# Supplementary material for: Posttranslational modification of the RHO of plants protein RACB by phosphorylation and cross-kingdom conserved ubiquitination
Source: PLoS One. 2022 Mar 25;17(3):e0258924. doi: 10.1371/journal.pone.0258924 (PMC8956194; doi:10.1371/journal.pone.0258924)
Supplement: S2 Table — This dataset contains all identified barley phosphopeptides originating from transgenic HA-CA-RACB overexpressing protoplasts, which were transformed with GFP-RBK1 and treated with MG132. HA-tagged proteins and/or phosphopeptides were enriched by HA-immunoprecipitation and IMAC, respectively (S2A Fig). All peptides and their modifications were identified by mass spectrometry. Of main interest are the gene identifiers and peptides with phosphorylated residues and associated localization scores. (XLSX) [file pone.0258924.s008.xlsx]

## Sheet: RBK1 in vivo P-sites
Protein name	P-site within full-length protein	Fasta headers	Localization prob	Score diff	PEP	Score	Delta score	Score for localization	Localization prob IP	Score diff IP	PEP IP	Score IP	Localization prob IP_P	Score diff IP_P	PEP IP_P	Score IP_P	Localization prob P	Score diff P	PEP P	Score P	Diagnostic peak	Number of Phospho (STY)	Amino acid	Sequence window	Phospho (STY) Probabilities	Position in peptide	Identification type IP	Identification type IP_P	Identification type P	Intensity	Intensity___1	Intensity___2	Intensity___3	Ratio mod/base	Intensity IP	Intensity IP_P	Intensity P	id
RBK1	S26 S30	HORVU7Hr1G109290.2;HORVU7Hr1G109290|chr7H:627503891-627508648|HC_G|receptor-like protein kinase 4|GO:0004672, GO:0005524, GO:0006468|PF00069|IPR000719, IPR002290, IPR008271, IPR011009, IPR013320, IPR017441	1	219.61	1.87044e-36	243.99	206.88	219.61					0	0		NaN	1	219.61	1.87044e-36	243.99		1;2	S	PAGGCGGGGAERAEDSLPASGEEVQGVNQEE	AEDS(1)LPAS(1)GEEVQGVNQEEGRR	4		By matching	By MS/MS	292920000	225250000	67677000	0	2.2166	0	3505100	214120000	2436
RBK1	S26 S30	HORVU7Hr1G109290.2;HORVU7Hr1G109290|chr7H:627503891-627508648|HC_G|receptor-like protein kinase 4|GO:0004672, GO:0005524, GO:0006468|PF00069|IPR000719, IPR002290, IPR008271, IPR011009, IPR013320, IPR017441	1	219.61	1.7053e-46	265.38	229.67	219.61					0.999964	44.4804	0.000641374	80.711	1	219.61	1.7053e-46	265.38		1;2	S	CGGGGAERAEDSLPASGEEVQGVNQEEGRRS	AEDS(1)LPAS(1)GEEVQGVNQEEGRR	8		By MS/MS	By MS/MS	252900000	185230000	67677000	0	1.9137	0	4097600	183150000	2437
RBK1	S189	HORVU7Hr1G109290.2;HORVU7Hr1G109290|chr7H:627503891-627508648|HC_G|receptor-like protein kinase 4|GO:0004672, GO:0005524, GO:0006468|PF00069|IPR000719, IPR002290, IPR008271, IPR011009, IPR013320, IPR017441	0.999987	48.9817	2.8744e-13	170.6	157.78	155.31	0.989572	20.3124	0.00061016	86.079					0.999987	48.9817	2.8744e-13	170.6		1	S	RSKNTGLKRYLGRMRSGKNQMDCSAIAPEIF	MRS(1)GKNQMDCSAIAPEIFPEIEK	3	By MS/MS		By MS/MS	1725400000	1725400000	0	0	NaN	20295000	0	88750000	2438
RBK1	S197	HORVU7Hr1G109290.2;HORVU7Hr1G109290|chr7H:627503891-627508648|HC_G|receptor-like protein kinase 4|GO:0004672, GO:0005524, GO:0006468|PF00069|IPR000719, IPR002290, IPR008271, IPR011009, IPR013320, IPR017441	1	114.078	2.41724e-08	148.06	122.9	114.08	0.631894	3.77389	0.0167423	48.5					1	114.078	2.41724e-08	148.06		1	S	RYLGRMRSGKNQMDCSAIAPEIFPEIEKWRP	NQMDCS(1)AIAPEIFPEIEK	6	By MS/MS		By MS/MS	23390000	23390000	0	0	NaN	9784700	0	0	2439
RBK1	S160	HORVU7Hr1G109290.2;HORVU7Hr1G109290|chr7H:627503891-627508648|HC_G|receptor-like protein kinase 4|GO:0004672, GO:0005524, GO:0006468|PF00069|IPR000719, IPR002290, IPR008271, IPR011009, IPR013320, IPR017441	1	77.3537	1.07538e-07	175.88	78.315	166.62									1	77.3537	1.07538e-07	175.88		1	S	VQPLQWRNLISGLILSRKKLMARAVTFPQRS	NLISGLILS(1)RK	9			By MS/MS	185160000	185160000	0	0	NaN	0	0	156220000	2440
RBK1	S518	HORVU7Hr1G109290.2;HORVU7Hr1G109290|chr7H:627503891-627508648|HC_G|receptor-like protein kinase 4|GO:0004672, GO:0005524, GO:0006468|PF00069|IPR000719, IPR002290, IPR008271, IPR011009, IPR013320, IPR017441	0.864767	8.67641	0.0234205	57.051	48.45	57.051									0.864767	8.67641	0.0234205	57.051		1	S	ELMGKPKPTKPPMFDSCDSEDYTRTSYLNDL	PKPTKPPMFDS(0.865)CDS(0.117)EDYT(0.017)R	11			By MS/MS	13101000	13101000	0	0	NaN	0	0	13101000	2441
RBK1	S521	HORVU7Hr1G109290.2;HORVU7Hr1G109290|chr7H:627503891-627508648|HC_G|receptor-like protein kinase 4|GO:0004672, GO:0005524, GO:0006468|PF00069|IPR000719, IPR002290, IPR008271, IPR011009, IPR013320, IPR017441	0.994057	22.5493	2.32982e-08	145.34	133.54	145.34									0.994057	22.5493	2.32982e-08	145.34		1	S	GKPKPTKPPMFDSCDSEDYTRTSYLNDLDKH	PKPTKPPMFDS(0.006)CDS(0.994)EDYTR	14			By MS/MS	365970000	365970000	0	0	NaN	0	0	139610000	2442
RBK1	T170	HORVU7Hr1G109290.2;HORVU7Hr1G109290|chr7H:627503891-627508648|HC_G|receptor-like protein kinase 4|GO:0004672, GO:0005524, GO:0006468|PF00069|IPR000719, IPR002290, IPR008271, IPR011009, IPR013320, IPR017441	1	109.478	0.0224658	109.48	61.519	109.48	0	0		NaN	1	88.8188	0.0360352	88.819	1	109.478	0.0224658	109.48		1	T	SGLILSRKKLMARAVTFPQRSKNTGLKRYLG	AVT(1)FPQR	3	By matching	By MS/MS	By MS/MS	19716000000	19716000000	0	0	NaN	33044000	260850000	19422000000	2902

## Sheet: Full dataset
		IP=	3xHA-CA-RACB protoplasts + GFP-RBK1 + MG132 + antiHA-IP
		IP_P=	3xHA-CA-RACB protoplasts + GFP-RBK1 + MG132 + antiHA-IP + phosphopeptide enrichment
		P=	3xHA-CA-RACB protoplasts + GFP-RBK1 + MG132 -> total protein fraction + phosphopeptide enrichment							3xHA-CA-RACB protoplasts +GFP-RBK1 + antiHA-IP				3xHA-CA-RACB protoplasts + GFP-RBK1 + antiHA-IP + phosphopeptide enrichment				3xHA-CA-RACB protoplasts + GFP-RBK1 -> total protein fraction + phosphopeptide enrichment																		IP	IP_P	P
Name	Proteins	Positions within proteins	Fasta headers	Localization prob	Score diff	PEP	Score	Delta score	Score for localization	Localization prob IP	Score diff IP	PEP IP	Score IP	Localization prob IP_P	Score diff IP_P	PEP IP_P	Score IP_P	Localization prob P	Score diff P	PEP P	Score P	Diagnostic peak	Number of Phospho (STY)	Amino acid	Sequence window	Phospho (STY) Probabilities	Position in peptide	Identification type IP	Identification type IP_P	Identification type P	Intensity	Intensity___1	Intensity___2	Intensity___3	Ratio mod/base	Intensity IP	Intensity IP_P	Intensity P	id
	HORVU0Hr1G001490.2HORVU0Hr1G001490|chrUn:7529032-7530836|HC_G|Photosystem	101	HORVU0Hr1G001490.2;HORVU0Hr1G001490|chrUn:7529032-7530836|HC_G|Photosystem I reaction center subunit VI, chloroplastic|GO:0009522, GO:0009538, GO:0015979|PF03244|IPR004928, IPR029027	1	61.4093	1.17618e-07	172.74	145.58	61.409									1	61.4093	1.17618e-07	172.74		1	T	SPDLLPIKKGPQLPPTPGPRGKI________	KGPQLPPT(1)PGPR	8			By MS/MS	328490000	328490000	0	0	0.58742	0	0	133600000	2508
	HORVU0Hr1G004060.1HORVU0Hr1G004060|chrUn:21413989-21414966|HC_G|VQ	181	HORVU0Hr1G004060.1;HORVU0Hr1G004060|chrUn:21413989-21414966|HC_G|VQ motif family protein|none|none|none	0.948641	12.699	2.71954e-05	147.96	99.4	147.96									0.948641	12.699	2.71954e-05	147.96		1	S	FVPSPRNLLATPTVPSPRTFAELMSNLPDL_	NLLATPT(0.051)VPS(0.949)PR	10			By MS/MS	21797000	21797000	0	0	NaN	0	0	21797000	30
	HORVU0Hr1G004150.1HORVU0Hr1G004150|chrUn:21847032-21847629|HC_G|undescribed	73	HORVU0Hr1G004150.1;HORVU0Hr1G004150|chrUn:21847032-21847629|HC_G|undescribed protein|none|PF00428|none	1	129.253	1.45239e-17	198.85	173.41	198.85									1	129.253	1.45239e-17	198.85		1	S	AAESKKEEKVVEKEESDDDMGFSLFD_____	VVEKEES(1)DDDMGFSLFD	7			By MS/MS	191880000	191880000	0	0	NaN	0	0	188370000	31
	HORVU0Hr1G004330.1HORVU0Hr1G004330|chrUn:24674327-24675282|HC_G|Heterogeneous	101	HORVU0Hr1G004330.1;HORVU0Hr1G004330|chrUn:24674327-24675282|HC_G|Heterogeneous nuclear ribonucleoprotein Q|none|none|none	0.795682	9.06438	0.00972409	97.073	75.081	97.073									0.795682	9.06438	0.00972409	97.073		1	S	SECYKGQKSAAAPSSSQSEITRSHSNPQVAA	SAAAPS(0.002)S(0.099)S(0.796)QS(0.099)EIT(0.004)R	8			By MS/MS	23916000	23916000	0	0	NaN	0	0	23916000	32
	HORVU0Hr1G004830.6HORVU0Hr1G004830|chrUn:27943628-27945139|HC_G|glyceraldehyde-3-phosphate	97	HORVU0Hr1G004830.6;HORVU0Hr1G004830|chrUn:27943628-27945139|HC_G|glyceraldehyde-3-phosphate dehydrogenase C2|GO:0006006, GO:0016620, GO:0050661, GO:0051287, GO:0055114|PF00044, PF02800|IPR006424, IPR016040, IPR020828, IPR020829, IPR020830, IPR020831	0.96089	13.9038	2.21372e-11	168.42	137.34	168.42									0.96089	13.9038	2.21372e-11	168.42		1	S	RIGRNFLRCWHGRGDSSPLEVIAINDTGGVK	GDS(0.961)S(0.039)PLEVIAINDTGGVK	3			By MS/MS	19965000	19965000	0	0	0.026298	0	0	19965000	33
	HORVU0Hr1G004830.6HORVU0Hr1G004830|chrUn:27943628-27945139|HC_G|glyceraldehyde-3-phosphate	98	HORVU0Hr1G004830.6;HORVU0Hr1G004830|chrUn:27943628-27945139|HC_G|glyceraldehyde-3-phosphate dehydrogenase C2|GO:0006006, GO:0016620, GO:0050661, GO:0051287, GO:0055114|PF00044, PF02800|IPR006424, IPR016040, IPR020828, IPR020829, IPR020830, IPR020831	0.973682	15.6816	4.66609e-08	161.48	144.41	161.48									0.973682	15.6816	4.66609e-08	161.48		1	S	IGRNFLRCWHGRGDSSPLEVIAINDTGGVKQ	GDS(0.026)S(0.974)PLEVIAINDTGGVK	4			By MS/MS	64313000	64313000	0	0	0.084713	0	0	64313000	34
	HORVU0Hr1G004830.6HORVU0Hr1G004830|chrUn:27943628-27945139|HC_G|glyceraldehyde-3-phosphate;HORVU4Hr1G082700.4HORVU4Hr1G082700|chr4H:622965227-622967809|HC_G|glyceraldehyde-3-phosphate	281;287	HORVU0Hr1G004830.6;HORVU0Hr1G004830|chrUn:27943628-27945139|HC_G|glyceraldehyde-3-phosphate dehydrogenase C2|GO:0006006, GO:0016620, GO:0050661, GO:0051287, GO:0055114|PF00044, PF02800|IPR006424, IPR016040, IPR020828, IPR020829, IPR020830, IPR020831;HORVU4	0.59649	3.09493	8.20562e-16	204.28	177.14	154.65									0.59649	3.09493	8.20562e-16	204.28		1	T	RDLRRARAAALNIVPTSTGAAKAVALVLPNL;RDLRRARAAALNIVPTSTGAAKAVSLVLPQL	AAALNIVPT(0.596)S(0.292)T(0.111)GAAK	9			By MS/MS	167530000	167530000	0	0	0.14297	0	0	90669000	2509
	HORVU0Hr1G005020.4HORVU0Hr1G005020|chrUn:28702476-28703979|HC_G|Protein	166	HORVU0Hr1G005020.4;HORVU0Hr1G005020|chrUn:28702476-28703979|HC_G|Protein kinase superfamily protein|GO:0004672, GO:0004674, GO:0005524, GO:0006468|PF00069|IPR000719, IPR000961, IPR002290, IPR008271, IPR011009, IPR011993	0.525239	4.44159	0.0137673	54.703	39.413	54.703									0.525239	4.44159	0.0137673	54.703		1	S	LPPEQDAPKPAPVPSSPSPNSGKPKKAAMCF	LPVLPPEQDAPKPAPVPS(0.123)S(0.525)PS(0.163)PNS(0.189)GKPK	19			By MS/MS	17967000	17967000	0	0	NaN	0	0	17967000	35
	HORVU0Hr1G007860.1HORVU0Hr1G007860|chrUn:45859765-45864877|HC_TE?|ATP-dependent	485	HORVU0Hr1G007860.1;HORVU0Hr1G007860|chrUn:45859765-45864877|HC_TE?|ATP-dependent RNA helicase, putative|GO:0003676, GO:0004386, GO:0005524, GO:0008026|PF00270, PF00271, PF00575, PF04408, PF07717|IPR001650, IPR002464, IPR003029, IPR007502, IPR011545, IPR011	0.999999	60.1936	0.00470307	103.69	83.204	103.69									0.999999	60.1936	0.00470307	103.69		1	S	EPEFLQGQSRFSIDMSPVKIFKNPEGSLSRA	FSIDMS(1)PVK	6			By MS/MS	246920000	246920000	0	0	NaN	0	0	134470000	37
	HORVU0Hr1G007860.1HORVU0Hr1G007860|chrUn:45859765-45864877|HC_TE?|ATP-dependent	421	HORVU0Hr1G007860.1;HORVU0Hr1G007860|chrUn:45859765-45864877|HC_TE?|ATP-dependent RNA helicase, putative|GO:0003676, GO:0004386, GO:0005524, GO:0008026|PF00270, PF00271, PF00575, PF04408, PF07717|IPR001650, IPR002464, IPR003029, IPR007502, IPR011545, IPR011	0.997914	26.7988	0.00206637	106.54	81.475	106.54									0.997914	26.7988	0.00206637	106.54		1	S	DEVAPISRRPLKRMSSPERWEAKQLIASGVL	MS(0.002)S(0.998)PERWEAK	3			By MS/MS	70401000	70401000	0	0	NaN	0	0	70401000	38
	HORVU0Hr1G007860.1HORVU0Hr1G007860|chrUn:45859765-45864877|HC_TE?|ATP-dependent	133	HORVU0Hr1G007860.1;HORVU0Hr1G007860|chrUn:45859765-45864877|HC_TE?|ATP-dependent RNA helicase, putative|GO:0003676, GO:0004386, GO:0005524, GO:0008026|PF00270, PF00271, PF00575, PF04408, PF07717|IPR001650, IPR002464, IPR003029, IPR007502, IPR011545, IPR011	0.983544	19.4076	8.51854e-05	131.18	92.995	131.18									0.983544	19.4076	8.51854e-05	131.18		1	T	LRLELERDANAPAATTPAPSTDRSRDDRGRD	DANAPAAT(0.011)T(0.984)PAPS(0.003)T(0.003)DR	9			By MS/MS	17778000	17778000	0	0	NaN	0	0	17778000	2511
	HORVU0Hr1G008280.1HORVU0Hr1G008280|chrUn:49363092-49367107|HC_G|RNA-binding	187	HORVU0Hr1G008280.1;HORVU0Hr1G008280|chrUn:49363092-49367107|HC_G|RNA-binding protein 1|GO:0000166, GO:0003676|PF00076|IPR000504, IPR012677	0.999898	39.9044	0.0123443	69.672	43.626	69.672									0.999898	39.9044	0.0123443	69.672		1	S	NGKMVEVKRAVPKELSPGPSMRSPAGGINYV	ELS(1)PGPSMR	3			By MS/MS	71066000	71066000	0	0	NaN	0	0	71066000	39
	HORVU0Hr1G012940.6HORVU0Hr1G012940|chrUn:74587459-74589376|HC_G|Alcohol	23	HORVU0Hr1G012940.6;HORVU0Hr1G012940|chrUn:74587459-74589376|HC_G|Alcohol dehydrogenase|GO:0008270, GO:0016491, GO:0055114|PF08240|IPR002328, IPR011032, IPR013154, IPR016040, IPR020843	0.925285	11.9611	7.39066e-20	227.47	196.74	227.47									0.925285	11.9611	7.39066e-20	227.47		1	S	LGWAARDESGLLSPYSFSRRARKDEDVTIKV	DESGLLS(0.059)PYS(0.925)FS(0.016)R	10			By MS/MS	97097000	97097000	0	0	NaN	0	0	69799000	40
	HORVU0Hr1G013900.4HORVU0Hr1G013900|chrUn:78076432-78079845|HC_G|L-lactate	171	HORVU0Hr1G013900.4;HORVU0Hr1G013900|chrUn:78076432-78079845|HC_G|L-lactate dehydrogenase|GO:0003824, GO:0010181, GO:0016491, GO:0055114|PF01070|IPR000262, IPR008259, IPR012133, IPR013785	0.998533	28.3308	0.0359708	50.13	22.426	50.13	0	0		NaN					0.998533	28.3308	0.0359708	50.13			S	SGLASYVAGQIDRTLSWKDVKWLQSITTMPI	T(0.001)LS(0.999)WKDVK	3	By matching		By matching	86964000	86964000	0	0	NaN	39556000	0	47407000	42
	HORVU0Hr1G015220.3HORVU0Hr1G015220|chrUn:83418183-83419764|HC_G|chloride	59	HORVU0Hr1G015220.3;HORVU0Hr1G015220|chrUn:83418183-83419764|HC_G|chloride channel B|GO:0005216, GO:0005247, GO:0006821, GO:0016020, GO:0055085|PF00654|IPR001807, IPR002251, IPR014743	0.708286	3.89224	0.000157431	116.47	93.998	116.47									0.708286	3.89224	0.000157431	116.47		2	S	AGDGISSLEKPLLKRSNTLTSSHLAMVGAKV	S(0.708)NT(0.292)LT(0.001)S(0.113)S(0.886)HLAMVGAK	1			By MS/MS	11105000	0	11105000	0	NaN	0	0	11105000	44
	HORVU0Hr1G015220.3HORVU0Hr1G015220|chrUn:83418183-83419764|HC_G|chloride	65	HORVU0Hr1G015220.3;HORVU0Hr1G015220|chrUn:83418183-83419764|HC_G|chloride channel B|GO:0005216, GO:0005247, GO:0006821, GO:0016020, GO:0055085|PF00654|IPR001807, IPR002251, IPR014743	0.886059	9.04731	0.000157431	116.47	93.998	116.47									0.886059	9.04731	0.000157431	116.47		2	S	SLEKPLLKRSNTLTSSHLAMVGAKVSHIESL	S(0.708)NT(0.292)LT(0.001)S(0.113)S(0.886)HLAMVGAK	7			By MS/MS	11105000	0	11105000	0	NaN	0	0	11105000	45
	HORVU0Hr1G015220.3HORVU0Hr1G015220|chrUn:83418183-83419764|HC_G|chloride	61	HORVU0Hr1G015220.3;HORVU0Hr1G015220|chrUn:83418183-83419764|HC_G|chloride channel B|GO:0005216, GO:0005247, GO:0006821, GO:0016020, GO:0055085|PF00654|IPR001807, IPR002251, IPR014743	0.993842	22.553	5.9182e-05	137.24	121.02	109.04									0.993842	22.553	5.9182e-05	137.24		1	T	DGISSLEKPLLKRSNTLTSSHLAMVGAKVSH	S(0.006)NT(0.994)LT(0.001)SSHLAMVGAK	3			By MS/MS	21861000	21861000	0	0	NaN	0	0	21861000	2513
	HORVU0Hr1G015380.3HORVU0Hr1G015380|chrUn:83972638-83976257|HC_G|serine/threonine	413	HORVU0Hr1G015380.3;HORVU0Hr1G015380|chrUn:83972638-83976257|HC_G|serine/threonine protein kinase 1|GO:0004672, GO:0005524, GO:0006468, GO:0007165|PF00069, PF03822|IPR000719, IPR002290, IPR004041, IPR008271, IPR011009, IPR017441, IPR018451, IPR028375	1	72.9732	0.00012225	164.06	111.46	164.06									1	72.9732	0.00012225	164.06		1	T	APSLHLVELKKTNGDTIEYKQLMKDEIRPAL	KTNGDT(1)IEYK	6			By MS/MS	44234000	44234000	0	0	NaN	0	0	44234000	2514
	HORVU0Hr1G016050.4HORVU0Hr1G016050|chrUn:86613415-86654874|HC_G|MACPF	539	HORVU0Hr1G016050.4;HORVU0Hr1G016050|chrUn:86613415-86654874|HC_G|MACPF domain-containing protein|none|PF01823|IPR020864	0.99749	25.9942	0.00292189	71.299	57.194	71.299									0.99749	25.9942	0.00292189	71.299		1	S	RNAQPAQKHEPAQLNSGIYPDGPPVPLQSRK	HEPAQLNS(0.997)GIY(0.003)PDGPPVPLQSR	8			By MS/MS	37353000	37353000	0	0	NaN	0	0	37353000	46
	HORVU0Hr1G016190.12HORVU0Hr1G016190|chrUn:86844311-86852661|HC_G|casein	362	HORVU0Hr1G016190.12;HORVU0Hr1G016190|chrUn:86844311-86852661|HC_G|casein kinase I-like 3|GO:0004672, GO:0005524, GO:0006468|PF00069|IPR000719, IPR002290, IPR008271, IPR011009	0.791099	5.82738	1.19903e-19	192.99	139.93	192.99									0.791099	5.82738	1.19903e-19	192.99		1	S	KLRVIASTGGLLQSTSFGHAGAPRQNVSISK	VIASTGGLLQS(0.002)T(0.207)S(0.791)FGHAGAPR	13			By MS/MS	19883000	19883000	0	0	NaN	0	0	19883000	49
	HORVU0Hr1G016820.2HORVU0Hr1G016820|chrUn:90770423-90785054|HC_G|Protein;HORVU6Hr1G068620.1HORVU6Hr1G068620|chr6H:475600278-475613180|HC_G|Protein	865;898	HORVU0Hr1G016820.2;HORVU0Hr1G016820|chrUn:90770423-90785054|HC_G|Protein kinase superfamily protein|GO:0004672, GO:0005524, GO:0006468|PF00069|IPR000719, IPR002290, IPR008271, IPR011009, IPR017441;HORVU6Hr1G068620.1;HORVU6Hr1G068620|chr6H:475600278-4756131	0.575101	2.57181	0.014711	66.538	55.386	66.538									0.575101	2.57181	0.014711	66.538		1	S	LQNVRSAWSKYGMPDSTSPPRMVEGMPWGGS	YGMPDS(0.575)T(0.318)S(0.107)PPR	6			By MS/MS	15126000	15126000	0	0	NaN	0	0	15126000	50
	HORVU0Hr1G016820.2HORVU0Hr1G016820|chrUn:90770423-90785054|HC_G|Protein;HORVU6Hr1G068620.1HORVU6Hr1G068620|chr6H:475600278-475613180|HC_G|Protein	257;290	HORVU0Hr1G016820.2;HORVU0Hr1G016820|chrUn:90770423-90785054|HC_G|Protein kinase superfamily protein|GO:0004672, GO:0005524, GO:0006468|PF00069|IPR000719, IPR002290, IPR008271, IPR011009, IPR017441;HORVU6Hr1G068620.1;HORVU6Hr1G068620|chr6H:475600278-4756131	0.527585	0.509681	2.60647e-116	371.6	318.15	371.6									0.527585	0.509681	2.60647e-116	371.6		1	Y	IDFGSACTEGQTIYSYIQSRYYRSPEVLLGH	VIDFGSACTEGQTIYS(0.469)Y(0.528)IQS(0.003)R	17			By MS/MS	20626000	20626000	0	0	NaN	0	0	20626000	2915
	HORVU0Hr1G016880.9HORVU0Hr1G016880|chrUn:91121258-91125291|HC_U|unknown	117	HORVU0Hr1G016880.9;HORVU0Hr1G016880|chrUn:91121258-91125291|HC_U|unknown protein; BEST Arabidopsis thaliana protein match is: unknown protein .|none|none|none	0.998194	31.2444	0.0278144	40.187	20.634	40.187					0.998194	31.2444	0.0278144	40.187						2	S	KFSIRGFNSILSGVKSENLYAGEQEVSSGMR	S(0.998)ENLY(0.999)AGEQEVS(0.002)S(0.002)GMRPAK	1		By MS/MS		2695600	0	2695600	0	NaN	0	2695600	0	51
	HORVU0Hr1G017170.3HORVU0Hr1G017170|chrUn:91710362-91717383|HC_G|BAH	1266	HORVU0Hr1G017170.3;HORVU0Hr1G017170|chrUn:91710362-91717383|HC_G|BAH domain ;TFIIS helical bundle-like domain|GO:0003677, GO:0003682, GO:0005634, GO:0006351|PF01426, PF08711|IPR001025, IPR003617, IPR017923	0.818747	6.54864	0.000797072	87.922	78.516	87.922									0.818747	6.54864	0.000797072	87.922		1	S	VVGASLTAPDIAGSDSAGKRSRPAFDIDLNV	KVVGASLTAPDIAGS(0.181)DS(0.819)AGKR	17			By MS/MS	9666100	9666100	0	0	NaN	0	0	9666100	53
	HORVU0Hr1G018200.1HORVU0Hr1G018200|chrUn:94030090-94033435|HC_G|Vacuolar	35	HORVU0Hr1G018200.1;HORVU0Hr1G018200|chrUn:94030090-94033435|HC_G|Vacuolar protein sorting-associated protein 27|GO:0005622, GO:0006886|PF00790, PF03127|IPR002014, IPR004152, IPR008942, IPR018205	0.932616	12.0616	0.00198095	99.686	81.374	99.686									0.932616	12.0616	0.00198095	99.686		1	S	GSEVSKQMQAGMSSMSFKMKELFQAQTPADK	QMQAGMS(0.009)S(0.058)MS(0.933)FK	10			By MS/MS	28988000	28988000	0	0	NaN	0	0	20208000	54
	HORVU0Hr1G018770.1HORVU0Hr1G018770|chrUn:101590693-101593844|HC_G|glutamate	603	HORVU0Hr1G018770.1;HORVU0Hr1G018770|chrUn:101590693-101593844|HC_G|glutamate receptor 3.3|GO:0004930, GO:0004970, GO:0007186, GO:0016020, GO:0016021|PF00060, PF00497, PF01094|IPR000337, IPR001320, IPR001638, IPR001828, IPR017103, IPR028082	1	68.6757	0.00928991	68.676	18.322	68.676									1	68.6757	0.00928991	68.676		2	S	VKELNISRSRLRALGSPQEYAQALKIGPKKG	ALGS(1)PQEY(1)AQALK	4			By MS/MS	44798000	0	44798000	0	NaN	0	0	44798000	55
	HORVU0Hr1G018770.1HORVU0Hr1G018770|chrUn:101590693-101593844|HC_G|glutamate	607	HORVU0Hr1G018770.1;HORVU0Hr1G018770|chrUn:101590693-101593844|HC_G|glutamate receptor 3.3|GO:0004930, GO:0004970, GO:0007186, GO:0016020, GO:0016021|PF00060, PF00497, PF01094|IPR000337, IPR001320, IPR001638, IPR001828, IPR017103, IPR028082	1	68.6757	0.00928991	68.676	18.322	68.676									1	68.6757	0.00928991	68.676		2	Y	NISRSRLRALGSPQEYAQALKIGPKKGGVMA	ALGS(1)PQEY(1)AQALK	8			By MS/MS	44798000	0	44798000	0	NaN	0	0	44798000	2916
	HORVU0Hr1G020490.5HORVU0Hr1G020490|chrUn:107684808-107688008|HC_TE?|ATP-dependent	3	HORVU0Hr1G020490.5;HORVU0Hr1G020490|chrUn:107684808-107688008|HC_TE?|ATP-dependent RNA helicase DBP2|GO:0003676, GO:0005524|PF00270, PF00271|IPR000629, IPR001650, IPR011545, IPR014001, IPR014014, IPR027417	0.825961	6.79187	0.00341755	75.764	38.015	75.764									0.825961	6.79187	0.00341755	75.764		1	S	_____________MSSGEDDRVTVSKHHHRN	S(0.173)S(0.826)GEDDRVT(0.001)VSK	2			By MS/MS	16983000	16983000	0	0	6.4632	0	0	16983000	57
	HORVU0Hr1G021880.1HORVU0Hr1G021880|chrUn:113488565-113493440|HC_G|26S;HORVU7Hr1G091480.2HORVU7Hr1G091480|chr7H:559672355-559677456|HC_G|26S	352;390	HORVU0Hr1G021880.1;HORVU0Hr1G021880|chrUn:113488565-113493440|HC_G|26S protease regulatory subunit 7|GO:0005524|PF00004|IPR003593, IPR003959, IPR003960, IPR027417;HORVU7Hr1G091480.2;HORVU7Hr1G091480|chr7H:559672355-559677456|HC_G|26S protease regulatory su	0.999951	43.1767	6.2416e-43	249.04	236.72	249.04									0.999951	43.1767	6.2416e-43	249.04		1	S	RKGKKAASGAASGFQSPVWTRPSDPEDDQVQ	AASGAASGFQS(1)PVWTRPSDPEDDQVQSAIFEISK	11			By MS/MS	62458000	62458000	0	0	NaN	0	0	62458000	58
	HORVU0Hr1G021880.1HORVU0Hr1G021880|chrUn:113488565-113493440|HC_G|26S;HORVU7Hr1G091480.2HORVU7Hr1G091480|chr7H:559672355-559677456|HC_G|26S	393;431	HORVU0Hr1G021880.1;HORVU0Hr1G021880|chrUn:113488565-113493440|HC_G|26S protease regulatory subunit 7|GO:0005524|PF00004|IPR003593, IPR003959, IPR003960, IPR027417;HORVU7Hr1G091480.2;HORVU7Hr1G091480|chr7H:559672355-559677456|HC_G|26S protease regulatory su	0.952572	13.0286	1.21365e-21	215.61	187.21	215.61									0.952572	13.0286	1.21365e-21	215.61		1	S	SRIVQNSQSEPQEPSSP______________	IVQNSQSEPQEPS(0.047)S(0.953)P	14			By MS/MS	74098000	74098000	0	0	NaN	0	0	57596000	59
	HORVU0Hr1G022050.10HORVU0Hr1G022050|chrUn:113619594-113624592|HC_G|RAB6A-GEF	131	HORVU0Hr1G022050.10;HORVU0Hr1G022050|chrUn:113619594-113624592|HC_G|RAB6A-GEF complex partner protein 2|none|PF08737|IPR014848	1	124.328	1.13119e-56	301.4	278.55	301.4									1	124.328	1.13119e-56	301.4		1	S	LSVSEISDDHGGGAVSPLRKLDHLHLDHHPS	LSVSEISDDHGGGAVS(1)PLR	16			By MS/MS	47215000	47215000	0	0	NaN	0	0	36452000	60
	HORVU0Hr1G022270.4HORVU0Hr1G022270|chrUn:114423369-114427569|HC_G|RING/U-box	253	HORVU0Hr1G022270.4;HORVU0Hr1G022270|chrUn:114423369-114427569|HC_G|RING/U-box superfamily protein|GO:0008270|PF12906|IPR011016, IPR013083	1	87.8305	0.0151095	87.831	35.252	87.831									1	87.8305	0.0151095	87.831		1	S	SVPGNRKNRSLRRADSLGVIRVIPTTPRPVP	RADS(1)LGVIR	4			By MS/MS	22754000	22754000	0	0	NaN	0	0	22754000	61
	HORVU0Hr1G022270.4HORVU0Hr1G022270|chrUn:114423369-114427569|HC_G|RING/U-box	362	HORVU0Hr1G022270.4;HORVU0Hr1G022270|chrUn:114423369-114427569|HC_G|RING/U-box superfamily protein|GO:0008270|PF12906|IPR011016, IPR013083	0.99878	29.3224	0.0231198	92.538	45.352	92.538									0.99878	29.3224	0.0231198	92.538		1	T	RQEVRNLPVTLLRLPTQTVTRRLANGAQQRA	LPT(0.999)QT(0.001)VTR	3			By MS/MS	17936000	17936000	0	0	NaN	0	0	17936000	2517
	HORVU0Hr1G022590.3HORVU0Hr1G022590|chrUn:114845127-114853645|HC_G|Cytochrome	96	HORVU0Hr1G022590.3;HORVU0Hr1G022590|chrUn:114845127-114853645|HC_G|Cytochrome P450 superfamily protein|GO:0005506, GO:0016705, GO:0020037, GO:0055114|PF00067|IPR001128, IPR002401, IPR017972	0.957002	14.1263	0.0370097	44.662	10.4	44.662									0.957002	14.1263	0.0370097	44.662		2	S	RRYNAPLMLLRLGELSVVVASSASAAKEIMK	LGELS(0.957)VVVAS(0.104)S(0.542)AS(0.397)AAKEIMK	5			By MS/MS	30233000	0	30233000	0	NaN	0	0	30233000	62
	HORVU0Hr1G022590.3HORVU0Hr1G022590|chrUn:114845127-114853645|HC_G|Cytochrome	102	HORVU0Hr1G022590.3;HORVU0Hr1G022590|chrUn:114845127-114853645|HC_G|Cytochrome P450 superfamily protein|GO:0005506, GO:0016705, GO:0020037, GO:0055114|PF00067|IPR001128, IPR002401, IPR017972	0.542028	1.40186	0.0370097	44.662	10.4	44.662									0.542028	1.40186	0.0370097	44.662		2	S	LMLLRLGELSVVVASSASAAKEIMKTHDATF	LGELS(0.957)VVVAS(0.104)S(0.542)AS(0.397)AAKEIMK	11			By MS/MS	30233000	0	30233000	0	NaN	0	0	30233000	63
	HORVU0Hr1G023280.1HORVU0Hr1G023280|chrUn:117228084-117237791|HC_G|Protein;HORVU1Hr1G068650.1HORVU1Hr1G068650|chr1H:481940578-481943110|HC_G|Protein	640;670	HORVU0Hr1G023280.1;HORVU0Hr1G023280|chrUn:117228084-117237791|HC_G|Protein KRI1|none|PF05178, PF12936|IPR018034, IPR024626;HORVU1Hr1G068650.1;HORVU1Hr1G068650|chr1H:481940578-481943110|HC_G|Protein KRI1|none|PF05178, PF12936|IPR018034, IPR024626	0.995004	22.9942	0.00441256	69.551	55.82	69.551									0.995004	22.9942	0.00441256	69.551		1	T	SEDGPGSEKPEEDKLTDEEEDVDAKTKSKSK	SEDGPGS(0.005)EKPEEDKLT(0.995)DEEEDVDAK	16			By MS/MS	34373000	34373000	0	0	NaN	0	0	34373000	2518
	HORVU0Hr1G031060.1HORVU0Hr1G031060|chrUn:183964688-183966421|HC_G|Disease;HORVU1Hr1G068200.2HORVU1Hr1G068200|chr1H:480723628-480727020|HC_G|disease;HORVU0Hr1G032250.2HORVU0Hr1G032250|chrUn:191716865-191723037|HC_G|Disease	316;316;395	HORVU0Hr1G031060.1;HORVU0Hr1G031060|chrUn:183964688-183966421|HC_G|Disease resistance protein (CC-NBS-LRR class) family|GO:0043531|PF00931|IPR002182, IPR027417;HORVU1Hr1G068200.2;HORVU1Hr1G068200|chr1H:480723628-480727020|HC_G|disease resistance family pro	0.988052	19.103	0.0195817	50.87	16.998	50.87									0.988052	19.103	0.0195817	50.87		3	S	KWDTYRRALLTGGKGSRIVVTTRNKNVGKLM	ALLT(0.028)GGKGS(0.988)RIVVT(0.993)T(0.991)R	9			By MS/MS	43306000	0	0	43306000	NaN	0	0	43306000	67
	HORVU0Hr1G031060.1HORVU0Hr1G031060|chrUn:183964688-183966421|HC_G|Disease;HORVU1Hr1G068200.2HORVU1Hr1G068200|chr1H:480723628-480727020|HC_G|disease;HORVU0Hr1G032250.2HORVU0Hr1G032250|chrUn:191716865-191723037|HC_G|Disease	321;321;400	HORVU0Hr1G031060.1;HORVU0Hr1G031060|chrUn:183964688-183966421|HC_G|Disease resistance protein (CC-NBS-LRR class) family|GO:0043531|PF00931|IPR002182, IPR027417;HORVU1Hr1G068200.2;HORVU1Hr1G068200|chr1H:480723628-480727020|HC_G|disease resistance family pro	0.992997	21.4229	0.0195817	50.87	16.998	50.87									0.992997	21.4229	0.0195817	50.87		3	T	RRALLTGGKGSRIVVTTRNKNVGKLMGGMTP	ALLT(0.028)GGKGS(0.988)RIVVT(0.993)T(0.991)R	14			By MS/MS	43306000	0	0	43306000	NaN	0	0	43306000	2522
	HORVU0Hr1G031060.1HORVU0Hr1G031060|chrUn:183964688-183966421|HC_G|Disease;HORVU1Hr1G068200.2HORVU1Hr1G068200|chr1H:480723628-480727020|HC_G|disease;HORVU0Hr1G032250.2HORVU0Hr1G032250|chrUn:191716865-191723037|HC_G|Disease	322;322;401	HORVU0Hr1G031060.1;HORVU0Hr1G031060|chrUn:183964688-183966421|HC_G|Disease resistance protein (CC-NBS-LRR class) family|GO:0043531|PF00931|IPR002182, IPR027417;HORVU1Hr1G068200.2;HORVU1Hr1G068200|chr1H:480723628-480727020|HC_G|disease resistance family pro	0.990758	20.2181	0.0195817	50.87	16.998	50.87									0.990758	20.2181	0.0195817	50.87		3	T	RALLTGGKGSRIVVTTRNKNVGKLMGGMTPY	ALLT(0.028)GGKGS(0.988)RIVVT(0.993)T(0.991)R	15			By MS/MS	43306000	0	0	43306000	NaN	0	0	43306000	2523
	HORVU0Hr1G038350.1HORVU0Hr1G038350|chrUn:246871944-246877641|HC_G|Histidine	57	HORVU0Hr1G038350.1;HORVU0Hr1G038350|chrUn:246871944-246877641|HC_G|Histidine protein methyltransferase 1 homolog|none|none|IPR029063	0.998668	28.7495	2.55994e-05	142.77	102.25	142.77									0.998668	28.7495	2.55994e-05	142.77		1	S	ANLEQARDRQNRPSESPVTPSRQLLAPVVHF	QNRPS(0.001)ES(0.999)PVTPSR	7			By MS/MS	103110000	103110000	0	0	NaN	0	0	53023000	68
	HORVU0Hr1G038350.1HORVU0Hr1G038350|chrUn:246871944-246877641|HC_G|Histidine	60	HORVU0Hr1G038350.1;HORVU0Hr1G038350|chrUn:246871944-246877641|HC_G|Histidine protein methyltransferase 1 homolog|none|none|IPR029063	0.683438	3.34358	0.02267	63.436	47.298	63.436									0.683438	3.34358	0.02267	63.436		1	T	EQARDRQNRPSESPVTPSRQLLAPVVHFYAG	QNRPSESPVT(0.683)PS(0.316)R	10			By MS/MS	12892000	12892000	0	0	NaN	0	0	12892000	2524
	HORVU0Hr1G038890.1HORVU0Hr1G038890|chrUn:247690377-247695777|HC_G|methyl-CPG-binding	117	HORVU0Hr1G038890.1;HORVU0Hr1G038890|chrUn:247690377-247695777|HC_G|methyl-CPG-binding domain 10|GO:0003677, GO:0005634|PF01429|IPR001739, IPR016177	1	73.2189	0.00806067	73.219	51.588	73.219									1	73.2189	0.00806067	73.219		1	S	PRRSARISEKVKIFDSPEGEKIPKRTRNSSG	IFDS(1)PEGEKIPK	4			By MS/MS	80003000	80003000	0	0	NaN	0	0	45838000	69
	HORVU0Hr1G038890.1HORVU0Hr1G038890|chrUn:247690377-247695777|HC_G|methyl-CPG-binding	435	HORVU0Hr1G038890.1;HORVU0Hr1G038890|chrUn:247690377-247695777|HC_G|methyl-CPG-binding domain 10|GO:0003677, GO:0005634|PF01429|IPR001739, IPR016177	0.999065	30.3748	2.5237e-11	121.02	109.81	121.02									0.999065	30.3748	2.5237e-11	121.02		2	S	PATVSETKSDAAAVDSQPGAAPNESPSAVNN	S(0.001)DAAAVDS(0.999)QPGAAPNESPSAVNNGQLS(0.965)PGAS(0.026)T(0.009)VK	8			By MS/MS	9760900	0	9760900	0	NaN	0	0	9760900	70
	HORVU0Hr1G038890.1HORVU0Hr1G038890|chrUn:247690377-247695777|HC_G|methyl-CPG-binding	444	HORVU0Hr1G038890.1;HORVU0Hr1G038890|chrUn:247690377-247695777|HC_G|methyl-CPG-binding domain 10|GO:0003677, GO:0005634|PF01429|IPR001739, IPR016177	0.954429	13.2105	1.15421e-14	147.03	134.48	147.03									0.954429	13.2105	1.15421e-14	147.03		1	S	DAAAVDSQPGAAPNESPSAVNNGQLSPGAST	SDAAAVDSQPGAAPNES(0.954)PS(0.046)AVNNGQLSPGASTVK	17			By MS/MS	14492000	14492000	0	0	NaN	0	0	14492000	71
	HORVU0Hr1G038890.1HORVU0Hr1G038890|chrUn:247690377-247695777|HC_G|methyl-CPG-binding	454	HORVU0Hr1G038890.1;HORVU0Hr1G038890|chrUn:247690377-247695777|HC_G|methyl-CPG-binding domain 10|GO:0003677, GO:0005634|PF01429|IPR001739, IPR016177	0.965407	15.6943	1.2758e-15	163.54	142.81	121.02									0.965407	15.6943	1.2758e-15	163.54		1;2	S	AAPNESPSAVNNGQLSPGASTVKCT______	S(0.001)DAAAVDS(0.999)QPGAAPNESPSAVNNGQLS(0.965)PGAS(0.026)T(0.009)VK	27			By MS/MS	39196000	29435000	9760900	0	NaN	0	0	39196000	72
	HORVU0Hr1G038890.1HORVU0Hr1G038890|chrUn:247690377-247695777|HC_G|methyl-CPG-binding	101	HORVU0Hr1G038890.1;HORVU0Hr1G038890|chrUn:247690377-247695777|HC_G|methyl-CPG-binding domain 10|GO:0003677, GO:0005634|PF01429|IPR001739, IPR016177	0.915992	11.5363	8.55511e-06	123.35	98.514	123.35									0.915992	11.5363	8.55511e-06	123.35		1	T	PGGPTSSEFDWSTGDTPRRSARISEKVKIFD	ANPGGPTSSEFDWS(0.02)T(0.064)GDT(0.916)PRR	18			By MS/MS	17860000	17860000	0	0	NaN	0	0	17860000	2525
	HORVU0Hr1G039090.1HORVU0Hr1G039090|chrUn:248040453-248042437|HC_G|Harpin	96	HORVU0Hr1G039090.1;HORVU0Hr1G039090|chrUn:248040453-248042437|HC_G|Harpin binding protein 1, putative, expressed|none|PF04755|IPR006843	1	197.003	9.7012e-17	197	152.03	197									1	197.003	9.7012e-17	197		1	S	KLLSAVAGLNRGLAASQEDLDRADAAARQLE	GLAAS(1)QEDLDRADAAAR	5			By MS/MS	148900000	148900000	0	0	0.42476	0	0	131040000	73
	HORVU0Hr1G039090.1HORVU0Hr1G039090|chrUn:248040453-248042437|HC_G|Harpin	249	HORVU0Hr1G039090.1;HORVU0Hr1G039090|chrUn:248040453-248042437|HC_G|Harpin binding protein 1, putative, expressed|none|PF04755|IPR006843	0.711364	6.81852	1.9373e-21	198.62	171.63	198.62									0.711364	6.81852	1.9373e-21	198.62		1	S	PRIPDSLRPPTSNTGSGEFDVTYLDDDTRIT	IPDSLRPPT(0.083)S(0.057)NT(0.148)GS(0.711)GEFDVTYLDDDTR	14			By MS/MS	73672000	73672000	0	0	0.79319	0	0	73672000	74
	HORVU0Hr1G039250.32HORVU0Hr1G039250|chrUn:248307616-248336544|HC_G|Sister	636	HORVU0Hr1G039250.32;HORVU0Hr1G039250|chrUn:248307616-248336544|HC_G|Sister chromatid cohesion protein PDS5 homolog A|GO:0005488|none|IPR016024	0.999999	63.1648	0.00523101	72.158	60.366	72.158									0.999999	63.1648	0.00523101	72.158		1	S	NDSLENKLKEKRRADSNDKDLVASPTSTKTP	RADS(1)NDKDLVASPTSTK	4			By MS/MS	58472000	58472000	0	0	NaN	0	0	58472000	75
	HORVU0Hr1G039250.32HORVU0Hr1G039250|chrUn:248307616-248336544|HC_G|Sister	644	HORVU0Hr1G039250.32;HORVU0Hr1G039250|chrUn:248307616-248336544|HC_G|Sister chromatid cohesion protein PDS5 homolog A|GO:0005488|none|IPR016024	0.577848	4.14454	0.0311432	45.305	30.691	45.305									0.577848	4.14454	0.0311432	45.305		1	S	KEKRRADSNDKDLVASPTSTKTPVSKGKKDA	RADSNDKDLVAS(0.578)PT(0.223)S(0.088)T(0.112)K	12			By MS/MS	33177000	33177000	0	0	NaN	0	0	33177000	76
	HORVU0Hr1G039250.32HORVU0Hr1G039250|chrUn:248307616-248336544|HC_G|Sister	914	HORVU0Hr1G039250.32;HORVU0Hr1G039250|chrUn:248307616-248336544|HC_G|Sister chromatid cohesion protein PDS5 homolog A|GO:0005488|none|IPR016024	1	76.7803	9.44891e-30	227.78	212.16	153.25					1	107.024	3.49835e-10	174.24	1	76.7803	9.44891e-30	227.78		1	S	VGSAEKEKAEKTENESAEDMELEEKNPDGDS	TENES(1)AEDMELEEKNPDGDSLSGK	5		By MS/MS	By MS/MS	145390000	145390000	0	0	NaN	0	1606600	10273000	77
	HORVU0Hr1G039250.32HORVU0Hr1G039250|chrUn:248307616-248336544|HC_G|Sister	607	HORVU0Hr1G039250.32;HORVU0Hr1G039250|chrUn:248307616-248336544|HC_G|Sister chromatid cohesion protein PDS5 homolog A|GO:0005488|none|IPR016024	0.928512	11.1357	0.0204561	62.823	49.187	62.823									0.928512	11.1357	0.0204561	62.823		1	S	SVSKSRPHSGKGSKDSDELLVHSVSKGKTND	GS(0.071)KDS(0.929)DELLVHSVSK	5			By MS/MS	8822800	8822800	0	0	NaN	0	0	8822800	78
	HORVU0Hr1G039250.32HORVU0Hr1G039250|chrUn:248307616-248336544|HC_G|Sister	936	HORVU0Hr1G039250.32;HORVU0Hr1G039250|chrUn:248307616-248336544|HC_G|Sister chromatid cohesion protein PDS5 homolog A|GO:0005488|none|IPR016024	1	84.2691	1.1305e-26	258.7	208.6	258.7					0.998388	27.9189	1.68774e-15	218.28	1	84.2691	1.1305e-26	258.7		1	S	EEKNPDGDSLSGKKESDDETLSVWKKRASQA	KES(1)DDETLSVWK	3		By MS/MS	By MS/MS	226900000	226900000	0	0	NaN	0	6991700	219910000	79
	HORVU0Hr1G039250.32HORVU0Hr1G039250|chrUn:248307616-248336544|HC_G|Sister	773	HORVU0Hr1G039250.32;HORVU0Hr1G039250|chrUn:248307616-248336544|HC_G|Sister chromatid cohesion protein PDS5 homolog A|GO:0005488|none|IPR016024	0.869023	8.21837	0.00605309	80.871	13.95	80.871									0.869023	8.21837	0.00605309	80.871		1	S	LNMAKEKWKMIESNGSPMKQQKKDHVGSNQE	MIES(0.131)NGS(0.869)PMK	7			By MS/MS	7647500	7647500	0	0	NaN	0	0	7647500	80
	HORVU0Hr1G039250.32HORVU0Hr1G039250|chrUn:248307616-248336544|HC_G|Sister	797	HORVU0Hr1G039250.32;HORVU0Hr1G039250|chrUn:248307616-248336544|HC_G|Sister chromatid cohesion protein PDS5 homolog A|GO:0005488|none|IPR016024	0.976363	16.6582	0.00431582	72.421	63.927	72.421					0	0		NaN	0.976363	16.6582	0.00431582	72.421		1	S	HVGSNQERAQETKSTSSMEVPANQHKPIKTS	S(0.001)T(0.001)S(0.976)S(0.021)MEVPANQHKPIK	3		By matching	By MS/MS	35056000	35056000	0	0	11.565	0	2531100	32525000	81
	HORVU0Hr1G039250.32HORVU0Hr1G039250|chrUn:248307616-248336544|HC_G|Sister	798	HORVU0Hr1G039250.32;HORVU0Hr1G039250|chrUn:248307616-248336544|HC_G|Sister chromatid cohesion protein PDS5 homolog A|GO:0005488|none|IPR016024	0.936586	11.7068	0.010092	70.555	62.964	70.555					0	0		NaN	0.936586	11.7068	0.010092	70.555		1	S	VGSNQERAQETKSTSSMEVPANQHKPIKTSQ	STS(0.063)S(0.937)MEVPANQHKPIK	4			By MS/MS	31463000	31463000	0	0	10.38	0	0	31463000	82
	HORVU0Hr1G039250.32HORVU0Hr1G039250|chrUn:248307616-248336544|HC_G|Sister	646	HORVU0Hr1G039250.32;HORVU0Hr1G039250|chrUn:248307616-248336544|HC_G|Sister chromatid cohesion protein PDS5 homolog A|GO:0005488|none|IPR016024	0.527146	3.52211	1.70248e-10	176.7	157.73	176.7									0.527146	3.52211	1.70248e-10	176.7		1	T	KRRADSNDKDLVASPTSTKTPVSKGKKDAKS	ADSNDKDLVAS(0.234)PT(0.527)S(0.207)T(0.032)K	13			By MS/MS	14250000	14250000	0	0	NaN	0	0	14250000	2526
	HORVU0Hr1G039330.1HORVU0Hr1G039330|chrUn:248570417-248597651|HC_G|Poly(A)	466	HORVU0Hr1G039330.1;HORVU0Hr1G039330|chrUn:248570417-248597651|HC_G|Poly(A) RNA polymerase GLD2-B|none|none|none	0.996875	25.0384	2.22945e-79	346.72	303.21	346.72									0.996875	25.0384	2.22945e-79	346.72		1	S	LIFGALNQDVPVSHPSPKHVKSKRKRDLRDD	ILIFGALNQDVPVS(0.003)HPS(0.997)PK	17			By MS/MS	12575000	12575000	0	0	NaN	0	0	12575000	84
	HORVU0Hr1G039990.2HORVU0Hr1G039990|chrUn:249563520-249567772|HC_G|Mitotic	120	HORVU0Hr1G039990.2;HORVU0Hr1G039990|chrUn:249563520-249567772|HC_G|Mitotic checkpoint serine/threonine-protein kinase BUB1|GO:0004672, GO:0005524, GO:0006468|PF00069|IPR000719, IPR008271, IPR011009, IPR013212	0.513135	0.871903	0.0213909	53.448	13.717	53.448									0.513135	0.871903	0.0213909	53.448		2	S	YHKSNKIYSGKVPLTSSRNALKNKVVELGGR	IY(0.001)S(0.111)GKVPLT(0.429)S(0.513)S(0.946)R	10			By MS/MS	87897000	0	87897000	0	NaN	0	0	87897000	85
	HORVU0Hr1G039990.2HORVU0Hr1G039990|chrUn:249563520-249567772|HC_G|Mitotic	121	HORVU0Hr1G039990.2;HORVU0Hr1G039990|chrUn:249563520-249567772|HC_G|Mitotic checkpoint serine/threonine-protein kinase BUB1|GO:0004672, GO:0005524, GO:0006468|PF00069|IPR000719, IPR008271, IPR011009, IPR013212	0.946307	11.4171	0.0213909	53.448	13.717	53.448									0.946307	11.4171	0.0213909	53.448		2	S	HKSNKIYSGKVPLTSSRNALKNKVVELGGRK	IY(0.001)S(0.111)GKVPLT(0.429)S(0.513)S(0.946)R	11			By MS/MS	87897000	0	87897000	0	NaN	0	0	87897000	86
	HORVU0Hr1G040340.1HORVU0Hr1G040340|chrUn:249649822-249652534|HC_G|Proteasome	199	HORVU0Hr1G040340.1;HORVU0Hr1G040340|chrUn:249649822-249652534|HC_G|Proteasome subunit beta type-2|GO:0004175, GO:0004298, GO:0005839, GO:0051603|PF00227|IPR001353, IPR016050, IPR023333, IPR029055	1	98.9014	5.74036e-36	235.44	217.57	186.62	0.999813	37.6095	8.47306e-12	152.51					1	98.9014	5.74036e-36	235.44		1	S	KDGARDYARREIGGDSPAAATTAATVATTA_	EIGGDS(1)PAAATTAATVATTA	6	By MS/MS		By MS/MS	68829000	68829000	0	0	NaN	0	0	68829000	87
	HORVU1Hr1G000140.1HORVU1Hr1G000140|chr1H:289231-294985|HC_G|Phospholipid-transporting	1200	HORVU1Hr1G000140.1;HORVU1Hr1G000140|chr1H:289231-294985|HC_G|Phospholipid-transporting ATPase 10|GO:0000166, GO:0000287, GO:0004012, GO:0005524, GO:0015914, GO:0016021, GO:0046872|PF00122, PF12710, PF16209, PF16212|IPR001757, IPR006539, IPR008250, IPR01830	1	69.233	0.0182019	84.605	53.319	84.605									1	69.233	0.0182019	84.605		1	S	VVLRQFSVRSTGVGVSARRDAKLVRTNSKIF	STGVGVS(1)ARR	7			By MS/MS	19640000	19640000	0	0	NaN	0	0	19640000	90
	HORVU1Hr1G000140.1HORVU1Hr1G000140|chr1H:289231-294985|HC_G|Phospholipid-transporting;HORVU0Hr1G026480.4HORVU0Hr1G026480|chrUn:139122651-139126086|HC_G|Phospholipid-transporting	488;463	HORVU1Hr1G000140.1;HORVU1Hr1G000140|chr1H:289231-294985|HC_G|Phospholipid-transporting ATPase 10|GO:0000166, GO:0000287, GO:0004012, GO:0005524, GO:0015914, GO:0016021, GO:0046872|PF00122, PF12710, PF16209, PF16212|IPR001757, IPR006539, IPR008250, IPR01830	1	85.7585	0.000391738	90.388	73.767	90.388									1	85.7585	0.000391738	90.388		1	S	RGITEVERAMAKRNGSPMIADIEDGVEAFHQ	NGS(1)PMIADIEDGVEAFHQSEGR	3			By MS/MS	6635100	6635100	0	0	NaN	0	0	6635100	88
	HORVU1Hr1G000140.1HORVU1Hr1G000140|chr1H:289231-294985|HC_G|Phospholipid-transporting;HORVU0Hr1G026480.4HORVU0Hr1G026480|chrUn:139122651-139126086|HC_G|Phospholipid-transporting	49;24	HORVU1Hr1G000140.1;HORVU1Hr1G000140|chr1H:289231-294985|HC_G|Phospholipid-transporting ATPase 10|GO:0000166, GO:0000287, GO:0004012, GO:0005524, GO:0015914, GO:0016021, GO:0046872|PF00122, PF12710, PF16209, PF16212|IPR001757, IPR006539, IPR008250, IPR01830	0.999994	52.1834	6.76255e-05	117.03	103.3	117.03									0.999994	52.1834	6.76255e-05	117.03		1	S	FAACARRPSAVDDEGSRIGGPGFSRVVHAND	RPSAVDDEGS(1)RIGGPGFSR	10			By MS/MS	208700000	208700000	0	0	NaN	0	0	208700000	89
	HORVU1Hr1G000290.3HORVU1Hr1G000290|chr1H:968320-979886|HC_G|Paired	989	HORVU1Hr1G000290.3;HORVU1Hr1G000290|chr1H:968320-979886|HC_G|Paired amphipathic helix protein Sin3-like 4|GO:0006355|PF02671, PF08295, PF16879|IPR003822, IPR013194, IPR031693	1	126.903	1.66444e-30	231.94	210.49	231.94									1	126.903	1.66444e-30	231.94		1	S	DEEDVDHDDPDAKAESEGEAEGNTEAHDVDG	AES(1)EGEAEGNTEAHDVDGGMTLPFSER	3			By MS/MS	47148000	47148000	0	0	NaN	0	0	32010000	91
	HORVU1Hr1G000290.3HORVU1Hr1G000290|chr1H:968320-979886|HC_G|Paired	215	HORVU1Hr1G000290.3;HORVU1Hr1G000290|chr1H:968320-979886|HC_G|Paired amphipathic helix protein Sin3-like 4|GO:0006355|PF02671, PF08295, PF16879|IPR003822, IPR013194, IPR031693	0.999673	34.8548	8.4148e-08	159.06	141.84	159.06									0.999673	34.8548	8.4148e-08	159.06		1	S	IKRERPHPSTAERDSSVDRPDLEHDPDRKRI	DSS(1)VDRPDLEHDPDR	3			By MS/MS	177820000	177820000	0	0	17.034	0	0	160310000	92
	HORVU1Hr1G000290.3HORVU1Hr1G000290|chr1H:968320-979886|HC_G|Paired	728	HORVU1Hr1G000290.3;HORVU1Hr1G000290|chr1H:968320-979886|HC_G|Paired amphipathic helix protein Sin3-like 4|GO:0006355|PF02671, PF08295, PF16879|IPR003822, IPR013194, IPR031693	1	125.542	0.000641914	125.54	84.002	125.54									1	125.542	0.000641914	125.54		1	T	TWTTFVEPILGVQPRTPVVEDAGVVKSKSRT	T(1)PVVEDAGVVK	1			By MS/MS	23431000	23431000	0	0	NaN	0	0	23431000	2529
	HORVU1Hr1G000530.9HORVU1Hr1G000530|chr1H:1431278-1434665|HC_G|Protein	580	HORVU1Hr1G000530.9;HORVU1Hr1G000530|chr1H:1431278-1434665|HC_G|Protein MEI2-like 3|GO:0000166, GO:0003676|PF00076, PF04059|IPR000504, IPR007201, IPR012677	0.927562	11.5054	0.00590773	89.232	59.764	89.232									0.927562	11.5054	0.00590773	89.232			S	PLHSSDTRGDASLSTSPNLENSSRRANAV__	GDASLS(0.004)T(0.066)S(0.928)PNLENS(0.003)S(0.001)R	8			By matching	11679000	11679000	0	0	NaN	0	0	11679000	93
	HORVU1Hr1G002620.1HORVU1Hr1G002620|chr1H:5157568-5160339|HC_G|Disease	376	HORVU1Hr1G002620.1;HORVU1Hr1G002620|chr1H:5157568-5160339|HC_G|Disease resistance protein RPM1|none|none|IPR032675	1	43.5437	0.0258089	43.544	16.538	43.544									1	43.5437	0.0258089	43.544			S	LLKAFEGKRLDFYAGSFPKLRHLLIGYASQL	LDFY(1)AGS(1)FPKLR	7			By matching	34022000	0	34022000	0	NaN	0	0	34022000	94
	HORVU1Hr1G002890.1HORVU1Hr1G002890|chr1H:5935340-5937561|HC_G|HXXXD-type	6	HORVU1Hr1G002890.1;HORVU1Hr1G002890|chr1H:5935340-5937561|HC_G|HXXXD-type acyl-transferase family protein|GO:0016747|PF02458|IPR003480, IPR023213	1	152.876	1.35696e-06	160.46	133.76	152.88									1	152.876	1.35696e-06	160.46		1	S	__________MDRPPSPPQLRVLESTVVAPP	MDRPPS(1)PPQLR	6			By MS/MS	1188700000	1188700000	0	0	NaN	0	0	630080000	95
	HORVU1Hr1G003300.1HORVU1Hr1G003300|chr1H:7217840-7229002|HC_G|ABC	442	HORVU1Hr1G003300.1;HORVU1Hr1G003300|chr1H:7217840-7229002|HC_G|ABC transporter D family member 1|GO:0005524, GO:0006810, GO:0016021, GO:0016887, GO:0042626, GO:0055085|PF00005, PF06472|IPR003439, IPR003593, IPR011527, IPR017871, IPR027417	0.991913	21.1148	3.25273e-49	267.01	248.61	267.01									0.991913	21.1148	3.25273e-49	267.01		1	S	RELSGVRDRSLNHSSSVGNYISEANHIEFSG	SLNHSS(0.008)S(0.992)VGNYISEANHIEFSGVK	7			By MS/MS	68132000	68132000	0	0	NaN	0	0	68132000	96
	HORVU1Hr1G004690.10HORVU1Hr1G004690|chr1H:9671371-9673001|HC_G|protein;HORVU3Hr1G115860.2HORVU3Hr1G115860|chr3H:694321844-694324542|HC_G|protein;HORVU1Hr1G004590.3HORVU1Hr1G004590|chr1H:9561367-9564492|HC_G|protein	58;90;84	HORVU1Hr1G004690.10;HORVU1Hr1G004690|chr1H:9671371-9673001|HC_G|protein kinase 1B|GO:0004672, GO:0004713, GO:0005524, GO:0006468|PF07714|IPR000719, IPR001245, IPR011009, IPR017441, IPR020635;HORVU3Hr1G115860.2;HORVU3Hr1G115860|chr3H:694321844-694324542|HC_	1	105.631	6.56852e-43	260.03	211.81	129.32									1	105.631	6.56852e-43	260.03		1	S	TFNELRTATRNFRPDSVLGEGGFGSVFKGWI	NFRPDS(1)VLGEGGFGSVFK	6			By MS/MS	148700000	148700000	0	0	NaN	0	0	85688000	97
	HORVU1Hr1G007950.1HORVU1Hr1G007950|chr1H:17225409-17226258|HC_G|Pectin	55	HORVU1Hr1G007950.1;HORVU1Hr1G007950|chr1H:17225409-17226258|HC_G|Pectin acetylesterase 10|GO:0016787|PF03283|IPR004963	0.9985	28.2259	0.0192975	64.65	26.358	64.65									0.9985	28.2259	0.0192975	64.65		2	S	RPSRDASAAAFFPTPSRDASTPSTTSYPSYD	DAS(0.003)AAAFFPT(0.998)PS(0.998)R	12			By MS/MS	24735000	0	24735000	0	NaN	0	0	24735000	99
	HORVU1Hr1G007950.1HORVU1Hr1G007950|chr1H:17225409-17226258|HC_G|Pectin	53	HORVU1Hr1G007950.1;HORVU1Hr1G007950|chr1H:17225409-17226258|HC_G|Pectin acetylesterase 10|GO:0016787|PF03283|IPR004963	0.9985	28.2259	0.0192975	64.65	26.358	64.65									0.9985	28.2259	0.0192975	64.65		2	T	LRRPSRDASAAAFFPTPSRDASTPSTTSYPS	DAS(0.003)AAAFFPT(0.998)PS(0.998)R	10			By MS/MS	24735000	0	24735000	0	NaN	0	0	24735000	2530
	HORVU1Hr1G009950.7HORVU1Hr1G009950|chr1H:22563575-22568062|HC_TE?|arginine/serine-rich	358	HORVU1Hr1G009950.7;HORVU1Hr1G009950|chr1H:22563575-22568062|HC_TE?|arginine/serine-rich splicing factor 35|GO:0000166, GO:0003676, GO:0008270|PF00076, PF00098|IPR000504, IPR001878, IPR012677	1	40.7983	0.0131558	69.024	48.367	40.798									1	40.7983	0.0131558	69.024		1;2	S	SPSPRGNGDGDGLRGSGSPRGRSASP_____	GNGDGDGLRGS(1)GS(1)PR	11			By MS/MS	26970000	11202000	15767000	0	NaN	0	0	26970000	101
	HORVU1Hr1G009950.7HORVU1Hr1G009950|chr1H:22563575-22568062|HC_TE?|arginine/serine-rich	360	HORVU1Hr1G009950.7;HORVU1Hr1G009950|chr1H:22563575-22568062|HC_TE?|arginine/serine-rich splicing factor 35|GO:0000166, GO:0003676, GO:0008270|PF00076, PF00098|IPR000504, IPR001878, IPR012677	1	40.7983	0.0376705	40.798	27.598	40.798									1	40.7983	0.0376705	40.798		2	S	SPRGNGDGDGLRGSGSPRGRSASP_______	GNGDGDGLRGS(1)GS(1)PR	13			By MS/MS	15767000	0	15767000	0	NaN	0	0	15767000	102
	HORVU1Hr1G009950.7HORVU1Hr1G009950|chr1H:22563575-22568062|HC_TE?|arginine/serine-rich	270	HORVU1Hr1G009950.7;HORVU1Hr1G009950|chr1H:22563575-22568062|HC_TE?|arginine/serine-rich splicing factor 35|GO:0000166, GO:0003676, GO:0008270|PF00076, PF00098|IPR000504, IPR001878, IPR012677	1	43.6722	0.0305425	43.672	15.968	43.672									1	43.6722	0.0305425	43.672		2	S	MDRSPTPDRSRSPRRSISPVAKDNGDSPRGR	RS(1)IS(1)PVAK	2			By MS/MS	94849000	0	94849000	0	NaN	0	0	94849000	103
	HORVU1Hr1G009950.7HORVU1Hr1G009950|chr1H:22563575-22568062|HC_TE?|arginine/serine-rich	272	HORVU1Hr1G009950.7;HORVU1Hr1G009950|chr1H:22563575-22568062|HC_TE?|arginine/serine-rich splicing factor 35|GO:0000166, GO:0003676, GO:0008270|PF00076, PF00098|IPR000504, IPR001878, IPR012677	1	43.6722	0.0305425	43.672	15.968	43.672									1	43.6722	0.0305425	43.672		2	S	RSPTPDRSRSPRRSISPVAKDNGDSPRGRRT	RS(1)IS(1)PVAK	4			By MS/MS	94849000	0	94849000	0	NaN	0	0	94849000	104
	HORVU1Hr1G009950.7HORVU1Hr1G009950|chr1H:22563575-22568062|HC_TE?|arginine/serine-rich	307	HORVU1Hr1G009950.7;HORVU1Hr1G009950|chr1H:22563575-22568062|HC_TE?|arginine/serine-rich splicing factor 35|GO:0000166, GO:0003676, GO:0008270|PF00076, PF00098|IPR000504, IPR001878, IPR012677	0.981507	19.3185	0.000384031	109.82	82.173	109.82									0.981507	19.3185	0.000384031	109.82		1;2	S	SDGYRSPVANGRSPRSPANNGSPSPARDNKG	S(0.007)PRS(0.982)PANNGS(0.026)PS(0.985)PAR	4			By MS/MS	32335000	24920000	7415500	0	NaN	0	0	32335000	105
	HORVU1Hr1G009950.7HORVU1Hr1G009950|chr1H:22563575-22568062|HC_TE?|arginine/serine-rich	315	HORVU1Hr1G009950.7;HORVU1Hr1G009950|chr1H:22563575-22568062|HC_TE?|arginine/serine-rich splicing factor 35|GO:0000166, GO:0003676, GO:0008270|PF00076, PF00098|IPR000504, IPR001878, IPR012677	0.985472	18.269	7.63372e-13	209.79	155.6	109.82									0.985472	18.269	7.63372e-13	209.79		1;2	S	ANGRSPRSPANNGSPSPARDNKGSPSPRGNN	S(0.007)PRS(0.982)PANNGS(0.026)PS(0.985)PAR	12			By MS/MS	22880000	15464000	7415500	0	NaN	0	0	22880000	106
	HORVU1Hr1G009950.7HORVU1Hr1G009950|chr1H:22563575-22568062|HC_TE?|arginine/serine-rich	297	HORVU1Hr1G009950.7;HORVU1Hr1G009950|chr1H:22563575-22568062|HC_TE?|arginine/serine-rich splicing factor 35|GO:0000166, GO:0003676, GO:0008270|PF00076, PF00098|IPR000504, IPR001878, IPR012677	0.987293	19.254	0.0192143	95.263	75.894	95.263									0.987293	19.254	0.0192143	95.263		1	S	PRGRRTSRSPSDGYRSPVANGRSPRSPANNG	S(0.001)PS(0.012)DGYRS(0.987)PVANGR	8			By MS/MS	43756000	43756000	0	0	NaN	0	0	43756000	107
	HORVU1Hr1G010390.3HORVU1Hr1G010390|chr1H:23817269-23823384|HC_G|Kinase;HORVU2Hr1G013370.2HORVU2Hr1G013370|chr2H:29036890-29042161|HC_G|Kinase;HORVU3Hr1G117540.2HORVU3Hr1G117540|chr3H:698535946-698545090|HC_G|Kinase	7;7;7	HORVU1Hr1G010390.3;HORVU1Hr1G010390|chr1H:23817269-23823384|HC_G|Kinase interacting (KIP1-like) family protein|none|PF07765|IPR011684;HORVU2Hr1G013370.2;HORVU2Hr1G013370|chr2H:29036890-29042161|HC_G|Kinase interacting (KIP1-like) family protein|none|PF0776	1	70.5163	2.01468e-11	173.09	143.61	173.09									1	70.5163	2.01468e-11	173.09		1	S	_________MLQRAASNAYSWWWASHIRTRQ;_________MLQRAASNAYSWWWASHIRTTQ	AAS(1)NAYSWWWASHIR	3			By MS/MS	13139000	13139000	0	0	NaN	0	0	13139000	108
	HORVU1Hr1G012690.2HORVU1Hr1G012690|chr1H:31684592-31688415|HC_G|Tetraspanin	382	HORVU1Hr1G012690.2;HORVU1Hr1G012690|chr1H:31684592-31688415|HC_G|Tetraspanin family protein|GO:0016021|PF00335|IPR000301, IPR018499	0.999994	52.0737	1.43963e-06	162.23	162.23	93.237									0.999994	52.0737	1.43963e-06	162.23		1	S	GCAAFRNAKRDDNDESYGMARMTKSRPSRFQ	RDDNDES(1)YGMAR	7			By MS/MS	236650000	236650000	0	0	NaN	0	0	31910000	110
	HORVU1Hr1G014730.6HORVU1Hr1G014730|chr1H:41078805-41082430|HC_TE?|Zinc	181	HORVU1Hr1G014730.6;HORVU1Hr1G014730|chr1H:41078805-41082430|HC_TE?|Zinc finger CCCH domain-containing protein 33|GO:0005515, GO:0046872|PF00642|IPR000571, IPR002110, IPR020683	0.975675	16.0327	5.41093e-06	136.81	117.2	136.81									0.975675	16.0327	5.41093e-06	136.81		1	S	KSPAVSPSSSPKKSASPPATVAAAQEPRKEY	S(0.024)AS(0.976)PPATVAAAQEPR	3			By MS/MS	24713000	24713000	0	0	NaN	0	0	24713000	113
	HORVU1Hr1G014730.6HORVU1Hr1G014730|chr1H:41078805-41082430|HC_TE?|Zinc	167	HORVU1Hr1G014730.6;HORVU1Hr1G014730|chr1H:41078805-41082430|HC_TE?|Zinc finger CCCH domain-containing protein 33|GO:0005515, GO:0046872|PF00642|IPR000571, IPR002110, IPR020683	1	67.4279	1.01929e-05	129.89	108.96	129.89									1	67.4279	1.01929e-05	129.89		3	S	RAAGVAEKPLRLLLKSPAVSPSSSPKKSASP	LLLKS(1)PAVS(0.997)PS(0.046)S(0.586)S(0.371)PKK	5			By MS/MS	63749000	0	0	63749000	NaN	0	0	8430500	114
	HORVU1Hr1G014730.6HORVU1Hr1G014730|chr1H:41078805-41082430|HC_TE?|Zinc	171	HORVU1Hr1G014730.6;HORVU1Hr1G014730|chr1H:41078805-41082430|HC_TE?|Zinc finger CCCH domain-containing protein 33|GO:0005515, GO:0046872|PF00642|IPR000571, IPR002110, IPR020683	0.996614	27.0014	1.01929e-05	129.89	108.96	129.89									0.996614	27.0014	1.01929e-05	129.89		3	S	VAEKPLRLLLKSPAVSPSSSPKKSASPPATV	LLLKS(1)PAVS(0.997)PS(0.046)S(0.586)S(0.371)PKK	9			By MS/MS	63749000	0	0	63749000	NaN	0	0	8430500	115
	HORVU1Hr1G014730.6HORVU1Hr1G014730|chr1H:41078805-41082430|HC_TE?|Zinc	174	HORVU1Hr1G014730.6;HORVU1Hr1G014730|chr1H:41078805-41082430|HC_TE?|Zinc finger CCCH domain-containing protein 33|GO:0005515, GO:0046872|PF00642|IPR000571, IPR002110, IPR020683	0.586289	1.99983	1.01929e-05	129.89	108.96	129.89									0.586289	1.99983	1.01929e-05	129.89		3	S	KPLRLLLKSPAVSPSSSPKKSASPPATVAAA	LLLKS(1)PAVS(0.997)PS(0.046)S(0.586)S(0.371)PKK	12			By MS/MS	8430500	0	0	8430500	NaN	0	0	8430500	116
	HORVU1Hr1G014730.6HORVU1Hr1G014730|chr1H:41078805-41082430|HC_TE?|Zinc	494	HORVU1Hr1G014730.6;HORVU1Hr1G014730|chr1H:41078805-41082430|HC_TE?|Zinc finger CCCH domain-containing protein 33|GO:0005515, GO:0046872|PF00642|IPR000571, IPR002110, IPR020683	0.744961	4.65526	0.0354855	72.652	38.777	72.652					0	0		NaN	0.744961	4.65526	0.0354855	72.652		1	S	AKAIMTSRASAFAKRSQSFIDRGARAPAARS	RS(0.745)QS(0.255)FIDR	2		By matching	By MS/MS	155010000	155010000	0	0	NaN	0	4575800	150430000	117
	HORVU1Hr1G014730.6HORVU1Hr1G014730|chr1H:41078805-41082430|HC_TE?|Zinc	333	HORVU1Hr1G014730.6;HORVU1Hr1G014730|chr1H:41078805-41082430|HC_TE?|Zinc finger CCCH domain-containing protein 33|GO:0005515, GO:0046872|PF00642|IPR000571, IPR002110, IPR020683	0.999991	50.2512	5.106e-13	181.92	152.34	136.46					0.999991	50.2512	2.65011e-06	136.46	0.999939	44.4508	5.106e-13	181.92		1	S	SVNPSAVSVGMMQPVSPRSSPPNGMDMGMLS	SVNPSAVSVGMMQPVS(1)PR	16		By MS/MS	By MS/MS	238990000	238990000	0	0	NaN	0	11493000	137500000	118
	HORVU1Hr1G014800.4HORVU1Hr1G014800|chr1H:41229785-41235153|HC_G|RRP15-like	66	HORVU1Hr1G014800.4;HORVU1Hr1G014800|chr1H:41229785-41235153|HC_G|RRP15-like protein|none|PF07890|IPR012459	1	148.039	3.3409e-57	314.2	297.46	314.2									1	148.039	3.3409e-57	314.2		1	S	AKFLKLLEKRARDYNSDDDDDAAQPRPRKSQ	DYNS(1)DDDDDAAQPRPR	4			By MS/MS	45425000	45425000	0	0	NaN	0	0	24979000	119
	HORVU1Hr1G016240.1HORVU1Hr1G016240|chr1H:50159972-50164722|HC_G|agenet	47	HORVU1Hr1G016240.1;HORVU1Hr1G016240|chr1H:50159972-50164722|HC_G|agenet domain-containing protein|none|PF05641|IPR008395, IPR014002	0.5	0	5.10106e-30	188.42	179	132.76									0.5	0	5.10106e-30	188.42		1	S	PMRSPRLRRQPAPAPSRSPDPAEPTEVFPVG	QPAPAPS(0.5)RS(0.5)PDPAEPTEVFPVGEAVEVLPDEGAYR	7			By MS/MS	94571000	94571000	0	0	NaN	0	0	94571000	120
	HORVU1Hr1G016240.1HORVU1Hr1G016240|chr1H:50159972-50164722|HC_G|agenet	49	HORVU1Hr1G016240.1;HORVU1Hr1G016240|chr1H:50159972-50164722|HC_G|agenet domain-containing protein|none|PF05641|IPR008395, IPR014002	0.5	0	5.10106e-30	188.42	179	132.76									0.5	0	5.10106e-30	188.42		1	S	RSPRLRRQPAPAPSRSPDPAEPTEVFPVGEA	QPAPAPS(0.5)RS(0.5)PDPAEPTEVFPVGEAVEVLPDEGAYR	9			By MS/MS	94571000	94571000	0	0	NaN	0	0	94571000	121
	HORVU1Hr1G017240.4HORVU1Hr1G017240|chr1H:58438529-58442634|HC_G|serine/threonine	210	HORVU1Hr1G017240.4;HORVU1Hr1G017240|chr1H:58438529-58442634|HC_G|serine/threonine protein kinase 1|GO:0004672, GO:0005524, GO:0006468, GO:0007165|PF00069, PF03822|IPR000719, IPR002290, IPR004041, IPR008271, IPR011009, IPR017441, IPR018451, IPR028375	0.939185	11.8874	9.03389e-27	218.81	191.07	218.81									0.939185	11.8874	9.03389e-27	218.81		1	T	LCALPQHLGKDGLLHTTCGSPNYIAPEVLQN	DGLLHT(0.939)T(0.061)CGSPNYIAPEVLQNR	6			By MS/MS	71713000	71713000	0	0	NaN	0	0	54979000	2532
	HORVU1Hr1G018060.2HORVU1Hr1G018060|chr1H:64110347-64114041|HC_G|RNA-binding	81	HORVU1Hr1G018060.2;HORVU1Hr1G018060|chr1H:64110347-64114041|HC_G|RNA-binding protein 8A|GO:0000166, GO:0003676, GO:0003723, GO:0005634, GO:0005737, GO:0006396|PF00076|IPR000504, IPR008111, IPR012677	0.71411	3.99602	0.0150159	66.809	58.012	66.809									0.71411	3.99602	0.0150159	66.809		1	S	RKTKGRGFREDPNSSSAHRDSRLAGAGRSGF	GFREDPNS(0.001)S(0.285)S(0.714)AHR	10			By MS/MS	6904200	6904200	0	0	NaN	0	0	6904200	123
	HORVU1Hr1G019330.7HORVU1Hr1G019330|chr1H:72525628-72535676|HC_G|Serine/threonine	848	HORVU1Hr1G019330.7;HORVU1Hr1G019330|chr1H:72525628-72535676|HC_G|Serine/threonine protein phosphatase family protein|GO:0004721, GO:0005515, GO:0009742, GO:0016787|PF00149, PF13415|IPR004843, IPR006186, IPR012391, IPR015915, IPR029052	0.990296	17.4626	0.000232385	96.016	69.581	85.636									0.990296	17.4626	0.000232385	96.016		1;2	S	VIVPKLIHPLPPPVNSPESSPERAMDATWMQ	LIHPLPPPVNS(0.99)PES(0.551)S(0.459)PER	11			By MS/MS	9816900	0	9816900	0	NaN	0	0	9816900	124
	HORVU1Hr1G019330.7HORVU1Hr1G019330|chr1H:72525628-72535676|HC_G|Serine/threonine	851	HORVU1Hr1G019330.7;HORVU1Hr1G019330|chr1H:72525628-72535676|HC_G|Serine/threonine protein phosphatase family protein|GO:0004721, GO:0005515, GO:0009742, GO:0016787|PF00149, PF13415|IPR004843, IPR006186, IPR012391, IPR015915, IPR029052	0.550699	0.806569	0.00295936	85.636	59.271	85.636									0.550699	0.806569	0.00295936	85.636		2	S	PKLIHPLPPPVNSPESSPERAMDATWMQELN	LIHPLPPPVNS(0.99)PES(0.551)S(0.459)PER	14			By MS/MS	9816900	0	9816900	0	NaN	0	0	9816900	125
	HORVU1Hr1G019330.7HORVU1Hr1G019330|chr1H:72525628-72535676|HC_G|Serine/threonine	872	HORVU1Hr1G019330.7;HORVU1Hr1G019330|chr1H:72525628-72535676|HC_G|Serine/threonine protein phosphatase family protein|GO:0004721, GO:0005515, GO:0009742, GO:0016787|PF00149, PF13415|IPR004843, IPR006186, IPR012391, IPR015915, IPR029052	0.854834	7.70016	4.53956e-13	166.91	152.06	161.84									0.854834	7.70016	4.53956e-13	166.91		1	T	MDATWMQELNIQRPPTPTRGRPHSAGDRNSL	AMDATWMQELNIQRPPT(0.855)PT(0.145)R	17			By MS/MS	32761000	32761000	0	0	NaN	0	0	23115000	2535
	HORVU1Hr1G019590.2HORVU1Hr1G019590|chr1H:74214631-74217984|HC_G|SAD1/UNC-84	92	HORVU1Hr1G019590.2;HORVU1Hr1G019590|chr1H:74214631-74217984|HC_G|SAD1/UNC-84 domain protein 2|none|PF07738|IPR012919	0.996382	24.3996	3.47136e-05	123.42	94.075	98.942									0.996382	24.3996	3.47136e-05	123.42		1	S	KPKYSSEAKKDAFPPSPSAEHRKKITTKHRK	KDAFPPS(0.996)PS(0.004)AEHR	7			By MS/MS	645720000	645720000	0	0	NaN	0	0	18898000	126
	HORVU1Hr1G019590.2HORVU1Hr1G019590|chr1H:74214631-74217984|HC_G|SAD1/UNC-84	69	HORVU1Hr1G019590.2;HORVU1Hr1G019590|chr1H:74214631-74217984|HC_G|SAD1/UNC-84 domain protein 2|none|PF07738|IPR012919	0.500972	2.30513	0.00127619	91.964	77.084	91.964					0	0		NaN	0.500972	2.30513	0.00127619	91.964		1	S	VSNDKVSSKKDIGHTSRGESVIDKPKYSSEA	DIGHT(0.204)S(0.501)RGES(0.295)VIDKPK	6		By matching	By MS/MS	108650000	108650000	0	0	NaN	0	3549900	105100000	127
	HORVU1Hr1G019590.2HORVU1Hr1G019590|chr1H:74214631-74217984|HC_G|SAD1/UNC-84	81	HORVU1Hr1G019590.2;HORVU1Hr1G019590|chr1H:74214631-74217984|HC_G|SAD1/UNC-84 domain protein 2|none|PF07738|IPR012919	0.96224	14.0625	2.10205e-20	221.85	194.37	221.85					0	0		NaN	0.96224	14.0625	2.10205e-20	221.85		1	S	GHTSRGESVIDKPKYSSEAKKDAFPPSPSAE	GESVIDKPKYS(0.962)S(0.038)EAK	11		By matching	By MS/MS	345780000	345780000	0	0	NaN	0	2238300	343540000	128
	HORVU1Hr1G019590.2HORVU1Hr1G019590|chr1H:74214631-74217984|HC_G|SAD1/UNC-84	55	HORVU1Hr1G019590.2;HORVU1Hr1G019590|chr1H:74214631-74217984|HC_G|SAD1/UNC-84 domain protein 2|none|PF07738|IPR012919	0.970914	16.3293	5.48398e-06	120.42	100.68	120.42									0.970914	16.3293	5.48398e-06	120.42		1	S	KPTPELLTEGGVNGVSNDKVSSKKDIGHTSR	QKPTPELLTEGGVNGVS(0.971)NDKVS(0.006)S(0.023)K	17			By MS/MS	12387000	12387000	0	0	NaN	0	0	12387000	129
	HORVU1Hr1G019590.2HORVU1Hr1G019590|chr1H:74214631-74217984|HC_G|SAD1/UNC-84	60	HORVU1Hr1G019590.2;HORVU1Hr1G019590|chr1H:74214631-74217984|HC_G|SAD1/UNC-84 domain protein 2|none|PF07738|IPR012919	0.630555	4.29245	0.000180448	93.278	74.579	93.278									0.630555	4.29245	0.000180448	93.278		1	S	LLTEGGVNGVSNDKVSSKKDIGHTSRGESVI	QKPTPELLTEGGVNGVS(0.235)NDKVS(0.631)S(0.135)K	22			By MS/MS	9543300	9543300	0	0	NaN	0	0	9543300	130
	HORVU1Hr1G019590.2HORVU1Hr1G019590|chr1H:74214631-74217984|HC_G|SAD1/UNC-84	68	HORVU1Hr1G019590.2;HORVU1Hr1G019590|chr1H:74214631-74217984|HC_G|SAD1/UNC-84 domain protein 2|none|PF07738|IPR012919	0.653903	2.84086	3.90556e-06	138.82	116.5	138.82					0	0		NaN	0.653903	2.84086	3.90556e-06	138.82		1	T	GVSNDKVSSKKDIGHTSRGESVIDKPKYSSE	DIGHT(0.654)S(0.34)RGES(0.006)VIDKPK	5			By MS/MS	54764000	54764000	0	0	NaN	0	0	54764000	2536
	HORVU1Hr1G020360.3HORVU1Hr1G020360|chr1H:79212724-79218267|HC_G|sodium	524	HORVU1Hr1G020360.3;HORVU1Hr1G020360|chr1H:79212724-79218267|HC_G|sodium hydrogen exchanger 2|GO:0006812, GO:0006814, GO:0006885, GO:0015299, GO:0015385, GO:0016021, GO:0055085|PF00999|IPR004709, IPR006153	1	148.52	1.07677e-05	148.52	121.19	148.52					0	0		NaN	1	148.52	1.07677e-05	148.52		1	S	RPMFGGRGFVPFVPGSPIERSVHGPGLLGTV	GFVPFVPGS(1)PIER	9		By matching	By MS/MS	652880000	652880000	0	0	NaN	0	3896200	648990000	133
	HORVU1Hr1G020360.3HORVU1Hr1G020360|chr1H:79212724-79218267|HC_G|sodium	529	HORVU1Hr1G020360.3;HORVU1Hr1G020360|chr1H:79212724-79218267|HC_G|sodium hydrogen exchanger 2|GO:0006812, GO:0006814, GO:0006885, GO:0015299, GO:0015385, GO:0016021, GO:0055085|PF00999|IPR004709, IPR006153	1	127.477	1.36779e-33	248.01	199.9	243.16					0	0		NaN	1	127.477	1.36779e-33	248.01		1	S	GRGFVPFVPGSPIERSVHGPGLLGTVTEAEN	S(1)VHGPGLLGTVTEAENRS	1		By matching	By MS/MS	299740000	299740000	0	0	NaN	0	3037200	65429000	134
	HORVU1Hr1G020530.3HORVU1Hr1G020530|chr1H:81122467-81134299|HC_U|unknown	7	HORVU1Hr1G020530.3;HORVU1Hr1G020530|chr1H:81122467-81134299|HC_U|unknown function|none|none|none	0.979248	16.7384	1.37676e-05	143.76	114.46	143.76									0.979248	16.7384	1.37676e-05	143.76		1	S	_________MAGGDSSPVAAAARKFEWAQED	AGGDS(0.021)S(0.979)PVAAAAR	6			By MS/MS	53181000	53181000	0	0	NaN	0	0	53181000	135
	HORVU1Hr1G021540.17HORVU1Hr1G021540|chr1H:86417885-86428489|HC_G|chromatin-remodeling	224	HORVU1Hr1G021540.17;HORVU1Hr1G021540|chr1H:86417885-86428489|HC_G|chromatin-remodeling protein 11|GO:0003676, GO:0003677, GO:0005524, GO:0005634, GO:0006338, GO:0016818, GO:0031491, GO:0043044|PF00176, PF00271, PF09110, PF09111|IPR000330, IPR001005, IPR001	0.999988	49.2289	2.63814e-18	197.38	164.23	197.38									0.999988	49.2289	2.63814e-18	197.38		1	S	EMQKLKKQKIQEILDSQNASIDADMNKKGKG	IQEILDS(1)QNASIDADMNK	7			By MS/MS	51118000	51118000	0	0	NaN	0	0	16254000	136
	HORVU1Hr1G021540.17HORVU1Hr1G021540|chr1H:86417885-86428489|HC_G|chromatin-remodeling	1153	HORVU1Hr1G021540.17;HORVU1Hr1G021540|chr1H:86417885-86428489|HC_G|chromatin-remodeling protein 11|GO:0003676, GO:0003677, GO:0005524, GO:0005634, GO:0006338, GO:0016818, GO:0031491, GO:0043044|PF00176, PF00271, PF09110, PF09111|IPR000330, IPR001005, IPR001	0.651857	4.99172	1.75661e-08	152.86	128.44	152.86									0.651857	4.99172	1.75661e-08	152.86		1	S	KDKKNMTPTKRPSSSSPAMDSPTQTPSKRGR	RPS(0.065)S(0.077)S(0.207)S(0.652)PAMDSPTQTPSK	6			By MS/MS	3363000	3363000	0	0	NaN	0	0	3363000	138
	HORVU1Hr1G021540.17HORVU1Hr1G021540|chr1H:86417885-86428489|HC_G|chromatin-remodeling	1158	HORVU1Hr1G021540.17;HORVU1Hr1G021540|chr1H:86417885-86428489|HC_G|chromatin-remodeling protein 11|GO:0003676, GO:0003677, GO:0005524, GO:0005634, GO:0006338, GO:0016818, GO:0031491, GO:0043044|PF00176, PF00271, PF09110, PF09111|IPR000330, IPR001005, IPR001	0.997597	26.4807	6.63387e-25	223.86	192.89	223.86									0.997597	26.4807	6.63387e-25	223.86		1	S	MTPTKRPSSSSPAMDSPTQTPSKRGRRDGSA	RPSSSSPAMDS(0.998)PT(0.002)QTPSK	11			By MS/MS	99468000	99468000	0	0	NaN	0	0	29353000	139
	HORVU1Hr1G021840.1HORVU1Hr1G021840|chr1H:89367119-89372262|HC_G|Translocase	88	HORVU1Hr1G021840.1;HORVU1Hr1G021840|chr1H:89367119-89372262|HC_G|Translocase of chloroplast 159, chloroplastic|GO:0005525, GO:0016817|PF04548, PF11886|IPR005690, IPR006703, IPR024283, IPR027417	1	308.219	9.32e-72	308.22	276.76	308.22					1	53.0643	0.0199566	53.064	1	308.219	9.32e-72	308.22		1	S	DGGEVEPAVRDGKDASEGEGEGKEEAAAAAK	DGKDAS(1)EGEGEGKEEAAAAAK	6		By MS/MS	By MS/MS	545100000	545100000	0	0	NaN	0	2683500	297030000	141
	HORVU1Hr1G021840.1HORVU1Hr1G021840|chr1H:89367119-89372262|HC_G|Translocase	585	HORVU1Hr1G021840.1;HORVU1Hr1G021840|chr1H:89367119-89372262|HC_G|Translocase of chloroplast 159, chloroplastic|GO:0005525, GO:0016817|PF04548, PF11886|IPR005690, IPR006703, IPR024283, IPR027417	0.990638	20.2519	4.72362e-66	304.62	252.69	203.23									0.990638	20.2519	4.72362e-66	304.62		1;2	S	NSEAAKQIMKELGEGSSSGSPVSGLSSSREY	ELGEGS(0.991)S(0.009)SGS(1)PVSGLSSSR	6			By MS/MS	67320000	47092000	20228000	0	NaN	0	0	67320000	142
	HORVU1Hr1G021840.1HORVU1Hr1G021840|chr1H:89367119-89372262|HC_G|Translocase	589	HORVU1Hr1G021840.1;HORVU1Hr1G021840|chr1H:89367119-89372262|HC_G|Translocase of chloroplast 159, chloroplastic|GO:0005525, GO:0016817|PF04548, PF11886|IPR005690, IPR006703, IPR024283, IPR027417	0.999926	42.4645	5.20048e-55	286.16	232.22	203.23									0.999926	42.4645	5.20048e-55	286.16		1;2	S	AKQIMKELGEGSSSGSPVSGLSSSREYTNSM	ELGEGS(0.991)S(0.009)SGS(1)PVSGLSSSR	10			By MS/MS	257130000	236900000	20228000	0	NaN	0	0	257130000	143
	HORVU1Hr1G021840.1HORVU1Hr1G021840|chr1H:89367119-89372262|HC_G|Translocase	1009	HORVU1Hr1G021840.1;HORVU1Hr1G021840|chr1H:89367119-89372262|HC_G|Translocase of chloroplast 159, chloroplastic|GO:0005525, GO:0016817|PF04548, PF11886|IPR005690, IPR006703, IPR024283, IPR027417	1	179.972	4.52943e-25	246.75	222.4	179.97	0	0		NaN					1	179.972	4.52943e-25	246.75		1	S	KILSEANSLLKLQDPSPGKLFGFRFRSPPLP	LQDPS(1)PGKLFGFR	5	By matching		By MS/MS	1035800000	1035800000	0	0	NaN	12975000	0	604900000	144
	HORVU1Hr1G021930.2HORVU1Hr1G021930|chr1H:90008978-90015180|HC_G|villin-like	756	HORVU1Hr1G021930.2;HORVU1Hr1G021930|chr1H:90008978-90015180|HC_G|villin-like 1|GO:0003779|PF00626|IPR007122, IPR007123, IPR029006	0.828951	8.4825	0.032618	56.906	31.941	56.906									0.828951	8.4825	0.032618	56.906			S	SPKLESPDRSLRKSPSRRQGMSSEPTTPEQK	S(0.053)PS(0.829)RRQGMS(0.139)S(0.96)EPT(0.557)T(0.462)PEQK	3			By matching	10040000	0	0	10040000	NaN	0	0	10040000	145
	HORVU1Hr1G021930.2HORVU1Hr1G021930|chr1H:90008978-90015180|HC_G|villin-like	763	HORVU1Hr1G021930.2;HORVU1Hr1G021930|chr1H:90008978-90015180|HC_G|villin-like 1|GO:0003779|PF00626|IPR007122, IPR007123, IPR029006	0.959862	14.9934	0.032618	56.906	31.941	56.906									0.959862	14.9934	0.032618	56.906			S	DRSLRKSPSRRQGMSSEPTTPEQKQQQQPPA	S(0.053)PS(0.829)RRQGMS(0.139)S(0.96)EPT(0.557)T(0.462)PEQK	10			By matching	10040000	0	0	10040000	NaN	0	0	10040000	146
	HORVU1Hr1G022250.2HORVU1Hr1G022250|chr1H:93523391-93554521|HC_G|kinesin-like	195	HORVU1Hr1G022250.2;HORVU1Hr1G022250|chr1H:93523391-93554521|HC_G|kinesin-like protein 1|GO:0003777, GO:0005524, GO:0007018, GO:0008017|PF00225|IPR001752, IPR027417	0.999753	37.4224	0.0177089	88.487	67.114	88.487									0.999753	37.4224	0.0177089	88.487		1	S	TAQKFGSGTSAEGLYSPELRGELGAGLLDLH	FGSGTSAEGLYS(1)PELR	12			By MS/MS	11037000	11037000	0	0	NaN	0	0	11037000	147
	HORVU1Hr1G022750.2HORVU1Hr1G022750|chr1H:98022480-98027097|HC_G|Importin	515	HORVU1Hr1G022750.2;HORVU1Hr1G022750|chr1H:98022480-98027097|HC_G|Importin subunit alpha-1b|GO:0005488, GO:0005515, GO:0005634, GO:0005737, GO:0006606, GO:0008565|PF00514, PF01749, PF16186|IPR000225, IPR002652, IPR011989, IPR016024, IPR024931, IPR032413	0.999992	51.0062	2.52974e-57	317.27	259.48	317.27									0.999992	51.0062	2.52974e-57	317.27		1	T	AEGLEKIENLQSHDNTEIYEKAVKMLESYWL	IENLQSHDNT(1)EIYEK	10			By MS/MS	17370000	17370000	0	0	NaN	0	0	17370000	2537
	HORVU1Hr1G024400.2HORVU1Hr1G024400|chr1H:111053153-111064472|HC_G|6-phosphofructo-2-kinase/fructose-2,6-bisphosphatase|GO:0003824,	270	HORVU1Hr1G024400.2;HORVU1Hr1G024400|chr1H:111053153-111064472|HC_G|6-phosphofructo-2-kinase/fructose-2,6-bisphosphatase|GO:0003824, GO:0003873, GO:0005524, GO:0006000, GO:0006003, GO:0008152, GO:0030246, GO:2001070|PF00300, PF01591|IPR001345, IPR002044, IP	1	106.127	3.57077e-155	405.95	377.49	405.95									1	106.127	3.57077e-155	405.95		1	S	GIQSPRSAAADFKDDSYHNKDTEASVADSSN	SAAADFKDDS(1)YHNKDTEASVADSSNSK	10			By MS/MS	629020000	629020000	0	0	47.573	0	0	272020000	148
	HORVU1Hr1G024400.2HORVU1Hr1G024400|chr1H:111053153-111064472|HC_G|6-phosphofructo-2-kinase/fructose-2,6-bisphosphatase|GO:0003824,	331	HORVU1Hr1G024400.2;HORVU1Hr1G024400|chr1H:111053153-111064472|HC_G|6-phosphofructo-2-kinase/fructose-2,6-bisphosphatase|GO:0003824, GO:0003873, GO:0005524, GO:0006000, GO:0006003, GO:0008152, GO:0030246, GO:2001070|PF00300, PF01591|IPR001345, IPR002044, IP	0.999983	49.7594	2.23846e-43	273.44	234.22	273.44									0.999983	49.7594	2.23846e-43	273.44		1;2	S	YVDRGVVSPKLGKSFSACSLASGLNFGSTKA	SFS(1)ACSLASGLNFGSTK	3			By MS/MS	142590000	122140000	20448000	0	NaN	0	0	142590000	149
	HORVU1Hr1G024400.2HORVU1Hr1G024400|chr1H:111053153-111064472|HC_G|6-phosphofructo-2-kinase/fructose-2,6-bisphosphatase|GO:0003824,	343	HORVU1Hr1G024400.2;HORVU1Hr1G024400|chr1H:111053153-111064472|HC_G|6-phosphofructo-2-kinase/fructose-2,6-bisphosphatase|GO:0003824, GO:0003873, GO:0005524, GO:0006000, GO:0006003, GO:0008152, GO:0030246, GO:2001070|PF00300, PF01591|IPR001345, IPR002044, IP	0.920452	10.636	6.19546e-33	240.77	194.78	226.23									0.920452	10.636	6.19546e-33	240.77		1;2	S	KSFSACSLASGLNFGSTKAMPEAAGAVAAAA	SFS(1)ACSLASGLNFGS(0.92)T(0.08)K	15			By MS/MS	70694000	50246000	20448000	0	NaN	0	0	70694000	150
	HORVU1Hr1G024400.2HORVU1Hr1G024400|chr1H:111053153-111064472|HC_G|6-phosphofructo-2-kinase/fructose-2,6-bisphosphatase|GO:0003824,	299	HORVU1Hr1G024400.2;HORVU1Hr1G024400|chr1H:111053153-111064472|HC_G|6-phosphofructo-2-kinase/fructose-2,6-bisphosphatase|GO:0003824, GO:0003873, GO:0005524, GO:0006000, GO:0006003, GO:0008152, GO:0030246, GO:2001070|PF00300, PF01591|IPR001345, IPR002044, IP	1	75.2817	1.00418e-31	300.5	237.92	300.5	0	0		NaN	0	0		NaN	1	75.2817	1.00418e-31	300.5		1	S	SNSKKLQVSGMVESKSVGTLIQLQKKDKPQG	S(1)VGTLIQLQK	1	By matching	By matching	By MS/MS	356180000	356180000	0	0	NaN	37698000	1009800	317470000	151
	HORVU1Hr1G027620.2HORVU1Hr1G027620|chr1H:142426894-142446852|HC_G|FACT	481	HORVU1Hr1G027620.2;HORVU1Hr1G027620|chr1H:142426894-142446852|HC_G|FACT complex subunit SSRP1-B|GO:0003677, GO:0005634|PF00505, PF03531, PF08512|IPR000969, IPR009071, IPR011993, IPR013719, IPR024954	1	302.659	1.96387e-72	302.66	261.24	302.66									1	302.659	1.96387e-72	302.66		1	S	DPHLERIKNQAGDEESDEEDEDFVADKDDSG	IKNQAGDEES(1)DEEDEDFVADK	10			By MS/MS	55753000	55753000	0	0	NaN	0	0	39884000	152
	HORVU1Hr1G027690.1HORVU1Hr1G027690|chr1H:143351069-143358345|HC_U|Protein	306	HORVU1Hr1G027690.1;HORVU1Hr1G027690|chr1H:143351069-143358345|HC_U|Protein of unknown function (DUF1664)|none|PF07889|IPR012458	0.997856	26.8876	2.14662e-08	166.59	153.75	166.59									0.997856	26.8876	2.14662e-08	166.59		1	S	GDYREFSNADSTDKISRSNSLKSAN______	EFSNADST(0.002)DKIS(0.998)R	12			By MS/MS	66493000	66493000	0	0	NaN	0	0	22504000	153
	HORVU1Hr1G028190.1HORVU1Hr1G028190|chr1H:149524661-149527456|HC_G|Proteasome	287	HORVU1Hr1G028190.1;HORVU1Hr1G028190|chr1H:149524661-149527456|HC_G|Proteasome subunit beta type-7-A|GO:0004175, GO:0004298, GO:0005839, GO:0051603|PF00227|IPR000243, IPR001353, IPR016050, IPR023333, IPR029055	1	65.2961	2.53661e-07	145.88	134.62	145.88									1	65.2961	2.53661e-07	145.88		1	S	HELPNPRTFVSSKGYSFNKGHTEVLSTKITQ	GYS(1)FNKGHTEVLSTK	3			By MS/MS	110050000	110050000	0	0	NaN	0	0	110050000	154
	HORVU1Hr1G028890.3HORVU1Hr1G028890|chr1H:159598768-159607470|HC_G|Diacylglycerol	56	HORVU1Hr1G028890.3;HORVU1Hr1G028890|chr1H:159598768-159607470|HC_G|Diacylglycerol O-acyltransferase 1|GO:0004144, GO:0008374, GO:0019432|PF03062|IPR004299, IPR014371, IPR027251	1	100.458	2.23299e-73	320.8	291.92	320.8					0	0		NaN	1	100.458	2.23299e-73	320.8		1	S	SSGAAVAARASFAADSGDESGPPEPSSSHRR	ASFAADS(1)GDESGPPEPSSSHR	7		By matching	By MS/MS	178390000	178390000	0	0	NaN	0	3350100	139160000	155
	HORVU1Hr1G030480.3HORVU1Hr1G030480|chr1H:175033715-175044595|HC_TE?|Zinc	237	HORVU1Hr1G030480.3;HORVU1Hr1G030480|chr1H:175033715-175044595|HC_TE?|Zinc finger protein-like 1 homolog|GO:0005515, GO:0008270|none|IPR001841, IPR013083	0.999987	48.9805	1.43076e-05	137.75	118.51	137.75									0.999987	48.9805	1.43076e-05	137.75		1	S	ATKFPEQEPNFIRSPSPHGPSATTRKGANYV	SPS(1)PHGPSATTR	3			By MS/MS	81872000	81872000	0	0	NaN	0	0	81872000	159
	HORVU1Hr1G030660.12HORVU1Hr1G030660|chr1H:178500207-178505551|HC_G|U1	73	HORVU1Hr1G030660.12;HORVU1Hr1G030660|chr1H:178500207-178505551|HC_G|U1 small nuclear ribonucleoprotein 70 kDa|none|none|none	0.999936	41.9584	0.000391412	132.65	89.145	132.65					0	0		NaN	0.999936	41.9584	0.000391412	132.65		1	S	KPPASREAPSVGRPRSEEPKRGDSRVDRDRE	EAPSVGRPRS(1)EEPK	10		By matching	By MS/MS	333980000	333980000	0	0	NaN	0	2050000	311800000	160
	HORVU1Hr1G031860.3HORVU1Hr1G031860|chr1H:195850409-195869214|HC_G|DNA-binding	14	HORVU1Hr1G031860.3;HORVU1Hr1G031860|chr1H:195850409-195869214|HC_G|DNA-binding protein, putative|none|none|none	0.999426	32.4948	0.0170591	58.433	26.019	58.433									0.999426	32.4948	0.0170591	58.433		2	S	__MTFENVVRDIMLLSDDSWSYRDFMEAESR	DIMLLS(0.999)DDS(0.999)WS(0.001)YR	6			By MS/MS	13785000	0	13785000	0	NaN	0	0	13785000	161
	HORVU1Hr1G031860.3HORVU1Hr1G031860|chr1H:195850409-195869214|HC_G|DNA-binding	17	HORVU1Hr1G031860.3;HORVU1Hr1G031860|chr1H:195850409-195869214|HC_G|DNA-binding protein, putative|none|none|none	0.999426	32.4948	0.0170591	58.433	26.019	58.433									0.999426	32.4948	0.0170591	58.433		2	S	TFENVVRDIMLLSDDSWSYRDFMEAESRIVK	DIMLLS(0.999)DDS(0.999)WS(0.001)YR	9			By MS/MS	13785000	0	13785000	0	NaN	0	0	13785000	162
	HORVU1Hr1G034070.10HORVU1Hr1G034070|chr1H:218595554-218611957|HC_G|Histone	8	HORVU1Hr1G034070.10;HORVU1Hr1G034070|chr1H:218595554-218611957|HC_G|Histone acetyltransferase GCN5|GO:0008080|PF13508|IPR000182, IPR016181	0.751205	6.47505	0.000508789	99.753	90.914	99.753									0.751205	6.47505	0.000508789	99.753		1	S	________MDGLTAPSPSHSGATSGGGASHR	MDGLTAPS(0.751)PS(0.169)HS(0.05)GAT(0.019)S(0.004)GGGAS(0.006)HR	8			By MS/MS	26978000	26978000	0	0	NaN	0	0	20427000	163
	HORVU1Hr1G034630.9HORVU1Hr1G034630|chr1H:222234727-222253041|HC_G|Transcription	450	HORVU1Hr1G034630.9;HORVU1Hr1G034630|chr1H:222234727-222253041|HC_G|Transcription initiation factor IIF subunit alpha|GO:0003677, GO:0003824, GO:0005634, GO:0006367, GO:0009522, GO:0009579, GO:0015979, GO:0016021, GO:0032968|PF05793|IPR001280, IPR008851, IP	0.796313	6.15032	0.00484526	73.389	44.977	73.389									0.796313	6.15032	0.00484526	73.389		1	S	APKQTDQPKDEPVDTSPAKPTPSSGHARSTP	DEPVDT(0.193)S(0.796)PAKPT(0.01)PS(0.001)SGHAR	7			By MS/MS	20682000	20682000	0	0	NaN	0	0	20682000	164
	HORVU1Hr1G034630.9HORVU1Hr1G034630|chr1H:222234727-222253041|HC_G|Transcription	301	HORVU1Hr1G034630.9;HORVU1Hr1G034630|chr1H:222234727-222253041|HC_G|Transcription initiation factor IIF subunit alpha|GO:0003677, GO:0003824, GO:0005634, GO:0006367, GO:0009522, GO:0009579, GO:0015979, GO:0016021, GO:0032968|PF05793|IPR001280, IPR008851, IP	1	171.999	2.52035e-62	293.31	256.38	172									1	171.999	2.52035e-62	293.31		1	S	SARHKKGKDNEEGNNSDKGEENEEEEAARKD	GKDNEEGNNS(1)DKGEENEEEEAAR	10			By MS/MS	56909000	56909000	0	0	NaN	0	0	0	165
	HORVU1Hr1G034980.3HORVU1Hr1G034980|chr1H:227367581-227373477|HC_G|tobamovirus	200	HORVU1Hr1G034980.3;HORVU1Hr1G034980|chr1H:227367581-227373477|HC_G|tobamovirus multiplication 2A|GO:0016021|PF00335|IPR018499	1	74.3649	1.25584e-25	224.38	182.04	140.81									1	74.3649	1.25584e-25	224.38		1	S	LALVVRAMNKPAEYDSDDEIIGTARSTSIRQ	AMNKPAEYDS(1)DDEIIGTAR	10			By MS/MS	92710000	92710000	0	0	NaN	0	0	26504000	166
	HORVU1Hr1G037760.6HORVU1Hr1G037760|chr1H:259372180-259375116|HC_G|Divalent	247	HORVU1Hr1G037760.6;HORVU1Hr1G037760|chr1H:259372180-259375116|HC_G|Divalent ion symporter|GO:0016021, GO:0055085|PF03600|IPR004680	1	114.724	2.79101e-11	176.71	144.56	176.71									1	114.724	2.79101e-11	176.71		1	S	VTSHRFTPARMSRANSVNGDADYMNEPIRRS	ANS(1)VNGDADYMNEPIRR	3			By MS/MS	106840000	106840000	0	0	NaN	0	0	90028000	168
	HORVU1Hr1G037760.6HORVU1Hr1G037760|chr1H:259372180-259375116|HC_G|Divalent	276	HORVU1Hr1G037760.6;HORVU1Hr1G037760|chr1H:259372180-259375116|HC_G|Divalent ion symporter|GO:0016021, GO:0055085|PF03600|IPR004680	0.999293	34.7304	0.00176513	84.602	65.545	84.602									0.999293	34.7304	0.00176513	84.602		1	S	RSDSMSRGADTLRSKSYNSEGDRDIQVAIRS	SKS(0.999)YNSEGDRDIQVAIR	3			By MS/MS	57917000	57917000	0	0	NaN	0	0	57917000	169
	HORVU1Hr1G039880.1HORVU1Hr1G039880|chr1H:281470313-281481338|HC_TE?|ATP-dependent	114	HORVU1Hr1G039880.1;HORVU1Hr1G039880|chr1H:281470313-281481338|HC_TE?|ATP-dependent RNA helicase, putative|GO:0003676, GO:0004386, GO:0005524, GO:0008026|PF00270, PF00271, PF04408, PF07717|IPR001650, IPR002464, IPR007502, IPR011545, IPR011709, IPR014001, IP	0.999701	35.7371	0.00939511	69.422	54.156	69.422									0.999701	35.7371	0.00939511	69.422		1	S	NETERRVENLLSRAQSNNNASASTSTVSMRQ	AQS(1)NNNASASTSTVSMR	3			By MS/MS	7868100	7868100	0	0	NaN	0	0	7868100	171
	HORVU1Hr1G040200.1HORVU1Hr1G040200|chr1H:284471006-284473759|HC_G|WD;HORVU1Hr1G040250.4HORVU1Hr1G040250|chr1H:284571342-284583821|HC_G|WD	226;226	HORVU1Hr1G040200.1;HORVU1Hr1G040200|chr1H:284471006-284473759|HC_G|WD repeat-containing protein 91|GO:0005515|PF00400|IPR001680, IPR015943, IPR017986, IPR019775;HORVU1Hr1G040250.4;HORVU1Hr1G040250|chr1H:284571342-284583821|HC_G|WD repeat-containing protein	0.999892	39.6473	0.0261673	61.56	29.401	61.56	0.999892	39.6473	0.0261673	61.56										1	S	EVELSLLRRNDITINSGHKNLLKITTAGSSV	NDITINS(1)GHKNLLK	7	By MS/MS			29975000	29975000	0	0	NaN	29975000	0	0	172
	HORVU1Hr1G040980.1HORVU1Hr1G040980|chr1H:290021845-290032704|HC_G|Serine/threonine	111	HORVU1Hr1G040980.1;HORVU1Hr1G040980|chr1H:290021845-290032704|HC_G|Serine/threonine protein phosphatase 2A regulatory subunit B''alpha|GO:0005509|PF13499, PF13833|IPR002048, IPR011992, IPR018247	0.961461	13.9705	0.0141102	94.717	62.683	94.717									0.961461	13.9705	0.0141102	94.717		1	S	PRSTAGSPRVMRRGSSAGPSSLGSPLKLVSE	GS(0.039)S(0.961)AGPSSLGSPLK	3			By MS/MS	13694000	13694000	0	0	NaN	0	0	13694000	173
	HORVU1Hr1G042250.8HORVU1Hr1G042250|chr1H:305336521-305340701|HC_U|Protein	133	HORVU1Hr1G042250.8;HORVU1Hr1G042250|chr1H:305336521-305340701|HC_U|Protein of unknown function, DUF547|GO:0009055, GO:0015035, GO:0035556, GO:0045454|PF00462, PF00610, PF04784|IPR000591, IPR002109, IPR006869, IPR011991, IPR012336	0.738973	4.52481	3.74081e-07	118.99	81.355	118.99									0.738973	4.52481	3.74081e-07	118.99		1	S	PQPEAPPGLSLTRAASTPAPHGHVERPNSAA	AAS(0.739)T(0.261)PAPHGHVERPNSAAAVVDVASIGR	3			By MS/MS	35233000	35233000	0	0	NaN	0	0	35233000	176
	HORVU1Hr1G043440.2HORVU1Hr1G043440|chr1H:315508753-315517730|HC_G|myosin	751	HORVU1Hr1G043440.2;HORVU1Hr1G043440|chr1H:315508753-315517730|HC_G|myosin 1|GO:0003774, GO:0005515, GO:0005524, GO:0016459|PF00063, PF00612|IPR000048, IPR001609, IPR027417	0.976242	16.1375	0.0134477	57.52	43.383	57.52									0.976242	16.1375	0.0134477	57.52		1	S	AAAPRITGREMNASMSVIGRLAEELEQRSQV	EMNAS(0.024)MS(0.976)VIGR	7			By MS/MS	3763200	3763200	0	0	NaN	0	0	3763200	177
	HORVU1Hr1G043440.2HORVU1Hr1G043440|chr1H:315508753-315517730|HC_G|myosin	833	HORVU1Hr1G043440.2;HORVU1Hr1G043440|chr1H:315508753-315517730|HC_G|myosin 1|GO:0003774, GO:0005515, GO:0005524, GO:0016459|PF00063, PF00612|IPR000048, IPR001609, IPR027417	0.869771	8.86407	3.69262e-25	226.75	198.37	226.75									0.869771	8.86407	3.69262e-25	226.75		1	S	NKLSSGGGSAGGNESSPNSAKRKWWGRLNTS	LSSGGGSAGGNES(0.113)S(0.87)PNS(0.017)AK	14			By MS/MS	9139800	9139800	0	0	NaN	0	0	9139800	178
	HORVU1Hr1G043440.2HORVU1Hr1G043440|chr1H:315508753-315517730|HC_G|myosin	695	HORVU1Hr1G043440.2;HORVU1Hr1G043440|chr1H:315508753-315517730|HC_G|myosin 1|GO:0003774, GO:0005515, GO:0005524, GO:0016459|PF00063, PF00612|IPR000048, IPR001609, IPR027417	0.986778	18.7862	0.000229924	134.13	90.831	134.13									0.986778	18.7862	0.000229924	134.13		1	S	EEMWQKQMRSLQSSLSVAKKSLALDETPRMS	SLQSS(0.013)LS(0.987)VAKK	7			By MS/MS	61484000	61484000	0	0	NaN	0	0	48190000	179
	HORVU1Hr1G043680.7HORVU1Hr1G043680|chr1H:317348713-317352921|HC_G|RNA-binding	617	HORVU1Hr1G043680.7;HORVU1Hr1G043680|chr1H:317348713-317352921|HC_G|RNA-binding KH domain-containing protein|GO:0003676, GO:0003723|PF00013|IPR004087, IPR004088, IPR011049	0.99999	49.8428	5.25675e-19	187.57	154.37	187.57									0.99999	49.8428	5.25675e-19	187.57		1	S	DSVDYFSKRRAYPNGSPFASDAPPSASYDRY	AYPNGS(1)PFASDAPPSASYDR	6			By MS/MS	45985000	45985000	0	0	NaN	0	0	45985000	180
	HORVU1Hr1G043680.7HORVU1Hr1G043680|chr1H:317348713-317352921|HC_G|RNA-binding	648	HORVU1Hr1G043680.7;HORVU1Hr1G043680|chr1H:317348713-317352921|HC_G|RNA-binding KH domain-containing protein|GO:0003676, GO:0003723|PF00013|IPR004087, IPR004088, IPR011049	1	81.671	8.69892e-05	134.88	108.76	134.88									1	81.671	8.69892e-05	134.88		1	S	AGSTRLPTREMPLPVSPGADYMPHRSHHDHM	EMPLPVS(1)PGADYMPHR	7			By MS/MS	164870000	164870000	0	0	NaN	0	0	77127000	181
	HORVU1Hr1G043680.7HORVU1Hr1G043680|chr1H:317348713-317352921|HC_G|RNA-binding	537	HORVU1Hr1G043680.7;HORVU1Hr1G043680|chr1H:317348713-317352921|HC_G|RNA-binding KH domain-containing protein|GO:0003676, GO:0003723|PF00013|IPR004087, IPR004088, IPR011049	0.999161	30.8907	1.12241e-05	128.38	79.725	128.38									0.999161	30.8907	1.12241e-05	128.38		1	S	GRLAHDTPYGRPANDSPYQRRLAIDQPYGLA	LAHDT(0.001)PYGRPANDS(0.999)PYQR	14			By MS/MS	207630000	207630000	0	0	NaN	0	0	180100000	182
	HORVU1Hr1G043680.7HORVU1Hr1G043680|chr1H:317348713-317352921|HC_G|RNA-binding	772	HORVU1Hr1G043680.7;HORVU1Hr1G043680|chr1H:317348713-317352921|HC_G|RNA-binding KH domain-containing protein|GO:0003676, GO:0003723|PF00013|IPR004087, IPR004088, IPR011049	0.734791	6.08771	1.56421e-06	136.88	113.56	136.88									0.734791	6.08771	1.56421e-06	136.88		1	S	GARMKLLEARPGSSESIMEIQGMAHQVRVAQ	LLEARPGS(0.181)S(0.084)ES(0.735)IMEIQGMAHQVR	11			By MS/MS	17181000	17181000	0	0	NaN	0	0	17181000	185
	HORVU1Hr1G043680.7HORVU1Hr1G043680|chr1H:317348713-317352921|HC_G|RNA-binding	385	HORVU1Hr1G043680.7;HORVU1Hr1G043680|chr1H:317348713-317352921|HC_G|RNA-binding KH domain-containing protein|GO:0003676, GO:0003723|PF00013|IPR004087, IPR004088, IPR011049	0.573529	2.02127	0.019706	50.392	40.196	50.392									0.573529	2.02127	0.019706	50.392		1	S	ILLHSKVSASKVSEPSESEPSEEHKLVTRLV	VS(0.006)EPS(0.574)ES(0.36)EPS(0.06)EEHK	5			By MS/MS	29180000	29180000	0	0	NaN	0	0	29180000	186
	HORVU1Hr1G043680.7HORVU1Hr1G043680|chr1H:317348713-317352921|HC_G|RNA-binding	387	HORVU1Hr1G043680.7;HORVU1Hr1G043680|chr1H:317348713-317352921|HC_G|RNA-binding KH domain-containing protein|GO:0003676, GO:0003723|PF00013|IPR004087, IPR004088, IPR011049	0.833834	7.16794	2.71119e-06	155.38	124.55	155.38									0.833834	7.16794	2.71119e-06	155.38		1	S	LHSKVSASKVSEPSESEPSEEHKLVTRLVVP	VSEPS(0.16)ES(0.834)EPS(0.006)EEHK	7			By MS/MS	8646200	8646200	0	0	NaN	0	0	8646200	187
	HORVU1Hr1G043940.3HORVU1Hr1G043940|chr1H:320544795-320555164|HC_G|Protein	854	HORVU1Hr1G043940.3;HORVU1Hr1G043940|chr1H:320544795-320555164|HC_G|Protein TIC110, chloroplastic|GO:0009507|PF16940|IPR031610	0.999998	57.0967	8.223e-05	149.37	96.286	149.37									0.999998	57.0967	8.223e-05	149.37		1	S	VQQAEVVLADGKLTESKADQLAKIQKQVGLP	LTES(1)KADQLAK	4			By MS/MS	33099000	33099000	0	0	NaN	0	0	33099000	188
	HORVU1Hr1G044350.16HORVU1Hr1G044350|chr1H:322780486-322784453|HC_G|DNA	58	HORVU1Hr1G044350.16;HORVU1Hr1G044350|chr1H:322780486-322784453|HC_G|DNA ligase 1|GO:0003677, GO:0003909, GO:0003910, GO:0005524, GO:0006281, GO:0006310, GO:0051103, GO:0071897|PF01068, PF04675|IPR000977, IPR012308, IPR012310, IPR016059	0.885485	8.88319	5.40851e-20	194.37	163.01	194.37					0	0		NaN	0.885485	8.88319	5.40851e-20	194.37		1	S	ADGATAEPAVDEKPPSPVKSPVKSKRPSSPP	TADGATAEPAVDEKPPS(0.885)PVKS(0.115)PVK	17		By matching	By MS/MS	113070000	113070000	0	0	NaN	0	2449600	64251000	189
	HORVU1Hr1G044750.1HORVU1Hr1G044750|chr1H:324949318-324956889|HC_G|Pre-mRNA-processing	273	HORVU1Hr1G044750.1;HORVU1Hr1G044750|chr1H:324949318-324956889|HC_G|Pre-mRNA-processing factor 6|GO:0000398, GO:0005515, GO:0005622, GO:0005634, GO:0006396|PF06424|IPR003107, IPR010491, IPR011990, IPR013026, IPR019734	0.926649	11.033	2.36888e-09	171.08	136.12	171.08									0.926649	11.033	2.36888e-09	171.08		1	T	LSLKLDRLSDSVSGLTVVDPKGYLTDLKSMK	LSDSVS(0.073)GLT(0.927)VVDPK	9			By MS/MS	12975000	12975000	0	0	NaN	0	0	12975000	2542
	HORVU1Hr1G045630.2HORVU1Hr1G045630|chr1H:331597947-331600996|HC_G|membrane	204	HORVU1Hr1G045630.2;HORVU1Hr1G045630|chr1H:331597947-331600996|HC_G|membrane steroid binding protein 1|none|PF00173|IPR001199	0.995674	23.6201	7.30694e-06	168.85	116.68	168.85									0.995674	23.6201	7.30694e-06	168.85		1	S	ETEKAPAAEHKPREVSSEEVKEKEAAADAAS	EVS(0.996)S(0.004)EEVKEK	3			By MS/MS	18984000	18984000	0	0	NaN	0	0	18984000	191
	HORVU1Hr1G045630.2HORVU1Hr1G045630|chr1H:331597947-331600996|HC_G|membrane	205	HORVU1Hr1G045630.2;HORVU1Hr1G045630|chr1H:331597947-331600996|HC_G|membrane steroid binding protein 1|none|PF00173|IPR001199	0.988434	19.3176	5.24751e-05	163.59	111.71	163.59									0.988434	19.3176	5.24751e-05	163.59		1	S	TEKAPAAEHKPREVSSEEVKEKEAAADAASA	EVS(0.012)S(0.988)EEVKEK	4			By MS/MS	26131000	26131000	0	0	NaN	0	0	26131000	192
	HORVU1Hr1G046020.1HORVU1Hr1G046020|chr1H:336063172-336069313|HC_TE?|ATP-dependent	162	HORVU1Hr1G046020.1;HORVU1Hr1G046020|chr1H:336063172-336069313|HC_TE?|ATP-dependent RNA helicase dhh1|GO:0003676, GO:0005524|PF00270, PF00271|IPR000629, IPR001650, IPR011545, IPR014001, IPR014014, IPR027417	0.625143	3.35238	0.0022616	95.345	67.968	95.345									0.625143	3.35238	0.0022616	95.345			S	EGAARTVARLDAVDTSSQDWKAQLNIPAPDT	LDAVDT(0.086)S(0.625)S(0.289)QDWK	7			By matching	14502000	14502000	0	0	NaN	0	0	14502000	193
	HORVU1Hr1G046020.1HORVU1Hr1G046020|chr1H:336063172-336069313|HC_TE?|ATP-dependent	117	HORVU1Hr1G046020.1;HORVU1Hr1G046020|chr1H:336063172-336069313|HC_TE?|ATP-dependent RNA helicase dhh1|GO:0003676, GO:0005524|PF00270, PF00271|IPR000629, IPR001650, IPR011545, IPR014001, IPR014014, IPR027417	0.999888	39.5201	1.24534e-27	219.88	195.63	219.88									0.999888	39.5201	1.24534e-27	219.88		1	S	RNSFPQQQQQHAQRNSFSQQQQQQQQQQQHQ	NS(1)FSQQQQQQQQQQQHQQWLR	2			By MS/MS	28245000	28245000	0	0	NaN	0	0	28245000	194
	HORVU1Hr1G046870.5HORVU1Hr1G046870|chr1H:344583950-344588775|HC_G|U1	371	HORVU1Hr1G046870.5;HORVU1Hr1G046870|chr1H:344583950-344588775|HC_G|U1 small nuclear ribonucleoprotein 70 kDa|GO:0000166, GO:0003676|PF00076, PF12220|IPR000504, IPR012677, IPR022023	0.999936	41.938	0.00895609	72.421	55.14	72.421									0.999936	41.938	0.00895609	72.421		1	S	SHGRGRDRDRDYERASHEQDPGRDRDYKRAR	DYERAS(1)HEQDPGR	6			By MS/MS	15455000	15455000	0	0	NaN	0	0	15455000	195
	HORVU1Hr1G046870.5HORVU1Hr1G046870|chr1H:344583950-344588775|HC_G|U1	259	HORVU1Hr1G046870.5;HORVU1Hr1G046870|chr1H:344583950-344588775|HC_G|U1 small nuclear ribonucleoprotein 70 kDa|GO:0000166, GO:0003676|PF00076, PF12220|IPR000504, IPR012677, IPR022023	1	195.547	1.50379e-22	211.13	164.62	195.55	0	0		NaN					1	195.547	1.50379e-22	211.13		1	S	KHSAREQQNAAGRPRSEEPRRDDRSADRDRE	EQQNAAGRPRS(1)EEPR	11	By matching		By MS/MS	640230000	640230000	0	0	NaN	2277100	0	576320000	196
	HORVU1Hr1G048390.1HORVU1Hr1G048390|chr1H:357906531-357911808|HC_G|FAS-associated	126	HORVU1Hr1G048390.1;HORVU1Hr1G048390|chr1H:357906531-357911808|HC_G|FAS-associated factor 2-B|GO:0005515|PF00789, PF14555|IPR001012, IPR006577, IPR012336, IPR029071	0.99999	50.1619	1.2816e-09	182.02	150.42	182.02									0.99999	50.1619	1.2816e-09	182.02		1	S	RLGVWVASGVLSRSLSLLGLAQGGADRLLEL	SLS(1)LLGLAQGGADR	3			By MS/MS	53179000	53179000	0	0	NaN	0	0	53179000	199
	HORVU1Hr1G048970.4HORVU1Hr1G048970|chr1H:363556495-363563036|HC_G|phospholipase	795	HORVU1Hr1G048970.4;HORVU1Hr1G048970|chr1H:363556495-363563036|HC_G|phospholipase D P2|GO:0003824, GO:0004630, GO:0005509, GO:0005515, GO:0016020, GO:0046470|PF00168, PF00614, PF12357|IPR000008, IPR001736, IPR011402, IPR024632	0.999748	36.8863	9.49591e-59	282.85	244.82	282.85									0.999748	36.8863	9.49591e-59	282.85		1	T	NFFCLGNREIEDSPSTPSTANNPQDQARKNR	EIEDSPST(1)PSTANNPQDQAR	8			By MS/MS	78041000	78041000	0	0	NaN	0	0	78041000	2543
	HORVU1Hr1G049090.2HORVU1Hr1G049090|chr1H:364323681-364324483|HC_G|Glutathione	3	HORVU1Hr1G049090.2;HORVU1Hr1G049090|chr1H:364323681-364324483|HC_G|Glutathione S-transferase family protein|GO:0005515|PF00043, PF13417|IPR004045, IPR004046, IPR010987, IPR012336	0.967929	14.7974	0.000105126	117.93	83.212	117.93									0.967929	14.7974	0.000105126	117.93		1	S	_____________MSSEKQETTAAVRVLGRW	S(0.032)S(0.968)EKQETTAAVR	2			By MS/MS	121600000	121600000	0	0	NaN	0	0	121600000	200
	HORVU1Hr1G049760.1HORVU1Hr1G049760|chr1H:368411692-368418284|HC_G|Homeobox	273	HORVU1Hr1G049760.1;HORVU1Hr1G049760|chr1H:368411692-368418284|HC_G|Homeobox protein BEL1 homolog|GO:0003677, GO:0006355|PF05920, PF07526|IPR001356, IPR006563, IPR008422, IPR009057	0.713385	2.65257	0.0288108	41.542	10.453	41.542					0	0		NaN	0.713385	2.65257	0.0288108	41.542		3	S	AVAGQRAAAVYTRMASRTISRHFRSVRDGVA	AAAVY(0.682)T(0.51)RMAS(0.713)RT(0.099)IS(0.996)R	10		By matching	By MS/MS	44834000	0	0	44834000	NaN	0	26596000	18237000	202
	HORVU1Hr1G049760.1HORVU1Hr1G049760|chr1H:368411692-368418284|HC_G|Homeobox	277	HORVU1Hr1G049760.1;HORVU1Hr1G049760|chr1H:368411692-368418284|HC_G|Homeobox protein BEL1 homolog|GO:0003677, GO:0006355|PF05920, PF07526|IPR001356, IPR006563, IPR008422, IPR009057	0.995872	23.9961	0.0288108	41.542	10.453	41.542					0	0		NaN	0.995872	23.9961	0.0288108	41.542		3	S	QRAAAVYTRMASRTISRHFRSVRDGVAAQVR	AAAVY(0.682)T(0.51)RMAS(0.713)RT(0.099)IS(0.996)R	14		By matching	By MS/MS	44834000	0	0	44834000	NaN	0	26596000	18237000	203
	HORVU1Hr1G050340.8HORVU1Hr1G050340|chr1H:372958142-372966020|HC_G|Nuclear	4	HORVU1Hr1G050340.8;HORVU1Hr1G050340|chr1H:372958142-372966020|HC_G|Nuclear control of ATPase protein 2|none|PF08637|IPR013946	0.825464	6.75834	3.02177e-13	144.82	133.41	144.82									0.825464	6.75834	3.02177e-13	144.82		1	S	____________MATSPPRSPNAGDRPETAD	AT(0.174)S(0.825)PPRSPNAGDRPETADLAVAAAPAQPAR	3			By MS/MS	84370000	84370000	0	0	NaN	0	0	84370000	205
	HORVU1Hr1G050340.8HORVU1Hr1G050340|chr1H:372958142-372966020|HC_G|Nuclear	8	HORVU1Hr1G050340.8;HORVU1Hr1G050340|chr1H:372958142-372966020|HC_G|Nuclear control of ATPase protein 2|none|PF08637|IPR013946	0.952825	10.3792	7.22473e-15	144.03	129.95	140.01									0.952825	10.3792	7.22473e-15	144.03		1;2	S	________MATSPPRSPNAGDRPETADLAVA	AT(0.562)S(0.485)PPRS(0.953)PNAGDRPETADLAVAAAPAQPAR	7			By MS/MS	210660000	0	210660000	0	NaN	0	0	210660000	206
	HORVU1Hr1G050340.8HORVU1Hr1G050340|chr1H:372958142-372966020|HC_G|Nuclear	3	HORVU1Hr1G050340.8;HORVU1Hr1G050340|chr1H:372958142-372966020|HC_G|Nuclear control of ATPase protein 2|none|PF08637|IPR013946	0.561959	0.701106	3.02177e-13	144.18	131.39	140.01									0.561959	0.701106	3.02177e-13	144.18		2	T	_____________MATSPPRSPNAGDRPETA	AT(0.562)S(0.485)PPRS(0.953)PNAGDRPETADLAVAAAPAQPAR	2			By MS/MS	210660000	0	210660000	0	NaN	0	0	210660000	2544
	HORVU1Hr1G050480.1HORVU1Hr1G050480|chr1H:373727314-373729046|HC_G|PLATZ	257	HORVU1Hr1G050480.1;HORVU1Hr1G050480|chr1H:373727314-373729046|HC_G|PLATZ transcription factor family protein|none|PF04640|IPR006734	0.903875	9.76744	2.63358e-15	196.52	155.79	196.52									0.903875	9.76744	2.63358e-15	196.52		1	S	SRAKGSSDSEAASSSSPLRNAARHSFTPSTP	GSSDSEAASS(0.001)S(0.095)S(0.904)PLR	12			By MS/MS	18512000	18512000	0	0	NaN	0	0	3832500	207
	HORVU1Hr1G050520.1HORVU1Hr1G050520|chr1H:374502369-374506709|HC_G|ADP-ribosylation	240	HORVU1Hr1G050520.1;HORVU1Hr1G050520|chr1H:374502369-374506709|HC_G|ADP-ribosylation factor GTPase-activating protein 3|GO:0005096|PF01412|IPR001164	1	128.223	2.24933e-09	163.6	140.61	128.22					1	50.305	0.0326353	50.305	1	128.223	2.24933e-09	163.6		1	S	EVVNEKNEPEPEIIRSPKAPTHSFKKSIGGK	NEPEPEIIRS(1)PK	10		By MS/MS	By MS/MS	86810000	86810000	0	0	NaN	0	3202200	26441000	209
	HORVU1Hr1G050560.1HORVU1Hr1G050560|chr1H:374864089-374867984|HC_G|Transcription	380	HORVU1Hr1G050560.1;HORVU1Hr1G050560|chr1H:374864089-374867984|HC_G|Transcription factor MYC2|GO:0046983|PF00010, PF14215|IPR011598, IPR025610	0.999996	54.0707	1.44792e-30	203.08	183.92	203.08									0.999996	54.0707	1.44792e-30	203.08		1	S	EILNFGADSTSRRNPSPAPPAATASLTTAPG	RNPS(1)PAPPAATASLTTAPGSLFSQHTATVTAPSNDAK	4			By MS/MS	102820000	102820000	0	0	NaN	0	0	102820000	210
	HORVU1Hr1G050880.1HORVU1Hr1G050880|chr1H:377354906-377358430|HC_G|Vacuolar	35	HORVU1Hr1G050880.1;HORVU1Hr1G050880|chr1H:377354906-377358430|HC_G|Vacuolar protein sorting-associated protein 27|GO:0005622, GO:0006886|PF00790, PF03127|IPR002014, IPR004152, IPR008942, IPR014645, IPR018205	0.99835	28.1964	8.27422e-05	137.27	109.07	137.27									0.99835	28.1964	8.27422e-05	137.27		1	S	GAEVSRKMSTGVTSMSFKMKEFFQGQNMADK	KMSTGVTS(0.002)MS(0.998)FK	10			By MS/MS	82960000	82960000	0	0	NaN	0	0	25259000	211
	HORVU1Hr1G050880.1HORVU1Hr1G050880|chr1H:377354906-377358430|HC_G|Vacuolar	337	HORVU1Hr1G050880.1;HORVU1Hr1G050880|chr1H:377354906-377358430|HC_G|Vacuolar protein sorting-associated protein 27|GO:0005622, GO:0006886|PF00790, PF03127|IPR002014, IPR004152, IPR008942, IPR014645, IPR018205	0.999648	34.5297	1.01506e-08	134.17	121.52	134.17									0.999648	34.5297	1.01506e-08	134.17		1	S	EPEPAMIPVTVEPEESPRAVGKDTPARKSAG	YEDLKEPIVAEPEPEPAMIPVTVEPEES(1)PR	28			By MS/MS	149050000	149050000	0	0	NaN	0	0	78174000	212
	HORVU1Hr1G051290.1HORVU1Hr1G051290|chr1H:380291317-380295554|HC_G|sugar	14	HORVU1Hr1G051290.1;HORVU1Hr1G051290|chr1H:380291317-380295554|HC_G|sugar transporter 11|GO:0005215, GO:0016020, GO:0016021, GO:0022857, GO:0022891, GO:0055085|PF00083|IPR003663, IPR005828, IPR005829, IPR020846	0.526137	0.454453	3.1223e-09	173.03	130.24	173.03									0.526137	0.454453	3.1223e-09	173.03		1	S	__MASKGERDVEIHVSSPAPDDRDAARPLLP	DVEIHVS(0.526)S(0.474)PAPDDR	7			By MS/MS	46603000	46603000	0	0	NaN	0	0	46603000	213
	HORVU1Hr1G051410.1HORVU1Hr1G051410|chr1H:380925803-380928956|HC_TE?|unknown	193	HORVU1Hr1G051410.1;HORVU1Hr1G051410|chr1H:380925803-380928956|HC_TE?|unknown protein; Has 42416 Blast hits to 22533 proteins in 1340 species: Archae - 32; Bacteria - 6461; Metazoa - 16431; Fungi - 3749; Plants - 1747; Viruses - 284; Other Eukaryotes - 1371	1	78.0699	8.00902e-09	153.87	141.19	153.87									1	78.0699	8.00902e-09	153.87		1	S	SKKLLGDGRLKMMLNSDGELEEEAETHAERH	MMLNS(1)DGELEEEAETHAER	5			By MS/MS	43263000	43263000	0	0	NaN	0	0	43263000	216
	HORVU1Hr1G052010.1HORVU1Hr1G052010|chr1H:385625811-385629388|HC_G|plastid	13	HORVU1Hr1G052010.1;HORVU1Hr1G052010|chr1H:385625811-385629388|HC_G|plastid movement impaired1|none|PF10358|IPR019448	0.999939	42.1655	0.000839501	93.596	74.473	93.596									0.999939	42.1655	0.000839501	93.596		1	S	___MAGLGGGGGGGMSDYLDRPNAIHRRTAS	AGLGGGGGGGMS(1)DYLDRPNAIHR	12			By MS/MS	10319000	10319000	0	0	NaN	0	0	10319000	217
	HORVU1Hr1G052010.1HORVU1Hr1G052010|chr1H:385625811-385629388|HC_G|plastid	284	HORVU1Hr1G052010.1;HORVU1Hr1G052010|chr1H:385625811-385629388|HC_G|plastid movement impaired1|none|PF10358|IPR019448	0.752864	4.8425	0.0227166	73.499	38.204	73.499					0	0		NaN	0.752864	4.8425	0.0227166	73.499			S	LYTQAAGRSPRDVSVSPSRARVHNKNSFSVA	DVSVS(0.753)PS(0.247)R	5		By matching	By matching	133420000	133420000	0	0	NaN	0	2649100	130770000	218
	HORVU1Hr1G052010.1HORVU1Hr1G052010|chr1H:385625811-385629388|HC_G|plastid	314	HORVU1Hr1G052010.1;HORVU1Hr1G052010|chr1H:385625811-385629388|HC_G|plastid movement impaired1|none|PF10358|IPR019448	0.991788	20.8199	1.38838e-06	147.51	123.15	147.51									0.991788	20.8199	1.38838e-06	147.51		1	S	ASTTTHKLSPSDGAISPSMRAYRQLVDRLNV	LSPSDGAIS(0.992)PS(0.008)MR	9			By MS/MS	67001000	67001000	0	0	NaN	0	0	67001000	219
	HORVU1Hr1G052010.1HORVU1Hr1G052010|chr1H:385625811-385629388|HC_G|plastid	316	HORVU1Hr1G052010.1;HORVU1Hr1G052010|chr1H:385625811-385629388|HC_G|plastid movement impaired1|none|PF10358|IPR019448	0.912691	10.193	0.00133052	95.662	51.119	95.662									0.912691	10.193	0.00133052	95.662		1	S	TTTHKLSPSDGAISPSMRAYRQLVDRLNVDK	LSPSDGAIS(0.087)PS(0.913)MR	11			By MS/MS	23459000	23459000	0	0	NaN	0	0	23459000	220
	HORVU1Hr1G052010.1HORVU1Hr1G052010|chr1H:385625811-385629388|HC_G|plastid	277	HORVU1Hr1G052010.1;HORVU1Hr1G052010|chr1H:385625811-385629388|HC_G|plastid movement impaired1|none|PF10358|IPR019448	0.992521	21.2582	0.00914424	73.834	36.221	73.834					0	0		NaN	0.992521	21.2582	0.00914424	73.834		1	S	MEDAGLRLYTQAAGRSPRDVSVSPSRARVHN	LYT(0.007)QAAGRS(0.993)PR	9		By matching	By MS/MS	75372000	75372000	0	0	NaN	0	1806900	73565000	221
	HORVU1Hr1G052040.1HORVU1Hr1G052040|chr1H:385752912-385757976|HC_G|polyol/monosaccharide	360	HORVU1Hr1G052040.1;HORVU1Hr1G052040|chr1H:385752912-385757976|HC_G|polyol/monosaccharide transporter 5|GO:0005215, GO:0016020, GO:0016021, GO:0022857, GO:0022891, GO:0055085|PF00083|IPR003663, IPR005828, IPR005829, IPR020846	0.999705	35.307	9.5464e-05	87.772	70.403	87.772									0.999705	35.307	9.5464e-05	87.772			S	ADWDAESHRDDEDYASDHGADDIEDNLNSPL	DDEDYAS(1)DHGADDIEDNLNSPLISR	7			By matching	14616000	14616000	0	0	NaN	0	0	14616000	222
	HORVU1Hr1G052040.1HORVU1Hr1G052040|chr1H:385752912-385757976|HC_G|polyol/monosaccharide	503	HORVU1Hr1G052040.1;HORVU1Hr1G052040|chr1H:385752912-385757976|HC_G|polyol/monosaccharide transporter 5|GO:0005215, GO:0016020, GO:0016021, GO:0022857, GO:0022891, GO:0055085|PF00083|IPR003663, IPR005828, IPR005829, IPR020846	1	206.432	4.89079e-20	206.43	173.2	206.43									1	206.432	4.89079e-20	206.43		1	S	DLIEQQLAGPAMVHPSEAVAKGTKWAELFEP	DLIEQQLAGPAMVHPS(1)EAVAK	16			By MS/MS	157970000	157970000	0	0	NaN	0	0	122720000	223
	HORVU1Hr1G052040.1HORVU1Hr1G052040|chr1H:385752912-385757976|HC_G|polyol/monosaccharide	279	HORVU1Hr1G052040.1;HORVU1Hr1G052040|chr1H:385752912-385757976|HC_G|polyol/monosaccharide transporter 5|GO:0005215, GO:0016020, GO:0016021, GO:0022857, GO:0022891, GO:0055085|PF00083|IPR003663, IPR005828, IPR005829, IPR020846	1	110.121	2.32014e-30	247.44	220.11	247.44	0	0		NaN	0	0		NaN	1	110.121	2.32014e-30	247.44		1;2	S	EGVSWIARPVRGGGQSALGSALGLMSRHGSM	GGGQS(1)ALGSALGLMSR	5			By MS/MS	133880000	70824000	63054000	0	NaN	0	0	133880000	224
	HORVU1Hr1G052040.1HORVU1Hr1G052040|chr1H:385752912-385757976|HC_G|polyol/monosaccharide	283	HORVU1Hr1G052040.1;HORVU1Hr1G052040|chr1H:385752912-385757976|HC_G|polyol/monosaccharide transporter 5|GO:0005215, GO:0016020, GO:0016021, GO:0022857, GO:0022891, GO:0055085|PF00083|IPR003663, IPR005828, IPR005829, IPR020846	0.999996	54.2708	4.25643e-23	221.46	200.4	221.46	0	0		NaN	0.999775	36.5521	1.70911e-05	129.89	0.999996	54.2708	4.25643e-23	221.46		1;2	S	WIARPVRGGGQSALGSALGLMSRHGSMVSQG	GGGQSALGS(1)ALGLMSR	9	By matching	By MS/MS	By MS/MS	1862200000	1799100000	63054000	0	NaN	35727000	3304900	850140000	225
	HORVU1Hr1G052040.1HORVU1Hr1G052040|chr1H:385752912-385757976|HC_G|polyol/monosaccharide	289	HORVU1Hr1G052040.1;HORVU1Hr1G052040|chr1H:385752912-385757976|HC_G|polyol/monosaccharide transporter 5|GO:0005215, GO:0016020, GO:0016021, GO:0022857, GO:0022891, GO:0055085|PF00083|IPR003663, IPR005828, IPR005829, IPR020846	0.999999	60.9549	5.10038e-39	261.77	234.34	261.77	0	0		NaN	0.814128	6.41486	0.00456755	74.744	0.999999	60.9549	5.10038e-39	261.77		1	S	RGGGQSALGSALGLMSRHGSMVSQGKSLVDP	GGGQSALGSALGLMS(1)R	15		By MS/MS	By MS/MS	276220000	276220000	0	0	NaN	0	3073400	18101000	226
	HORVU1Hr1G052040.1HORVU1Hr1G052040|chr1H:385752912-385757976|HC_G|polyol/monosaccharide	451	HORVU1Hr1G052040.1;HORVU1Hr1G052040|chr1H:385752912-385757976|HC_G|polyol/monosaccharide transporter 5|GO:0005215, GO:0016020, GO:0016021, GO:0022857, GO:0022891, GO:0055085|PF00083|IPR003663, IPR005828, IPR005829, IPR020846	1	118.115	1.93591e-06	142.39	129.56	142.39									1	118.115	1.93591e-06	142.39		1	S	KEGGFQRIYLHEEGVSGDRRGSILSMPGGDI	IYLHEEGVS(1)GDRR	9			By MS/MS	1055100000	1055100000	0	0	1.9146	0	0	164410000	227
	HORVU1Hr1G052040.1HORVU1Hr1G052040|chr1H:385752912-385757976|HC_G|polyol/monosaccharide	267	HORVU1Hr1G052040.1;HORVU1Hr1G052040|chr1H:385752912-385757976|HC_G|polyol/monosaccharide transporter 5|GO:0005215, GO:0016020, GO:0016021, GO:0022857, GO:0022891, GO:0055085|PF00083|IPR003663, IPR005828, IPR005829, IPR020846	1	79.8566	1.07011e-68	329.21	295.9	90.718	1	79.8566	0.00197907	90.718	1	96.602	0.00146547	108.66	1	272.192	1.07011e-68	329.21		1	S	PDQEKLKLYGAEEGVSWIARPVRGGGQSALG	LYGAEEGVS(1)WIARPVR	9	By MS/MS	By MS/MS	By MS/MS	541480000	541480000	0	0	NaN	60893000	0	258410000	228
	HORVU1Hr1G052040.1HORVU1Hr1G052040|chr1H:385752912-385757976|HC_G|polyol/monosaccharide	322	HORVU1Hr1G052040.1;HORVU1Hr1G052040|chr1H:385752912-385757976|HC_G|polyol/monosaccharide transporter 5|GO:0005215, GO:0016020, GO:0016021, GO:0022857, GO:0022891, GO:0055085|PF00083|IPR003663, IPR005828, IPR005829, IPR020846	1	105.204	0.000980787	118.9	97.533	105.2									1	105.204	0.000980787	118.9		1	S	TLFGSVHEKMPEVMGSMRSTLFPNFGSMFSV	MPEVMGS(1)MR	7			By MS/MS	753840000	753840000	0	0	NaN	0	0	169950000	229
	HORVU1Hr1G052040.1HORVU1Hr1G052040|chr1H:385752912-385757976|HC_G|polyol/monosaccharide	457	HORVU1Hr1G052040.1;HORVU1Hr1G052040|chr1H:385752912-385757976|HC_G|polyol/monosaccharide transporter 5|GO:0005215, GO:0016020, GO:0016021, GO:0022857, GO:0022891, GO:0055085|PF00083|IPR003663, IPR005828, IPR005829, IPR020846	0.902133	9.64632	3.23271e-15	162.05	149.57	162.05									0.902133	9.64632	3.23271e-15	162.05		1	S	RIYLHEEGVSGDRRGSILSMPGGDIPPGGEY	RGS(0.902)ILS(0.098)MPGGDIPPGGEYIQAAALVSQPALYSK	3			By MS/MS	40609000	40609000	0	0	NaN	0	0	40609000	230
	HORVU1Hr1G052040.1HORVU1Hr1G052040|chr1H:385752912-385757976|HC_G|polyol/monosaccharide	460	HORVU1Hr1G052040.1;HORVU1Hr1G052040|chr1H:385752912-385757976|HC_G|polyol/monosaccharide transporter 5|GO:0005215, GO:0016020, GO:0016021, GO:0022857, GO:0022891, GO:0055085|PF00083|IPR003663, IPR005828, IPR005829, IPR020846	0.586471	1.5174	3.31119e-15	161.97	146.27	161.97									0.586471	1.5174	3.31119e-15	161.97		1	S	LHEEGVSGDRRGSILSMPGGDIPPGGEYIQA	RGS(0.414)ILS(0.586)MPGGDIPPGGEYIQAAALVSQPALYSK	6			By MS/MS	58724000	58724000	0	0	NaN	0	0	58724000	231
	HORVU1Hr1G052040.1HORVU1Hr1G052040|chr1H:385752912-385757976|HC_G|polyol/monosaccharide	311	HORVU1Hr1G052040.1;HORVU1Hr1G052040|chr1H:385752912-385757976|HC_G|polyol/monosaccharide transporter 5|GO:0005215, GO:0016020, GO:0016021, GO:0022857, GO:0022891, GO:0055085|PF00083|IPR003663, IPR005828, IPR005829, IPR020846	0.999666	34.7566	4.11884e-30	240.53	184.49	142.89	0	0		NaN					0.999666	34.7566	4.11884e-30	240.53		1	S	SQGKSLVDPLVTLFGSVHEKMPEVMGSMRST	SLVDPLVTLFGS(1)VHEK	12	By matching		By MS/MS	320520000	320520000	0	0	NaN	53842000	0	68128000	232
	HORVU1Hr1G052040.1HORVU1Hr1G052040|chr1H:385752912-385757976|HC_G|polyol/monosaccharide	325	HORVU1Hr1G052040.1;HORVU1Hr1G052040|chr1H:385752912-385757976|HC_G|polyol/monosaccharide transporter 5|GO:0005215, GO:0016020, GO:0016021, GO:0022857, GO:0022891, GO:0055085|PF00083|IPR003663, IPR005828, IPR005829, IPR020846	0.5	0	3.50907e-27	214.54	185.27	214.54									0.5	0	3.50907e-27	214.54		1	S	GSVHEKMPEVMGSMRSTLFPNFGSMFSVAEQ	S(0.5)T(0.5)LFPNFGSMFSVAEQQQAK	1			By MS/MS	43301000	43301000	0	0	NaN	0	0	43301000	233
	HORVU1Hr1G052040.1HORVU1Hr1G052040|chr1H:385752912-385757976|HC_G|polyol/monosaccharide	336	HORVU1Hr1G052040.1;HORVU1Hr1G052040|chr1H:385752912-385757976|HC_G|polyol/monosaccharide transporter 5|GO:0005215, GO:0016020, GO:0016021, GO:0022857, GO:0022891, GO:0055085|PF00083|IPR003663, IPR005828, IPR005829, IPR020846	0.999959	43.8541	2.26219e-73	305.62	275.04	305.62	0.990724	20.2861	1.04716e-10	146.18					0.999959	43.8541	2.26219e-73	305.62		1	S	GSMRSTLFPNFGSMFSVAEQQQAKADWDAES	STLFPNFGSMFS(1)VAEQQQAK	12	By MS/MS		By MS/MS	82659000	82659000	0	0	NaN	0	0	82659000	234
	HORVU1Hr1G052040.1HORVU1Hr1G052040|chr1H:385752912-385757976|HC_G|polyol/monosaccharide	326	HORVU1Hr1G052040.1;HORVU1Hr1G052040|chr1H:385752912-385757976|HC_G|polyol/monosaccharide transporter 5|GO:0005215, GO:0016020, GO:0016021, GO:0022857, GO:0022891, GO:0055085|PF00083|IPR003663, IPR005828, IPR005829, IPR020846	0.5	0	3.50907e-27	214.54	185.27	214.54									0.5	0	3.50907e-27	214.54		1	T	SVHEKMPEVMGSMRSTLFPNFGSMFSVAEQQ	S(0.5)T(0.5)LFPNFGSMFSVAEQQQAK	2			By MS/MS	43301000	43301000	0	0	NaN	0	0	43301000	2545
	HORVU1Hr1G052260.3HORVU1Hr1G052260|chr1H:387545424-387551621|HC_G|ubiquitin	14	HORVU1Hr1G052260.3;HORVU1Hr1G052260|chr1H:387545424-387551621|HC_G|ubiquitin family protein|GO:0005515|PF00240, PF00627|IPR000626, IPR006636, IPR009060, IPR015940, IPR019954, IPR019956, IPR029071	0.99997	45.2575	8.32484e-184	472.63	439.21	472.63									0.99997	45.2575	8.32484e-184	472.63		1	S	__MAGAGDGEGAGSESPPPGARATLNIRCAN	AGAGDGEGAGSES(1)PPPGAR	13			By MS/MS	121510000	121510000	0	0	NaN	0	0	57938000	235
	HORVU1Hr1G052260.3HORVU1Hr1G052260|chr1H:387545424-387551621|HC_G|ubiquitin	353	HORVU1Hr1G052260.3;HORVU1Hr1G052260|chr1H:387545424-387551621|HC_G|ubiquitin family protein|GO:0005515|PF00240, PF00627|IPR000626, IPR006636, IPR009060, IPR015940, IPR019954, IPR019956, IPR029071	0.999972	48.552	6.3253e-38	210.14	185.64	210.14									0.999972	48.552	6.3253e-38	210.14			S	ASTRAGSTGGLGGLGSADLSSLLGGLGGNAR	AGSTGGLGGLGS(1)ADLSSLLGGLGGNAR	12			By matching	53270000	53270000	0	0	NaN	0	0	53270000	236
	HORVU1Hr1G052350.1HORVU1Hr1G052350|chr1H:388353513-388361765|HC_G|Protein;HORVU0Hr1G000450.1HORVU0Hr1G000450|chrUn:3484990-3487884|HC_G|receptor;HORVU4Hr1G081600.1HORVU4Hr1G081600|chr4H:619756654-619761706|HC_G|Protein	244;236;228	HORVU1Hr1G052350.1;HORVU1Hr1G052350|chr1H:388353513-388361765|HC_G|Protein kinase superfamily protein|GO:0004672, GO:0005524, GO:0006468|PF07714|IPR000719, IPR001245, IPR011009;HORVU0Hr1G000450.1;HORVU0Hr1G000450|chrUn:3484990-3487884|HC_G|receptor kinase	0.987332	20.9117	1.26181e-21	214.89	193.94	214.89									0.987332	20.9117	1.26181e-21	214.89		1	S	SCFGLMKNSRDGKSYSTNLAYTPPEYLRNGR	S(0.005)YS(0.987)T(0.008)NLAYTPPEYLR	3			By MS/MS	43725000	43725000	0	0	NaN	0	0	43725000	238
	HORVU1Hr1G052350.1HORVU1Hr1G052350|chr1H:388353513-388361765|HC_G|Protein;HORVU1Hr1G052420.3HORVU1Hr1G052420|chr1H:388540772-388544850|HC_G|Protein	370;90	HORVU1Hr1G052350.1;HORVU1Hr1G052350|chr1H:388353513-388361765|HC_G|Protein kinase superfamily protein|GO:0004672, GO:0005524, GO:0006468|PF07714|IPR000719, IPR001245, IPR011009;HORVU1Hr1G052420.3;HORVU1Hr1G052420|chr1H:388540772-388544850|HC_G|Protein kina	0.999998	58.6393	0.000579783	83.088	69.192	83.088									0.999998	58.6393	0.000579783	83.088		1	S	MLGVAKPDELSKAPPSPPPQPQHPLSAMGEA	APPS(1)PPPQPQHPLSAMGEACSR	4			By MS/MS	78485000	78485000	0	0	NaN	0	0	78485000	237
	HORVU1Hr1G054300.19HORVU1Hr1G054300|chr1H:401523458-401536035|HC_G|CCR4-NOT	1608	HORVU1Hr1G054300.19;HORVU1Hr1G054300|chr1H:401523458-401536035|HC_G|CCR4-NOT transcription complex subunit 1|none|PF12842, PF16415, PF16417, PF16418|IPR024557, IPR032191, IPR032193, IPR032194	0.97349	18.6595	5.15137e-12	179.9	147.62	179.9					0.729969	4.98659	0.000260128	104.44	0.97349	18.6595	5.15137e-12	179.9		1	S	EPTAGTKDLGSMMPLSPTTAVDRMESVFAEP	DLGSMMPLS(0.973)PT(0.013)T(0.013)AVDR	9		By MS/MS	By MS/MS	161950000	161950000	0	0	NaN	0	4075700	117580000	241
	HORVU1Hr1G054300.19HORVU1Hr1G054300|chr1H:401523458-401536035|HC_G|CCR4-NOT	6	HORVU1Hr1G054300.19;HORVU1Hr1G054300|chr1H:401523458-401536035|HC_G|CCR4-NOT transcription complex subunit 1|none|PF12842, PF16415, PF16417, PF16418|IPR024557, IPR032191, IPR032193, IPR032194	1	107.14	0.00056998	107.14	67.223	107.14									1	107.14	0.00056998	107.14		1	S	__________MIPFNSAVADEVRSLVQGADD	MIPFNS(1)AVADEVR	6			By MS/MS	35849000	35849000	0	0	NaN	0	0	35849000	242
	HORVU1Hr1G054300.19HORVU1Hr1G054300|chr1H:401523458-401536035|HC_G|CCR4-NOT	861	HORVU1Hr1G054300.19;HORVU1Hr1G054300|chr1H:401523458-401536035|HC_G|CCR4-NOT transcription complex subunit 1|none|PF12842, PF16415, PF16417, PF16418|IPR024557, IPR032191, IPR032193, IPR032194	0.998499	28.4301	0.00555213	112.94	92.313	112.94					0	0		NaN	0.998499	28.4301	0.00555213	112.94		1	S	WQFTNPTPTQLERSPSSFPLQQRYPGFLGER	SPS(0.998)S(0.001)FPLQQR	3		By matching	By MS/MS	53155000	53155000	0	0	NaN	0	4834100	48321000	243
	HORVU1Hr1G054300.19HORVU1Hr1G054300|chr1H:401523458-401536035|HC_G|CCR4-NOT	911	HORVU1Hr1G054300.19;HORVU1Hr1G054300|chr1H:401523458-401536035|HC_G|CCR4-NOT transcription complex subunit 1|none|PF12842, PF16415, PF16417, PF16418|IPR024557, IPR032191, IPR032193, IPR032194	0.999651	34.5731	4.32463e-07	111.43	98.248	111.43									0.999651	34.5731	4.32463e-07	111.43		1	T	IASTPGDFSIAPKVNTPPSLQASPHHSATIP	VNT(1)PPSLQASPHHSATIPVSSQSTNFLRPR	3			By MS/MS	17694000	17694000	0	0	NaN	0	0	17694000	2546
	HORVU1Hr1G055000.10HORVU1Hr1G055000|chr1H:404433896-404456739|HC_G|Pleckstrin	1329	HORVU1Hr1G055000.10;HORVU1Hr1G055000|chr1H:404433896-404456739|HC_G|Pleckstrin (PH) domain-containing protein isoform 4|none|PF06101|IPR009291	1	75.8194	0.0181506	75.819	47.615	75.819									1	75.8194	0.0181506	75.819			S	SKNSSKGKDSRNEDASQIERSALTSGRLFEA	NEDAS(1)QIER	5			By matching	6504000	6504000	0	0	NaN	0	0	6504000	244
	HORVU1Hr1G056220.9HORVU1Hr1G056220|chr1H:412360079-412371657|HC_G|Agenet	424	HORVU1Hr1G056220.9;HORVU1Hr1G056220|chr1H:412360079-412371657|HC_G|Agenet domain containing protein, expressed|none|PF05641|IPR008395, IPR014002	0.998053	27.0973	1.61355e-28	212.15	194.65	212.15									0.998053	27.0973	1.61355e-28	212.15		1	S	GKQVAHVTEAPEETESDGVEDTIVDISKHEV	QVAHVTEAPEET(0.002)ES(0.998)DGVEDTIVDISK	14			By MS/MS	25878000	25878000	0	0	NaN	0	0	25878000	249
	HORVU1Hr1G056220.9HORVU1Hr1G056220|chr1H:412360079-412371657|HC_G|Agenet	406	HORVU1Hr1G056220.9;HORVU1Hr1G056220|chr1H:412360079-412371657|HC_G|Agenet domain containing protein, expressed|none|PF05641|IPR008395, IPR014002	0.999963	44.5191	5.69367e-54	269.3	254.89	269.3									0.999963	44.5191	5.69367e-54	269.3		1	S	RPFTPLSTESSELIQSPDGKQVAHVTEAPEE	SCQNQSDLNNSNPRPFTPLSTESSELIQS(1)PDGK	29			By MS/MS	17099000	17099000	0	0	NaN	0	0	17099000	250
	HORVU1Hr1G056390.2HORVU1Hr1G056390|chr1H:413852097-413856629|HC_G|cyclin-dependent;HORVU1Hr1G056380.1HORVU1Hr1G056380|chr1H:413754501-413759302|HC_G|cyclin-dependent	92;93	HORVU1Hr1G056390.2;HORVU1Hr1G056390|chr1H:413852097-413856629|HC_G|cyclin-dependent kinase C;1|GO:0004672, GO:0005524, GO:0006468|PF00069|IPR000719, IPR002290, IPR008271, IPR011009;HORVU1Hr1G056380.1;HORVU1Hr1G056380|chr1H:413754501-413759302|HC_G|cyclin-d	0.990663	20.257	5.33631e-15	191.01	129.78	76.378									0.990663	20.257	5.33631e-15	191.01		1	S	KLHHQNVIQLKEIVTSPGPDRDEQGKQIDGN	EIVT(0.009)S(0.991)PGPDRDEQGK	5			By MS/MS	55992000	55992000	0	0	NaN	0	0	17731000	254
	HORVU1Hr1G056390.2HORVU1Hr1G056390|chr1H:413852097-413856629|HC_G|cyclin-dependent;HORVU1Hr1G056380.1HORVU1Hr1G056380|chr1H:413754501-413759302|HC_G|cyclin-dependent	197;198	HORVU1Hr1G056390.2;HORVU1Hr1G056390|chr1H:413852097-413856629|HC_G|cyclin-dependent kinase C;1|GO:0004672, GO:0005524, GO:0006468|PF00069|IPR000719, IPR002290, IPR008271, IPR011009;HORVU1Hr1G056380.1;HORVU1Hr1G056380|chr1H:413754501-413759302|HC_G|cyclin-d	1	161.632	8.39258e-20	213.4	185.72	213.4					0.999132	30.7283	0.0243543	52.569	1	161.632	8.39258e-20	213.4		1	T	FGLARSFSNDHNANLTNRVITLWYRPPELLL	SFSNDHNANLT(1)NR	11		By MS/MS	By MS/MS	260740000	260740000	0	0	NaN	0	2650000	189890000	2548
	HORVU1Hr1G057490.4HORVU1Hr1G057490|chr1H:419501170-419502369|HC_G|Conserved	14	HORVU1Hr1G057490.4;HORVU1Hr1G057490|chr1H:419501170-419502369|HC_G|Conserved oligomeric Golgi complex subunit 5|GO:0006891, GO:0017119|PF10392|IPR019465	0.876568	9.01465	0.0181351	96.957	22.688	96.957					0	0		NaN	0.876568	9.01465	0.0181351	96.957		1	T	__MAAPATPRLLLSPTSKDLITGSSFASPPS	LLLS(0.013)PT(0.877)S(0.11)K	6		By matching	By MS/MS	51341000	51341000	0	0	NaN	0	2205500	49136000	2549
	HORVU1Hr1G058000.10HORVU1Hr1G058000|chr1H:423112927-423120220|HC_G|Copine-7|GO:0005515|PF00168,	93	HORVU1Hr1G058000.10;HORVU1Hr1G058000|chr1H:423112927-423120220|HC_G|Copine-7|GO:0005515|PF00168, PF07002|IPR000008, IPR002035, IPR010734	1	72.4219	5.66955e-25	215.67	195.37	215.67	0.999974	45.896	4.28088e-06	135.39					1	72.4219	5.66955e-25	215.67		1	S	SGDVRGGMEAVGGGGSVGAPSRGPPAAGANE	GGMEAVGGGGS(1)VGAPSR	11	By MS/MS		By MS/MS	512900000	512900000	0	0	NaN	19851000	0	251810000	255
	HORVU1Hr1G058480.3HORVU1Hr1G058480|chr1H:427094826-427098155|HC_G|unknown	112	HORVU1Hr1G058480.3;HORVU1Hr1G058480|chr1H:427094826-427098155|HC_G|unknown function|none|PF09420|IPR019002	0.996316	24.3204	1.156e-35	237.76	219.37	237.76									0.996316	24.3204	1.156e-35	237.76		1	S	ALRAPVDEFGPVDTGSDLECDDLKSALGKKR	APVDEFGPVDT(0.004)GS(0.996)DLECDDLK	13			By MS/MS	13129000	13129000	0	0	NaN	0	0	13129000	256
	HORVU1Hr1G058810.5HORVU1Hr1G058810|chr1H:428360624-428364415|HC_G|UDP-glucuronic	41	HORVU1Hr1G058810.5;HORVU1Hr1G058810|chr1H:428360624-428364415|HC_G|UDP-glucuronic acid decarboxylase 1|none|PF16363|IPR016040	0.99984	37.9602	2.16557e-67	295.35	274.85	245.78					0	0		NaN	0.99984	37.9602	2.16557e-67	295.35		1	S	LRGMASELTYRGGAASPSAGAAGAAGEYPSA	GGAAS(1)PSAGAAGAAGEYPSAK	5		By matching	By MS/MS	105640000	105640000	0	0	NaN	0	3022700	32525000	257
	HORVU1Hr1G059220.10HORVU1Hr1G059220|chr1H:431956962-432005261|HC_G|Phosphatidylinositol	2426	HORVU1Hr1G059220.10;HORVU1Hr1G059220|chr1H:431956962-432005261|HC_G|Phosphatidylinositol 4-kinase|GO:0005488, GO:0005515, GO:0008144, GO:0016773|PF00454, PF02259, PF02260, PF08771, PF11865, PF13646|IPR000403, IPR003151, IPR003152, IPR009076, IPR011009, IPR	0.811307	6.3661	1.06037e-50	267.05	246.93	267.05									0.811307	6.3661	1.06037e-50	267.05		1	S	RDFSSGSTLSGGGGSSQHGSEHLASVDAREV	DFSSGSTLSGGGGS(0.187)S(0.811)QHGS(0.001)EHLASVDAR	15			By MS/MS	30654000	30654000	0	0	NaN	0	0	30654000	258
	HORVU1Hr1G059350.1HORVU1Hr1G059350|chr1H:432715786-432721535|HC_G|Phospholipid/glycerol	371	HORVU1Hr1G059350.1;HORVU1Hr1G059350|chr1H:432715786-432721535|HC_G|Phospholipid/glycerol acyltransferase family protein|GO:0008152, GO:0016746|PF01553|IPR002123	1	83.4437	8.56964e-06	152.01	127.16	95.236									1	83.4437	8.56964e-06	152.01		1	S	GLAEKRVYHAALNGNSLPRALHQKGD_____	VYHAALNGNS(1)LPR	10			By MS/MS	71911000	71911000	0	0	NaN	0	0	20777000	259
	HORVU1Hr1G059810.2HORVU1Hr1G059810|chr1H:434921787-434930460|HC_G|AMP	228	HORVU1Hr1G059810.2;HORVU1Hr1G059810|chr1H:434921787-434930460|HC_G|AMP deaminase|GO:0003876, GO:0009168, GO:0019239, GO:0032264|PF00962|IPR001365, IPR006329, IPR006650, IPR032466	0.999995	54.8068	5.65124e-37	234.48	209.22	234.48									0.999995	54.8068	5.65124e-37	234.48		1	S	GAATPLAAKNMTRSHSISNDLHAVQPDPVAA	SHS(1)ISNDLHAVQPDPVAADILR	3			By MS/MS	74077000	74077000	0	0	NaN	0	0	67352000	260
	HORVU1Hr1G059810.2HORVU1Hr1G059810|chr1H:434921787-434930460|HC_G|AMP	177	HORVU1Hr1G059810.2;HORVU1Hr1G059810|chr1H:434921787-434930460|HC_G|AMP deaminase|GO:0003876, GO:0009168, GO:0019239, GO:0032264|PF00962|IPR001365, IPR006329, IPR006650, IPR032466	0.999927	41.7677	3.15079e-73	312.26	291.03	312.26									0.999927	41.7677	3.15079e-73	312.26		1	S	KSPVASASTLESAEGSDEDVVTKANGKSDNG	SPVASASTLESAEGS(1)DEDVVTK	15			By MS/MS	11286000	11286000	0	0	NaN	0	0	11286000	261
	HORVU1Hr1G059810.2HORVU1Hr1G059810|chr1H:434921787-434930460|HC_G|AMP	160	HORVU1Hr1G059810.2;HORVU1Hr1G059810|chr1H:434921787-434930460|HC_G|AMP deaminase|GO:0003876, GO:0009168, GO:0019239, GO:0032264|PF00962|IPR001365, IPR006329, IPR006650, IPR032466	1	70.4379	0.0130379	70.438	39.223	70.438									1	70.4379	0.0130379	70.438		1	S	VRSGSSRRVGLIRPNSPKSPVASASTLESAE	VGLIRPNS(1)PK	8			By MS/MS	37052000	37052000	0	0	NaN	0	0	37052000	262
	HORVU1Hr1G059810.2HORVU1Hr1G059810|chr1H:434921787-434930460|HC_G|AMP	306	HORVU1Hr1G059810.2;HORVU1Hr1G059810|chr1H:434921787-434930460|HC_G|AMP deaminase|GO:0003876, GO:0009168, GO:0019239, GO:0032264|PF00962|IPR001365, IPR006329, IPR006650, IPR032466	0.999998	56.923	6.21903e-09	157.09	129.14	157.09									0.999998	56.923	6.21903e-09	157.09		1	T	EEVAPWEKEVINDPCTPKPNPNPFTFVPEPK	EVINDPCT(1)PKPNPNPFTFVPEPK	8			By MS/MS	27063000	27063000	0	0	NaN	0	0	27063000	2550
	HORVU1Hr1G059810.2HORVU1Hr1G059810|chr1H:434921787-434930460|HC_G|AMP	216	HORVU1Hr1G059810.2;HORVU1Hr1G059810|chr1H:434921787-434930460|HC_G|AMP deaminase|GO:0003876, GO:0009168, GO:0019239, GO:0032264|PF00962|IPR001365, IPR006329, IPR006650, IPR032466	1	161.565	4.42625e-23	231.37	193.62	231.37									1	161.565	4.42625e-23	231.37		1	T	EGEHKGNSVVENGAATPLAAKNMTRSHSISN	GNSVVENGAAT(1)PLAAK	11			By MS/MS	39758000	39758000	0	0	NaN	0	0	39758000	2551
	HORVU1Hr1G059860.2HORVU1Hr1G059860|chr1H:435096671-435097990|HC_G|Ran-binding	429	HORVU1Hr1G059860.2;HORVU1Hr1G059860|chr1H:435096671-435097990|HC_G|Ran-binding protein 3-like|GO:0005643, GO:0046907|PF00638, PF08911|IPR000156, IPR011993, IPR015007	0.999995	50.9438	7.47204e-25	240.5	186.23	198.3									0.999995	50.9438	7.47204e-25	240.5		1;2	S	AVETHKAKKASDAPKSPESSPKASDV_____	ASDAPKS(1)PES(0.617)S(0.383)PKASDV	7			By MS/MS	162100000	114210000	47890000	0	NaN	0	0	93239000	263
	HORVU1Hr1G059860.2HORVU1Hr1G059860|chr1H:435096671-435097990|HC_G|Ran-binding	432	HORVU1Hr1G059860.2;HORVU1Hr1G059860|chr1H:435096671-435097990|HC_G|Ran-binding protein 3-like|GO:0005643, GO:0046907|PF00638, PF08911|IPR000156, IPR011993, IPR015007	0.773162	5.3255	1.11214e-17	198.3	169.94	108.71									0.773162	5.3255	1.11214e-17	198.3		2	S	THKAKKASDAPKSPESSPKASDV________	ASDAPKS(1)PES(0.773)S(0.227)PK	10			By MS/MS	47890000	0	47890000	0	NaN	0	0	40426000	264
	HORVU1Hr1G059860.2HORVU1Hr1G059860|chr1H:435096671-435097990|HC_G|Ran-binding	37	HORVU1Hr1G059860.2;HORVU1Hr1G059860|chr1H:435096671-435097990|HC_G|Ran-binding protein 3-like|GO:0005643, GO:0046907|PF00638, PF08911|IPR000156, IPR011993, IPR015007	0.940005	12.2475	2.33409e-32	240.66	224.52	147.87									0.940005	12.2475	2.33409e-32	240.66		1	S	EKQINKDHPEPDDDSSEQETGTFKKASEEVM	QINKDHPEPDDDS(0.056)S(0.94)EQET(0.004)GTFK	14			By MS/MS	48839000	48839000	0	0	NaN	0	0	0	266
	HORVU1Hr1G059860.2HORVU1Hr1G059860|chr1H:435096671-435097990|HC_G|Ran-binding	122	HORVU1Hr1G059860.2;HORVU1Hr1G059860|chr1H:435096671-435097990|HC_G|Ran-binding protein 3-like|GO:0005643, GO:0046907|PF00638, PF08911|IPR000156, IPR011993, IPR015007	0.999201	31.3032	1.10482e-07	157.37	139.01	157.37									0.999201	31.3032	1.10482e-07	157.37		1	S	ESDAKNKSSALTEAPSQLDESDSKAEDTVDG	SSALTEAPS(0.999)QLDES(0.001)DSK	9			By MS/MS	5297800	5297800	0	0	NaN	0	0	5297800	267
	HORVU1Hr1G059960.2HORVU1Hr1G059960|chr1H:435593465-435596683|HC_G|methionine	3	HORVU1Hr1G059960.2;HORVU1Hr1G059960|chr1H:435593465-435596683|HC_G|methionine aminopeptidase 2B|none|PF00557|IPR000994, IPR001714, IPR004545, IPR011991	0.90545	9.81203	1.7463e-05	150.06	98.77	150.06									0.90545	9.81203	1.7463e-05	150.06		1	S	_____________MSSDEEVREEKELDLSSN	S(0.095)S(0.905)DEEVREEK	2			By MS/MS	262610000	262610000	0	0	NaN	0	0	262610000	268
	HORVU1Hr1G060480.1HORVU1Hr1G060480|chr1H:439169648-439171895|HC_G|sorting	116	HORVU1Hr1G060480.1;HORVU1Hr1G060480|chr1H:439169648-439171895|HC_G|sorting nexin 2B|GO:0035091|PF00787|IPR001683	0.696317	5.07239	2.88732e-08	146.76	124.23	146.76									0.696317	5.07239	2.88732e-08	146.76		2	S	PSPPTPAAFPLSRASSSFVDPPSYADVAASS	AS(0.086)S(0.696)S(0.218)FVDPPSYADVAAS(0.677)S(0.323)PR	3			By MS/MS	13477000	0	13477000	0	NaN	0	0	13477000	269
	HORVU1Hr1G060480.1HORVU1Hr1G060480|chr1H:439169648-439171895|HC_G|sorting	117	HORVU1Hr1G060480.1;HORVU1Hr1G060480|chr1H:439169648-439171895|HC_G|sorting nexin 2B|GO:0035091|PF00787|IPR001683	0.587827	2.17283	1.26255e-07	149.34	102.37	149.34									0.587827	2.17283	1.26255e-07	149.34		1	S	SPPTPAAFPLSRASSSFVDPPSYADVAASSP	AS(0.056)S(0.356)S(0.588)FVDPPSYADVAASSPR	4			By MS/MS	53471000	53471000	0	0	NaN	0	0	53471000	270
	HORVU1Hr1G060480.1HORVU1Hr1G060480|chr1H:439169648-439171895|HC_G|sorting	130	HORVU1Hr1G060480.1;HORVU1Hr1G060480|chr1H:439169648-439171895|HC_G|sorting nexin 2B|GO:0035091|PF00787|IPR001683	0.677248	3.27548	1.40552e-12	181.54	150.02	146.76					0.499941	0	0.00209	108.17	0.677248	3.27548	1.40552e-12	181.54		1;2	S	SSSFVDPPSYADVAASSPRSASASSSASPRS	AS(0.086)S(0.696)S(0.218)FVDPPSYADVAAS(0.677)S(0.323)PR	17		By MS/MS	By MS/MS	101270000	87791000	13477000	0	NaN	0	1725400	99543000	271
	HORVU1Hr1G060480.1HORVU1Hr1G060480|chr1H:439169648-439171895|HC_G|sorting	131	HORVU1Hr1G060480.1;HORVU1Hr1G060480|chr1H:439169648-439171895|HC_G|sorting nexin 2B|GO:0035091|PF00787|IPR001683	0.499941	0	0.00209	108.17	73.261	108.17					0.499941	0	0.00209	108.17						1	S	SSFVDPPSYADVAASSPRSASASSSASPRSA	ASSSFVDPPSYADVAAS(0.5)S(0.5)PR	18		By MS/MS		1725400	1725400	0	0	NaN	0	1725400	0	272
	HORVU1Hr1G061160.6HORVU1Hr1G061160|chr1H:443422354-443440315|HC_G|Pyruvate,	520	HORVU1Hr1G061160.6;HORVU1Hr1G061160|chr1H:443422354-443440315|HC_G|Pyruvate, phosphate dikinase 2|GO:0003824, GO:0005524, GO:0006090, GO:0016301, GO:0016310, GO:0016772, GO:0050242|PF00391, PF01326, PF02896|IPR000121, IPR002192, IPR008279, IPR010121, IPR01	0.985005	18.175	2.05304e-15	219.74	181.26	136.93	0.96989	15.08	0.00305447	104.17	0.966401	14.5883	0.000144231	136.93	0.985005	18.175	2.05304e-15	219.74		1	T	GMHAAAGILTARGGMTSHAAVVARGWGKCCV	GGMT(0.985)S(0.015)HAAVVAR	4	By MS/MS	By MS/MS	By MS/MS	19260000000	19260000000	0	0	2357.4	71830000	5209600	3073100000	2552
	HORVU1Hr1G061780.1HORVU1Hr1G061780|chr1H:446770574-446778808|HC_G|oxidoreductase,	422	HORVU1Hr1G061780.1;HORVU1Hr1G061780|chr1H:446770574-446778808|HC_G|oxidoreductase, 2OG-Fe(II) oxygenase family protein|GO:0016491, GO:0055114|none|IPR005123, IPR027450	0.545606	0.794544	2.08579e-05	139.9	115.61	139.9									0.545606	0.794544	2.08579e-05	139.9		1	S	SSNRRVSITFVRVRPSTPVDLSPLPSPTKAM	VRPS(0.546)T(0.454)PVDLSPLPSPTK	4			By MS/MS	22576000	22576000	0	0	NaN	0	0	22576000	275
	HORVU1Hr1G061780.1HORVU1Hr1G061780|chr1H:446770574-446778808|HC_G|oxidoreductase,	432	HORVU1Hr1G061780.1;HORVU1Hr1G061780|chr1H:446770574-446778808|HC_G|oxidoreductase, 2OG-Fe(II) oxygenase family protein|GO:0016491, GO:0055114|none|IPR005123, IPR027450	0.918086	10.4953	8.90766e-08	161.08	133.21	139.7									0.918086	10.4953	8.90766e-08	161.08		1;2	S	VRVRPSTPVDLSPLPSPTKAMTLWQPPPTMA	VRPSTPVDLS(1)PLPS(0.918)PT(0.082)K	14			By MS/MS	29907000	29907000	0	0	NaN	0	0	29907000	277
	HORVU1Hr1G062330.8HORVU1Hr1G062330|chr1H:449194346-449198496|HC_G|Protein	549	HORVU1Hr1G062330.8;HORVU1Hr1G062330|chr1H:449194346-449198496|HC_G|Protein WEAK CHLOROPLAST MOVEMENT UNDER BLUE LIGHT 1|none|PF05701|IPR008545	1	179.669	7.5393e-28	227.57	200.64	227.57									1	179.669	7.5393e-28	227.57		1	S	NKLSEEAGAVEEHGGSDEDREMSRSIKQALA	LSEEAGAVEEHGGS(1)DEDR	14			By MS/MS	85188000	85188000	0	0	NaN	0	0	24788000	278
	HORVU1Hr1G062630.2HORVU1Hr1G062630|chr1H:450961723-450968031|HC_G|ERD	720	HORVU1Hr1G062630.2;HORVU1Hr1G062630|chr1H:450961723-450968031|HC_G|ERD (early-responsive to dehydration stress) family protein|GO:0016020|PF02714, PF13967, PF14703|IPR003864, IPR027815, IPR032880	1	50.1945	0.0158405	57.532	34.97	50.194					1	57.5318	0.0158405	57.532	1	50.1945	0.0212169	50.194		1	Y	LKDAYVHPVFQKDDMYELVAMDEEEKNPTVA	DDMY(1)ELVAMDEEEK	4		By MS/MS	By MS/MS	27946000	27946000	0	0	NaN	0	18653000	9293400	2918
	HORVU1Hr1G062980.2HORVU1Hr1G062980|chr1H:452492329-452500046|HC_G|cyclin-dependent	338	HORVU1Hr1G062980.2;HORVU1Hr1G062980|chr1H:452492329-452500046|HC_G|cyclin-dependent kinase D1;1|GO:0004672, GO:0005524, GO:0006468|PF00069|IPR000719, IPR002290, IPR008271, IPR011009, IPR017441	1	177.442	1.59272e-14	177.44	166.64	177.44									1	177.442	1.59272e-14	177.44		1	S	DKIPDLNLHGAPVVVSPPRKLRRVSAPDGIE	LKGDPGNDKIPDLNLHGAPVVVS(1)PPR	23			By MS/MS	75804000	75804000	0	0	NaN	0	0	75804000	279
	HORVU1Hr1G062980.2HORVU1Hr1G062980|chr1H:452492329-452500046|HC_G|cyclin-dependent	174	HORVU1Hr1G062980.2;HORVU1Hr1G062980|chr1H:452492329-452500046|HC_G|cyclin-dependent kinase D1;1|GO:0004672, GO:0005524, GO:0006468|PF00069|IPR000719, IPR002290, IPR008271, IPR011009, IPR017441	1	117.208	0.00417343	117.21	94.468	117.21									1	117.208	0.00417343	117.21		1	T	DFGLARIFGSPERNFTHQVFARWYRAPELLF	NFT(1)HQVFAR	3			By MS/MS	144410000	144410000	0	0	NaN	0	0	144410000	2553
	HORVU1Hr1G063310.1HORVU1Hr1G063310|chr1H:454306174-454313687|HC_G|unknown	668	HORVU1Hr1G063310.1;HORVU1Hr1G063310|chr1H:454306174-454313687|HC_G|unknown protein; BEST Arabidopsis thaliana protein match is: unknown protein .|GO:0005515|none|IPR003892	0.80079	9.36395	0.000894709	119.68	53.725	119.68									0.80079	9.36395	0.000894709	119.68		1	S	SSLSSSLHSSLHKSASSSDRTTEAVESKDKH	S(0.093)AS(0.801)S(0.052)S(0.043)DRT(0.005)T(0.005)EAVESK	3			By MS/MS	19455000	19455000	0	0	NaN	0	0	19455000	280
	HORVU1Hr1G063610.4HORVU1Hr1G063610|chr1H:456416629-456421328|HC_G|receptor	284	HORVU1Hr1G063610.4;HORVU1Hr1G063610|chr1H:456416629-456421328|HC_G|receptor kinase 3|GO:0004672, GO:0005524, GO:0006468|PF00069|IPR000719, IPR002290, IPR008271, IPR011009, IPR013320, IPR017441	0.999991	50.6636	0.000441669	129.37	103.25	129.37	0	0		NaN					0.999991	50.6636	0.000441669	129.37		1	S	HAKNKKRNHTIPEEGSEGRRPHLRPNTGSIL	NHTIPEEGS(1)EGR	9	By matching		By MS/MS	13846000	13846000	0	0	NaN	2100200	0	11746000	281
	HORVU1Hr1G064210.2HORVU1Hr1G064210|chr1H:459368912-459370353|HC_TE?|Cold	141	HORVU1Hr1G064210.2;HORVU1Hr1G064210|chr1H:459368912-459370353|HC_TE?|Cold shock protein 1|GO:0003676, GO:0003677, GO:0006355, GO:0008270|PF00098, PF00313|IPR001878, IPR002059, IPR011129, IPR012340, IPR019844	0.526458	2.9916	0.027691	56.57	43.401	56.57									0.526458	2.9916	0.027691	56.57			S	RTKASDVTAPGGGALSGGSRPSDGGGGRGGY	ASDVTAPGGGALS(0.526)GGS(0.209)RPS(0.264)DGGGGR	13			By matching	10769000	10769000	0	0	NaN	0	0	10769000	282
	HORVU1Hr1G064250.4HORVU1Hr1G064250|chr1H:459691476-459698658|HC_G|PHD	177	HORVU1Hr1G064250.4;HORVU1Hr1G064250|chr1H:459691476-459698658|HC_G|PHD finger protein ALFIN-LIKE 5|GO:0005515, GO:0006355, GO:0008270, GO:0042393|PF00628, PF12165|IPR001965, IPR011011, IPR013083, IPR019786, IPR019787, IPR021998	0.95906	13.9251	0.0044146	76.23	45.002	76.23									0.95906	13.9251	0.0044146	76.23		1	S	SNNNKPSMKTLSRPESQSKPPKMAAPPKDED	TLS(0.002)RPES(0.959)QS(0.039)KPPK	7			By MS/MS	21707000	21707000	0	0	NaN	0	0	21707000	283
	HORVU1Hr1G064630.6HORVU1Hr1G064630|chr1H:462188327-462193644|HC_G|regulatory	185	HORVU1Hr1G064630.6;HORVU1Hr1G064630|chr1H:462188327-462193644|HC_G|regulatory particle non-ATPase 13|GO:0005634, GO:0005737|PF04683, PF16550|IPR006773, IPR032368	0.989536	19.7573	1.39462e-44	277.32	251.19	277.32									0.989536	19.7573	1.39462e-44	277.32		1	S	SAAGPVRLADLQRILSSIQPSDATADPDAGL	ILS(0.99)S(0.01)IQPSDATADPDAGLR	3			By MS/MS	110910000	110910000	0	0	NaN	0	0	110910000	284
	HORVU1Hr1G066100.1HORVU1Hr1G066100|chr1H:470615532-470618302|HC_G|Adenine	127	HORVU1Hr1G066100.1;HORVU1Hr1G066100|chr1H:470615532-470618302|HC_G|Adenine nucleotide alpha hydrolases-like superfamily protein|GO:0006950|PF00582|IPR006015, IPR006016, IPR014729	0.5	0	2.39876e-11	166.76	140.22	166.76									0.5	0	2.39876e-11	166.76		1	S	RLAASQAAAVAAIQPSSPRYFFSSLAASSSP	LAASQAAAVAAIQPS(0.5)S(0.5)PR	15			By MS/MS	38281000	38281000	0	0	NaN	0	0	38281000	285
	HORVU1Hr1G066100.1HORVU1Hr1G066100|chr1H:470615532-470618302|HC_G|Adenine	128	HORVU1Hr1G066100.1;HORVU1Hr1G066100|chr1H:470615532-470618302|HC_G|Adenine nucleotide alpha hydrolases-like superfamily protein|GO:0006950|PF00582|IPR006015, IPR006016, IPR014729	0.5	0	2.39876e-11	166.76	140.22	166.76									0.5	0	2.39876e-11	166.76		1	S	LAASQAAAVAAIQPSSPRYFFSSLAASSSPH	LAASQAAAVAAIQPS(0.5)S(0.5)PR	16			By MS/MS	38281000	38281000	0	0	NaN	0	0	38281000	286
	HORVU1Hr1G067300.2HORVU1Hr1G067300|chr1H:477744823-477747350|HC_G|phosphoglycerate	74	HORVU1Hr1G067300.2;HORVU1Hr1G067300|chr1H:477744823-477747350|HC_G|phosphoglycerate kinase 1|GO:0004618, GO:0006096|PF00162|IPR001576, IPR015824, IPR015901, IPR015911	1	64.3132	3.41006e-14	194.23	152.78	194.23									1	64.3132	3.41006e-14	194.23		1	S	SAARGARAVATMAKKSVGDLTAADLEGKRVL	S(1)VGDLTAADLEGKR	1			By MS/MS	48400000	48400000	0	0	0.095392	0	0	48400000	288
	HORVU1Hr1G067820.2HORVU1Hr1G067820|chr1H:479101004-479109297|HC_G|Transcription;HORVU0Hr1G001120.1HORVU0Hr1G001120|chrUn:6254811-6262552|HC_G|Transcription	7;7	HORVU1Hr1G067820.2;HORVU1Hr1G067820|chr1H:479101004-479109297|HC_G|Transcription elongation factor Spt6|GO:0003676, GO:0003677, GO:0006139, GO:0006357, GO:0032784|PF14632, PF14633, PF14635, PF14639, PF14641, PF14878|IPR000980, IPR003029, IPR006641, IPR0109	0.999995	53.1864	7.73915e-28	212.77	193.53	212.77									0.999995	53.1864	7.73915e-28	212.77		1	S	_________MGRTVVSDEEEDDFIEAEEEDD	TVVS(1)DEEEDDFIEAEEEDDEPRPSR	4			By MS/MS	98927000	98927000	0	0	NaN	0	0	98927000	29
	HORVU1Hr1G067880.1HORVU1Hr1G067880|chr1H:479564885-479569215|HC_G|Nuclear;HORVU1Hr1G067990.1HORVU1Hr1G067990|chr1H:479735762-479740474|HC_G|Nuclear	184;215	HORVU1Hr1G067880.1;HORVU1Hr1G067880|chr1H:479564885-479569215|HC_G|Nuclear transcription factor Y subunit C-9|GO:0046982|PF00808|IPR003958, IPR009072;HORVU1Hr1G067990.1;HORVU1Hr1G067990|chr1H:479735762-479740474|HC_G|Nuclear transcription factor Y subunit	0.796394	8.84378	0.000353766	101.66	72.216	101.66									0.796394	8.84378	0.000353766	101.66		1	T	VETGDGFDTTETKEHTPLSNARASLRNIDLN	VETGDGFDT(0.024)T(0.024)ET(0.104)KEHT(0.796)PLS(0.051)NAR	16			By MS/MS	11198000	11198000	0	0	NaN	0	0	11198000	2554
	HORVU1Hr1G068770.1HORVU1Hr1G068770|chr1H:482065251-482068334|HC_G|Histone	49	HORVU1Hr1G068770.1;HORVU1Hr1G068770|chr1H:482065251-482068334|HC_G|Histone superfamily protein|GO:0000786, GO:0003677, GO:0046982|PF00125|IPR000164, IPR007125, IPR009072	0.657728	2.85159	6.99423e-08	169.09	125.79	169.09									0.657728	2.85159	6.99423e-08	169.09		1	S	RKSKAPPKKKIGSASSPSAAQRRQETDGAGT	IGSAS(0.341)S(0.658)PS(0.001)AAQR	6			By MS/MS	67455000	67455000	0	0	NaN	0	0	67455000	289
	HORVU1Hr1G069060.9HORVU1Hr1G069060|chr1H:482863507-482872862|HC_G|CCR4-NOT	191	HORVU1Hr1G069060.9;HORVU1Hr1G069060|chr1H:482863507-482872862|HC_G|CCR4-NOT transcription complex subunit 2|GO:0005634, GO:0006355|PF04153|IPR007282	0.999839	37.9338	4.96492e-33	235.21	196.4	235.21									0.999839	37.9338	4.96492e-33	235.21		1	S	MPGISSRINSSGNSGSGALNIPSNRLSSMHQ	INSSGNSGS(1)GALNIPSNR	9			By MS/MS	20787000	20787000	0	0	NaN	0	0	20787000	290
	HORVU1Hr1G069060.9HORVU1Hr1G069060|chr1H:482863507-482872862|HC_G|CCR4-NOT	411	HORVU1Hr1G069060.9;HORVU1Hr1G069060|chr1H:482863507-482872862|HC_G|CCR4-NOT transcription complex subunit 2|GO:0005634, GO:0006355|PF04153|IPR007282	0.999821	37.4743	4.97051e-69	338.8	310.82	338.8									0.999821	37.4743	4.97051e-69	338.8		1	S	QYHQPQTQNSLRSQASSGQQSYKDQSQKSAQ	SQAS(1)SGQQSYKDQSQK	4			By MS/MS	13084000	13084000	0	0	NaN	0	0	13084000	291
	HORVU1Hr1G069100.5HORVU1Hr1G069100|chr1H:482935859-482943075|HC_G|Protein	593	HORVU1Hr1G069100.5;HORVU1Hr1G069100|chr1H:482935859-482943075|HC_G|Protein kinase superfamily protein|GO:0004672, GO:0005515, GO:0005524, GO:0006468|PF07714, PF08263|IPR000719, IPR001245, IPR001611, IPR002290, IPR006311, IPR008271, IPR011009, IPR013210, IP	0.998978	29.8999	8.74662e-47	287.46	233.87	287.46									0.998978	29.8999	8.74662e-47	287.46		1	S	FALRQKRRNKELKERSTDPFASWGATQKDSG	ERS(0.999)T(0.001)DPFASWGATQK	3			By MS/MS	28614000	28614000	0	0	NaN	0	0	28614000	292
	HORVU1Hr1G069100.5HORVU1Hr1G069100|chr1H:482935859-482943075|HC_G|Protein	599	HORVU1Hr1G069100.5;HORVU1Hr1G069100|chr1H:482935859-482943075|HC_G|Protein kinase superfamily protein|GO:0004672, GO:0005515, GO:0005524, GO:0006468|PF07714, PF08263|IPR000719, IPR001245, IPR001611, IPR002290, IPR006311, IPR008271, IPR011009, IPR013210, IP	0.999941	44.3466	7.1085e-61	298.22	276.1	298.22									0.999941	44.3466	7.1085e-61	298.22		1;2	S	RRNKELKERSTDPFASWGATQKDSGGAPQLK	STDPFAS(1)WGATQKDS(1)GGAPQLK	7			By MS/MS	103830000	77290000	26539000	0	NaN	0	0	103830000	293
	HORVU1Hr1G069100.5HORVU1Hr1G069100|chr1H:482935859-482943075|HC_G|Protein	936	HORVU1Hr1G069100.5;HORVU1Hr1G069100|chr1H:482935859-482943075|HC_G|Protein kinase superfamily protein|GO:0004672, GO:0005515, GO:0005524, GO:0006468|PF07714, PF08263|IPR000719, IPR001245, IPR001611, IPR002290, IPR006311, IPR008271, IPR011009, IPR013210, IP	0.999951	43.2777	0.00014976	136.99	103.69	136.99									0.999951	43.2777	0.00014976	136.99		1	S	TEFDGAGRGAPSHPYSDVEITRSSYGGAGDA	GAPSHPYS(1)DVEITR	8			By MS/MS	88018000	88018000	0	0	NaN	0	0	40798000	294
	HORVU1Hr1G069100.5HORVU1Hr1G069100|chr1H:482935859-482943075|HC_G|Protein	943	HORVU1Hr1G069100.5;HORVU1Hr1G069100|chr1H:482935859-482943075|HC_G|Protein kinase superfamily protein|GO:0004672, GO:0005515, GO:0005524, GO:0006468|PF07714, PF08263|IPR000719, IPR001245, IPR001611, IPR002290, IPR006311, IPR008271, IPR011009, IPR013210, IP	0.5	0	4.83666e-09	155.8	141.76	155.8									0.5	0	4.83666e-09	155.8		1	S	RGAPSHPYSDVEITRSSYGGAGDASDYMPYF	S(0.5)S(0.5)YGGAGDASDYMPYFEVKPK	1			By MS/MS	74918000	74918000	0	0	NaN	0	0	74918000	295
	HORVU1Hr1G069100.5HORVU1Hr1G069100|chr1H:482935859-482943075|HC_G|Protein	944	HORVU1Hr1G069100.5;HORVU1Hr1G069100|chr1H:482935859-482943075|HC_G|Protein kinase superfamily protein|GO:0004672, GO:0005515, GO:0005524, GO:0006468|PF07714, PF08263|IPR000719, IPR001245, IPR001611, IPR002290, IPR006311, IPR008271, IPR011009, IPR013210, IP	0.5	0	4.83666e-09	155.8	141.76	155.8									0.5	0	4.83666e-09	155.8		1	S	GAPSHPYSDVEITRSSYGGAGDASDYMPYFE	S(0.5)S(0.5)YGGAGDASDYMPYFEVKPK	2			By MS/MS	74918000	74918000	0	0	NaN	0	0	74918000	296
	HORVU1Hr1G069100.5HORVU1Hr1G069100|chr1H:482935859-482943075|HC_G|Protein	607	HORVU1Hr1G069100.5;HORVU1Hr1G069100|chr1H:482935859-482943075|HC_G|Protein kinase superfamily protein|GO:0004672, GO:0005515, GO:0005524, GO:0006468|PF07714, PF08263|IPR000719, IPR001245, IPR001611, IPR002290, IPR006311, IPR008271, IPR011009, IPR013210, IP	1	67.445	4.05943e-133	399.15	370.28	298.22									1	67.445	4.05943e-133	399.15		1;2	S	RSTDPFASWGATQKDSGGAPQLKGARFFSFE	STDPFAS(1)WGATQKDS(1)GGAPQLK	15			By MS/MS	249720000	223180000	26539000	0	NaN	0	0	192260000	297
	HORVU1Hr1G069100.5HORVU1Hr1G069100|chr1H:482935859-482943075|HC_G|Protein	782	HORVU1Hr1G069100.5;HORVU1Hr1G069100|chr1H:482935859-482943075|HC_G|Protein kinase superfamily protein|GO:0004672, GO:0005515, GO:0005524, GO:0006468|PF07714, PF08263|IPR000719, IPR001245, IPR001611, IPR002290, IPR006311, IPR008271, IPR011009, IPR013210, IP	0.999839	39.1383	0.00122443	98.391	63.706	98.391	0.811178	9.34092	0.0257421	62.203					0.999839	39.1383	0.00122443	98.391		1	T	KAKVADFGLSKLVADTEKGHVSTQVKGTLGY	LVADT(1)EKGHVSTQVK	5	By MS/MS		By MS/MS	130660000	130660000	0	0	NaN	10077000	0	75941000	2555
	HORVU1Hr1G069650.1HORVU1Hr1G069650|chr1H:486670576-486674278|HC_U|unknown	498	HORVU1Hr1G069650.1;HORVU1Hr1G069650|chr1H:486670576-486674278|HC_U|unknown function|none|none|none	0.99188	21.3435	5.73306e-06	143.97	109.2	143.97									0.99188	21.3435	5.73306e-06	143.97		1	S	EAPAKPSEKGSAGSISANGLSLRSPTNSKDG	GSAGS(0.007)IS(0.992)ANGLS(0.001)LR	7			By MS/MS	16441000	16441000	0	0	NaN	0	0	16441000	298
	HORVU1Hr1G070230.1HORVU1Hr1G070230|chr1H:488763591-488768565|HC_G|Class	242	HORVU1Hr1G070230.1;HORVU1Hr1G070230|chr1H:488763591-488768565|HC_G|Class E vacuolar protein-sorting machinery protein hse1|GO:0005622, GO:0006886|PF00790, PF03127|IPR002014, IPR004152, IPR008942, IPR018205	0.990504	23.3659	4.23278e-14	153.53	138.17	153.53									0.990504	23.3659	4.23278e-14	153.53		1	S	PIFTPPVTHQSQPYGSPAYPTGSLNDRMASD	RPMDAPPIFTPPVTHQSQPYGS(0.991)PAYPT(0.005)GS(0.005)LNDR	22			By MS/MS	69057000	69057000	0	0	NaN	0	0	69057000	300
	HORVU1Hr1G070230.1HORVU1Hr1G070230|chr1H:488763591-488768565|HC_G|Class	249	HORVU1Hr1G070230.1;HORVU1Hr1G070230|chr1H:488763591-488768565|HC_G|Class E vacuolar protein-sorting machinery protein hse1|GO:0005622, GO:0006886|PF00790, PF03127|IPR002014, IPR004152, IPR008942, IPR018205	0.706397	3.83788	4.96539e-19	182.98	166.39	155.05									0.706397	3.83788	4.96539e-19	182.98		1	S	THQSQPYGSPAYPTGSLNDRMASDVETLSSG	RPMDAPPIFTPPVTHQSQPYGS(0.001)PAYPT(0.292)GS(0.706)LNDR	29			By MS/MS	162690000	162690000	0	0	NaN	0	0	95389000	301
	HORVU1Hr1G070230.1HORVU1Hr1G070230|chr1H:488763591-488768565|HC_G|Class	680	HORVU1Hr1G070230.1;HORVU1Hr1G070230|chr1H:488763591-488768565|HC_G|Class E vacuolar protein-sorting machinery protein hse1|GO:0005622, GO:0006886|PF00790, PF03127|IPR002014, IPR004152, IPR008942, IPR018205	1	99.2807	0.00862091	127.51	104.14	127.51									1	99.2807	0.00862091	127.51		1	S	SFGAGGKTSRSTNVPSPKGGGQPMIGGRK__	STNVPS(1)PK	6			By MS/MS	40547000	40547000	0	0	NaN	0	0	40547000	302
	HORVU1Hr1G070270.3HORVU1Hr1G070270|chr1H:488813477-488817412|HC_G|PLAC8	296	HORVU1Hr1G070270.3;HORVU1Hr1G070270|chr1H:488813477-488817412|HC_G|PLAC8 family protein|none|PF04749, PF11204|IPR006461, IPR021369	0.697312	5.29863	1.66036e-06	139.41	118.65	139.41									0.697312	5.29863	1.66036e-06	139.41		1	S	AEPREGDPEAQAEVTSTEGTRPATSGRSLER	EGDPEAQAEVT(0.061)S(0.697)T(0.206)EGT(0.018)RPAT(0.009)S(0.009)GR	12			By MS/MS	11245000	11245000	0	0	NaN	0	0	11245000	304
	HORVU1Hr1G070270.3HORVU1Hr1G070270|chr1H:488813477-488817412|HC_G|PLAC8	69	HORVU1Hr1G070270.3;HORVU1Hr1G070270|chr1H:488813477-488817412|HC_G|PLAC8 family protein|none|PF04749, PF11204|IPR006461, IPR021369	0.851379	7.58044	0.0330428	93.325	48.9	93.325									0.851379	7.58044	0.0330428	93.325		1	S	RFTSGAHFKKLGPSPSVKFRQLALQRDDFSR	LGPS(0.149)PS(0.851)VK	6			By MS/MS	44481000	44481000	0	0	NaN	0	0	44481000	305
	HORVU1Hr1G070270.3HORVU1Hr1G070270|chr1H:488813477-488817412|HC_G|PLAC8	486	HORVU1Hr1G070270.3;HORVU1Hr1G070270|chr1H:488813477-488817412|HC_G|PLAC8 family protein|none|PF04749, PF11204|IPR006461, IPR021369	1	76.0641	0.00849746	76.064	9.3722	76.064									1	76.0641	0.00849746	76.064		1	S	RSYRGQVTEESQRVMSPLAREDGLPLFKSTP	VMS(1)PLAR	3			By MS/MS	21768000	21768000	0	0	NaN	0	0	21768000	306
	HORVU1Hr1G070390.1HORVU1Hr1G070390|chr1H:489289900-489292529|HC_G|exocyst	147	HORVU1Hr1G070390.1;HORVU1Hr1G070390|chr1H:489289900-489292529|HC_G|exocyst subunit exo70 family protein B1|GO:0000145, GO:0006887|PF03081|IPR004140, IPR016159	0.999999	61.9589	0.000931803	107.79	79.611	107.79									0.999999	61.9589	0.000931803	107.79		1	S	VTSMERTVRTLDRQISQFVTMDRLIWADSGD	QIS(1)QFVTMDR	3			By MS/MS	12128000	12128000	0	0	NaN	0	0	12128000	307
	HORVU1Hr1G070390.1HORVU1Hr1G070390|chr1H:489289900-489292529|HC_G|exocyst	112	HORVU1Hr1G070390.1;HORVU1Hr1G070390|chr1H:489289900-489292529|HC_G|exocyst subunit exo70 family protein B1|GO:0000145, GO:0006887|PF03081|IPR004140, IPR016159	0.984478	18.0452	0.0149107	51.878	40.247	51.878									0.984478	18.0452	0.0149107	51.878		1	S	AGGGGGGXGERSMPASPPLPPPPAVAAPGSS	S(0.015)MPAS(0.984)PPLPPPPAVAAPGSSARPPVTSMER	5			By MS/MS	36854000	36854000	0	0	NaN	0	0	36854000	308
	HORVU1Hr1G070610.1HORVU1Hr1G070610|chr1H:490451736-490456015|HC_G|Sorting	474	HORVU1Hr1G070610.1;HORVU1Hr1G070610|chr1H:490451736-490456015|HC_G|Sorting and assembly machinery component 50 homolog A|GO:0019867|PF01103|IPR000184	0.999997	55.0458	6.60455e-08	154.46	89.726	136.62									0.999997	55.0458	6.60455e-08	154.46		1	S	PTEPRRLVPGESEDGSPAVPGRDYLGGDLAV	RLVPGESEDGS(1)PAVPGR	11			By MS/MS	147090000	147090000	0	0	NaN	0	0	91124000	309
	HORVU1Hr1G070760.1HORVU1Hr1G070760|chr1H:491094554-491097205|HC_U|unknown	140	HORVU1Hr1G070760.1;HORVU1Hr1G070760|chr1H:491094554-491097205|HC_U|unknown protein; Has 27 Blast hits to 27 proteins in 9 species: Archae - 0; Bacteria - 0; Metazoa - 0; Fungi - 0; Plants - 27; Viruses - 0; Other Eukaryotes - 0 (source: NCBI BLink).|none|P	0.966855	14.6713	4.32617e-22	205.89	190.37	205.89									0.966855	14.6713	4.32617e-22	205.89		1	S	RTSSAVAASDYSRSASSGATSSSSSSGGSSP	SAS(0.967)S(0.033)GATSSSSSSGGSSPAGDEDIDRR	3			By MS/MS	16305000	16305000	0	0	NaN	0	0	16305000	310
	HORVU1Hr1G070760.1HORVU1Hr1G070760|chr1H:491094554-491097205|HC_U|unknown	117	HORVU1Hr1G070760.1;HORVU1Hr1G070760|chr1H:491094554-491097205|HC_U|unknown protein; Has 27 Blast hits to 27 proteins in 9 species: Archae - 0; Bacteria - 0; Metazoa - 0; Fungi - 0; Plants - 27; Viruses - 0; Other Eukaryotes - 0 (source: NCBI BLink).|none|P	0.999802	40.2662	0.0215542	72.705	18.288	72.705					0.999802	40.2662	0.0215542	72.705	0	0		NaN			S	RSPASSSTSGPTRTASLGSGGVSRTSSAVAA	TAS(1)LGSGGVSR	3		By matching	By matching	42926000	42926000	0	0	NaN	0	3008500	39918000	311
	HORVU1Hr1G071590.1HORVU1Hr1G071590|chr1H:494075596-494080154|HC_G|Serine/threonine-protein	868	HORVU1Hr1G071590.1;HORVU1Hr1G071590|chr1H:494075596-494080154|HC_G|Serine/threonine-protein kinase ATM|none|PF00855|IPR000313	0.990575	20.2159	1.51182e-11	168.57	133.75	168.57									0.990575	20.2159	1.51182e-11	168.57		1	S	NQVDKTEKAEAVQASSGEQVEAVKKTCQAEP	AEAVQAS(0.009)S(0.991)GEQVEAVKK	8			By MS/MS	16565000	16565000	0	0	NaN	0	0	0	313
	HORVU1Hr1G071590.1HORVU1Hr1G071590|chr1H:494075596-494080154|HC_G|Serine/threonine-protein	520	HORVU1Hr1G071590.1;HORVU1Hr1G071590|chr1H:494075596-494080154|HC_G|Serine/threonine-protein kinase ATM|none|PF00855|IPR000313	0.927435	13.6297	1.7398e-82	360.94	303.99	360.94									0.927435	13.6297	1.7398e-82	360.94		1	S	DKKRSLDSFEDLGTKSPTGRSFKIGECIRRA	SLDSFEDLGT(0.04)KS(0.927)PT(0.032)GR	12			By MS/MS	543290000	543290000	0	0	NaN	0	0	216930000	317
	HORVU1Hr1G071590.1HORVU1Hr1G071590|chr1H:494075596-494080154|HC_G|Serine/threonine-protein	654	HORVU1Hr1G071590.1;HORVU1Hr1G071590|chr1H:494075596-494080154|HC_G|Serine/threonine-protein kinase ATM|none|PF00855|IPR000313	0.999926	41.9521	1.56667e-14	152.65	139.26	152.65									0.999926	41.9521	1.56667e-14	152.65		1	S	EKSTSKRRRKKRVLPSPELETTDHMQDSYWS	VLPS(1)PELETTDHMQDSYWSGLSLLNHPIHSLK	4			By MS/MS	18519000	18519000	0	0	NaN	0	0	18519000	318
	HORVU1Hr1G071590.1HORVU1Hr1G071590|chr1H:494075596-494080154|HC_G|Serine/threonine-protein	700	HORVU1Hr1G071590.1;HORVU1Hr1G071590|chr1H:494075596-494080154|HC_G|Serine/threonine-protein kinase ATM|none|PF00855|IPR000313	0.695746	6.60385	7.12297e-09	155.91	128.95	155.91									0.695746	6.60385	7.12297e-09	155.91		1	T	STNTRPRRRRKSSHETDLSAVQDQQMAPKKQ	KS(0.152)S(0.152)HET(0.696)DLSAVQDQQMAPK	6			By MS/MS	79863000	79863000	0	0	NaN	0	0	79863000	2557
	HORVU1Hr1G071890.16HORVU1Hr1G071890|chr1H:495203603-495210811|HC_G|Phosphatidate	505	HORVU1Hr1G071890.16;HORVU1Hr1G071890|chr1H:495203603-495210811|HC_G|Phosphatidate phosphatase LPIN2|none|PF04571, PF08235, PF16876|IPR007651, IPR013209, IPR023214, IPR031315, IPR031703	0.997603	26.1928	8.00279e-11	183.74	136.7	183.74									0.997603	26.1928	8.00279e-11	183.74		1	S	EACKIPLVQNDEDCESPSKAGEICDGSNENI	IPLVQNDEDCES(0.998)PS(0.002)K	12			By MS/MS	11264000	11264000	0	0	NaN	0	0	11264000	319
	HORVU1Hr1G071890.16HORVU1Hr1G071890|chr1H:495203603-495210811|HC_G|Phosphatidate	651	HORVU1Hr1G071890.16;HORVU1Hr1G071890|chr1H:495203603-495210811|HC_G|Phosphatidate phosphatase LPIN2|none|PF04571, PF08235, PF16876|IPR007651, IPR013209, IPR023214, IPR031315, IPR031703	0.904888	9.94171	0.0215746	53.374	38.743	53.374									0.904888	9.94171	0.0215746	53.374		1	S	GPSNIGACKSDRLRLSPSSDRDKLGSIPENP	LRLS(0.905)PS(0.092)S(0.003)DRDK	4			By MS/MS	58514000	58514000	0	0	NaN	0	0	58514000	320
	HORVU1Hr1G071890.16HORVU1Hr1G071890|chr1H:495203603-495210811|HC_G|Phosphatidate	774	HORVU1Hr1G071890.16;HORVU1Hr1G071890|chr1H:495203603-495210811|HC_G|Phosphatidate phosphatase LPIN2|none|PF04571, PF08235, PF16876|IPR007651, IPR013209, IPR023214, IPR031315, IPR031703	0.962787	14.1283	2.03247e-49	256.77	231.04	256.77									0.962787	14.1283	2.03247e-49	256.77		1	T	FSVEPIDAIPVEHQETPNSRDDSLGISPSRR	AVFGPDFSVEPIDAIPVEHQET(0.963)PNS(0.037)R	22			By MS/MS	32176000	32176000	0	0	NaN	0	0	32176000	2558
	HORVU1Hr1G072070.4HORVU1Hr1G072070|chr1H:495888795-495891818|HC_G|Ras-related	192	HORVU1Hr1G072070.4;HORVU1Hr1G072070|chr1H:495888795-495891818|HC_G|Ras-related protein Rab-8B|GO:0003924, GO:0005525, GO:0005622, GO:0006886, GO:0006913, GO:0007165, GO:0007264, GO:0015031, GO:0016020|PF00071|IPR001806, IPR002041, IPR003578, IPR003579, IPR	0.893263	11.3102	0.0230001	54.764	25.078	54.764									0.893263	11.3102	0.0230001	54.764		1	T	IKQRLAETDSKPEDKTIKINKAEGGDAPAAS	LAET(0.066)DS(0.041)KPEDKT(0.893)IK	12			By MS/MS	7472200	7472200	0	0	NaN	0	0	7472200	2559
	HORVU1Hr1G072780.1HORVU1Hr1G072780|chr1H:498975383-498982941|HC_G|Gamma-glutamyl	78	HORVU1Hr1G072780.1;HORVU1Hr1G072780|chr1H:498975383-498982941|HC_G|Gamma-glutamyl phosphate reductase|GO:0003824, GO:0004349, GO:0004350, GO:0005737, GO:0006561, GO:0008152, GO:0016491, GO:0016620, GO:0055114|PF00171, PF00696|IPR000965, IPR001048, IPR00105	0.5	0	0.00938025	62.646	47.961	62.646									0.5	0	0.00938025	62.646		1	S	VGVGRQRLRYRKLVNSSFADLQKPQMELDGK	KLVNS(0.5)S(0.5)FADLQKPQMELDGK	5			By MS/MS	21851000	21851000	0	0	NaN	0	0	21851000	322
	HORVU1Hr1G072780.1HORVU1Hr1G072780|chr1H:498975383-498982941|HC_G|Gamma-glutamyl	79	HORVU1Hr1G072780.1;HORVU1Hr1G072780|chr1H:498975383-498982941|HC_G|Gamma-glutamyl phosphate reductase|GO:0003824, GO:0004349, GO:0004350, GO:0005737, GO:0006561, GO:0008152, GO:0016491, GO:0016620, GO:0055114|PF00171, PF00696|IPR000965, IPR001048, IPR00105	0.976438	16.1744	7.03716e-55	287.38	253.48	287.38									0.976438	16.1744	7.03716e-55	287.38		1	S	GVGRQRLRYRKLVNSSFADLQKPQMELDGKA	LVNS(0.024)S(0.976)FADLQKPQMELDGK	5			By MS/MS	343830000	343830000	0	0	NaN	0	0	80627000	323
	HORVU1Hr1G073640.1HORVU1Hr1G073640|chr1H:504078029-504080009|HC_G|60S	103	HORVU1Hr1G073640.1;HORVU1Hr1G073640|chr1H:504078029-504080009|HC_G|60S acidic ribosomal protein family|none|PF00428|none	1	91.6197	4.52222e-12	178	159.04	178					0.999969	45.1458	4.03523e-08	153.72	1	91.6197	4.52222e-12	178		1	S	AAESKKEEKVEEKEESDDDMGFSLFD_____	VEEKEES(1)DDDMGFSLFD	7		By MS/MS	By MS/MS	128270000	128270000	0	0	NaN	0	5012900	123250000	325
	HORVU1Hr1G074310.4HORVU1Hr1G074310|chr1H:507622537-507625544|HC_G|receptor	667	HORVU1Hr1G074310.4;HORVU1Hr1G074310|chr1H:507622537-507625544|HC_G|receptor kinase 1|GO:0004672, GO:0005524, GO:0006468|PF01657, PF07714|IPR000719, IPR001245, IPR002290, IPR002902, IPR008271, IPR011009, IPR013320	0.61318	2.85417	0.00433957	104.17	85.075	104.17									0.61318	2.85417	0.00433957	104.17		1	T	PAYLVPGRPAALGRSTTDEAHAPAGAVRRPP	S(0.318)T(0.613)T(0.069)DEAHAPAGAVR	2			By MS/MS	10670000	10670000	0	0	NaN	0	0	10670000	2560
	HORVU1Hr1G074410.4HORVU1Hr1G074410|chr1H:507969937-507977951|HC_U|Protein	16	HORVU1Hr1G074410.4;HORVU1Hr1G074410|chr1H:507969937-507977951|HC_U|Protein of unknown function (DUF668)|none|PF05003, PF11961|IPR007700, IPR021864	0.88244	9.01023	2.0693e-09	165.58	142.44	165.58									0.88244	9.01023	2.0693e-09	165.58		1	S	MGGLCSKVSAVDKSPSDTALGRNQVFDHEPA	VSAVDKS(0.111)PS(0.882)DT(0.007)ALGR	9			By MS/MS	5287300	5287300	0	0	NaN	0	0	5287300	327
	HORVU1Hr1G074410.4HORVU1Hr1G074410|chr1H:507969937-507977951|HC_U|Protein;HORVU3Hr1G082170.11HORVU3Hr1G082170|chr3H:598203125-598214430|HC_U|Protein	576;608	HORVU1Hr1G074410.4;HORVU1Hr1G074410|chr1H:507969937-507977951|HC_U|Protein of unknown function (DUF668)|none|PF05003, PF11961|IPR007700, IPR021864;HORVU3Hr1G082170.11;HORVU3Hr1G082170|chr3H:598203125-598214430|HC_U|Protein of unknown function (DUF668)|none	0.97894	16.7263	0.000325853	134.02	112.37	81.226									0.97894	16.7263	0.000325853	134.02		1	S	LRCVKYRKFVPGISKSQEFDTKSRHDRHSRL	KFVPGIS(0.021)KS(0.979)QEFDTK	9			By MS/MS	105110000	105110000	0	0	NaN	0	0	19481000	326
	HORVU1Hr1G074550.7HORVU1Hr1G074550|chr1H:508312834-508320074|HC_G|Protein	293	HORVU1Hr1G074550.7;HORVU1Hr1G074550|chr1H:508312834-508320074|HC_G|Protein NRT1/ PTR FAMILY 5.10|GO:0005215, GO:0006810, GO:0006857, GO:0016020|PF00854|IPR000109, IPR018456, IPR020846	0.995777	26.7352	0.000447703	124.45	109.07	124.45									0.995777	26.7352	0.000447703	124.45		1	S	GEAFAAWQSRRRKSTSPLAASGSQERHPVPT	S(0.002)T(0.002)S(0.996)PLAASGSQER	3			By MS/MS	20409000	20409000	0	0	NaN	0	0	20409000	328
	HORVU1Hr1G075550.1HORVU1Hr1G075550|chr1H:511187121-511192251|HC_G|ATP-dependent	143	HORVU1Hr1G075550.1;HORVU1Hr1G075550|chr1H:511187121-511192251|HC_G|ATP-dependent 6-phosphofructokinase 3|GO:0003872, GO:0005524, GO:0006002, GO:0006096|PF00365|IPR000023, IPR012004, IPR022953	1	71.0885	0.0002651	132.25	107.42	132.25									1	71.0885	0.0002651	132.25		1	S	ISRDSYPNLRALRNASNVSLADAAHVKISEG	NAS(1)NVSLADAAHVK	3			By MS/MS	384800000	384800000	0	0	NaN	0	0	157460000	330
	HORVU1Hr1G075550.1HORVU1Hr1G075550|chr1H:511187121-511192251|HC_G|ATP-dependent;HORVU3Hr1G070300.2HORVU3Hr1G070300|chr3H:531824730-531830639|HC_G|ATP-dependent	132;132	HORVU1Hr1G075550.1;HORVU1Hr1G075550|chr1H:511187121-511192251|HC_G|ATP-dependent 6-phosphofructokinase 3|GO:0003872, GO:0005524, GO:0006002, GO:0006096|PF00365|IPR000023, IPR012004, IPR022953;HORVU3Hr1G070300.2;HORVU3Hr1G070300|chr3H:531824730-531830639|HC	0.999996	56.417	0.00104253	139.19	103.7	139.19									0.999996	56.417	0.00104253	139.19		1	S	KALPFSATCVRISRDSYPNLRALRNASATSL;QQPPFSAMCVRISRDSYPNLRALRNASNVSL	ISRDS(1)YPNLR	5			By MS/MS	620650000	620650000	0	0	NaN	0	0	233470000	329
	HORVU1Hr1G075670.4HORVU1Hr1G075670|chr1H:511920202-511927256|HC_G|Receptor-like	719	HORVU1Hr1G075670.4;HORVU1Hr1G075670|chr1H:511920202-511927256|HC_G|Receptor-like protein kinase 5|GO:0004672, GO:0005515, GO:0005524, GO:0006468|PF07714, PF08263, PF13855|IPR000719, IPR001245, IPR001611, IPR002290, IPR003591, IPR008271, IPR011009, IPR01321	0.999927	41.4745	2.7548e-05	147.73	119.09	147.73									0.999927	41.4745	2.7548e-05	147.73		1	S	SGRVYRVECPSRSGASGGTVVAVKRIWTGGK	SGAS(1)GGTVVAVK	4			By MS/MS	23132000	23132000	0	0	NaN	0	0	23132000	331
	HORVU1Hr1G076380.1HORVU1Hr1G076380|chr1H:514008170-514016820|HC_G|Homeobox	661	HORVU1Hr1G076380.1;HORVU1Hr1G076380|chr1H:514008170-514016820|HC_G|Homeobox protein HOX1A|GO:0003677, GO:0005515, GO:0008270|PF00046, PF00628|IPR001356, IPR001965, IPR009057, IPR011011, IPR013083, IPR019786, IPR019787	0.999999	61.0864	0.000981164	90.1	72.611	90.1									0.999999	61.0864	0.000981164	90.1		1	S	SDQPNACKEEGIRQDSPVKQDTDGGQRTHVP	EEGIRQDS(1)PVKQDTDGGQR	8			By MS/MS	23023000	23023000	0	0	NaN	0	0	11615000	332
	HORVU1Hr1G076380.1HORVU1Hr1G076380|chr1H:514008170-514016820|HC_G|Homeobox	1171	HORVU1Hr1G076380.1;HORVU1Hr1G076380|chr1H:514008170-514016820|HC_G|Homeobox protein HOX1A|GO:0003677, GO:0005515, GO:0008270|PF00046, PF00628|IPR001356, IPR001965, IPR009057, IPR011011, IPR013083, IPR019786, IPR019787	0.99999	51.5479	0.00935385	100.07	79.294	100.07									0.99999	51.5479	0.00935385	100.07		1	S	GPLKQDIGGGLRTNVSPQNSSERYTYPLVKR	TNVS(1)PQNSSER	4			By MS/MS	7858000	7858000	0	0	NaN	0	0	7858000	333
	HORVU1Hr1G076380.1HORVU1Hr1G076380|chr1H:514008170-514016820|HC_G|Homeobox	717	HORVU1Hr1G076380.1;HORVU1Hr1G076380|chr1H:514008170-514016820|HC_G|Homeobox protein HOX1A|GO:0003677, GO:0005515, GO:0008270|PF00046, PF00628|IPR001356, IPR001965, IPR009057, IPR011011, IPR013083, IPR019786, IPR019787	0.999511	33.1065	1.86591e-07	145.61	115.88	145.61									0.999511	33.1065	1.86591e-07	145.61		1	S	EKNTSSKYVGIPTDGSAEDQILGLEREDEGS	YVGIPTDGS(1)AEDQILGLER	9			By MS/MS	6156800	6156800	0	0	NaN	0	0	6156800	334
	HORVU1Hr1G076950.1HORVU1Hr1G076950|chr1H:516112000-516116093|HC_G|calcium-transporting	58	HORVU1Hr1G076950.1;HORVU1Hr1G076950|chr1H:516112000-516116093|HC_G|calcium-transporting ATPase, putative|GO:0000166, GO:0005388, GO:0005524, GO:0016020, GO:0016021, GO:0046872, GO:0070588|PF00122, PF00689, PF00690, PF00702|IPR001757, IPR004014, IPR006068,	0.7615	6.71448	0.013038	72.434	30.243	72.434									0.7615	6.71448	0.013038	72.434		1	S	ARLGILSAGVLPRSTSSYVAIKIHHDGSDSD	S(0.038)T(0.038)S(0.761)S(0.162)YVAIK	3			By MS/MS	8482400	8482400	0	0	NaN	0	0	8482400	335
	HORVU1Hr1G077190.1HORVU1Hr1G077190|chr1H:516505200-516509409|HC_G|BAG	307	HORVU1Hr1G077190.1;HORVU1Hr1G077190|chr1H:516505200-516509409|HC_G|BAG family molecular chaperone regulator 8, chloroplastic|none|none|none	1	109.717	0.00018421	110.6	83.795	109.72									1	109.717	0.00018421	110.6		1	S	PRRHHRAHAHQEDPPSPPPPRRARRGPPSER	AHAHQEDPPS(1)PPPPRR	10			By MS/MS	48937000	48937000	0	0	NaN	0	0	32690000	336
	HORVU1Hr1G077230.2HORVU1Hr1G077230|chr1H:516783758-516787746|HC_G|Cellulose-synthase-like	622	HORVU1Hr1G077230.2;HORVU1Hr1G077230|chr1H:516783758-516787746|HC_G|Cellulose-synthase-like C6|none|PF13641|IPR029044	1	86.5922	0.0272727	86.592	63.811	86.592									1	86.5922	0.0272727	86.592		1	S	ALVEKHTVQQQQRVGSAPDLAGLAKDSSLPK	VGS(1)APDLAGLAK	3			By MS/MS	41541000	41541000	0	0	NaN	0	0	41541000	337
	HORVU1Hr1G077430.8HORVU1Hr1G077430|chr1H:517244197-517252345|HC_G|Protein;HORVU5Hr1G011940.7HORVU5Hr1G011940|chr5H:32861228-32866987|HC_G|Protein	320;349	HORVU1Hr1G077430.8;HORVU1Hr1G077430|chr1H:517244197-517252345|HC_G|Protein kinase family protein|GO:0004672, GO:0004674, GO:0005524, GO:0006468|PF00069, PF00433|IPR000719, IPR000961, IPR002290, IPR008271, IPR011009, IPR017441, IPR017892;HORVU5Hr1G011940.7;	0.77588	5.47501	3.34465e-06	134.56	123.87	134.56									0.77588	5.47501	3.34465e-06	134.56		1	S	EQLSHWQKNRRMLAYSTVGTPDYIAPEVLLK	MLAYS(0.776)T(0.22)VGT(0.004)PDYIAPEVLLKK	5			By MS/MS	17237000	17237000	0	0	NaN	0	0	17237000	338
	HORVU1Hr1G077510.5HORVU1Hr1G077510|chr1H:517550640-517559380|HC_G|Protein	353	HORVU1Hr1G077510.5;HORVU1Hr1G077510|chr1H:517550640-517559380|HC_G|Protein PAT1 homolog 1|none|none|none	0.995001	22.9891	0.00934518	69.864	38.974	41.092									0.995001	22.9891	0.00934518	69.864		1	S	SPEIIGRFDHIPSVPSPRDKRSRSGRGKHSL	FDHIPS(0.005)VPS(0.995)PR	9			By MS/MS	12931000	12931000	0	0	NaN	0	0	12931000	339
	HORVU1Hr1G077510.5HORVU1Hr1G077510|chr1H:517550640-517559380|HC_G|Protein	98	HORVU1Hr1G077510.5;HORVU1Hr1G077510|chr1H:517550640-517559380|HC_G|Protein PAT1 homolog 1|none|none|none	0.999798	39.8215	1.93924e-06	158.29	114.75	158.29									0.999798	39.8215	1.93924e-06	158.29		1	S	IDDLASTFAKLNRSISGTGNPGVIGDRRSIS	SIS(1)GTGNPGVIGDR	3			By MS/MS	39789000	39789000	0	0	NaN	0	0	39789000	340
	HORVU1Hr1G077510.5HORVU1Hr1G077510|chr1H:517550640-517559380|HC_G|Protein	170	HORVU1Hr1G077510.5;HORVU1Hr1G077510|chr1H:517550640-517559380|HC_G|Protein PAT1 homolog 1|none|none|none	0.953416	15.1759	0.0149917	54.912	42.699	54.912									0.953416	15.1759	0.0149917	54.912		1	S	YLPQLQESKPLSRTSSYPLEPLQHRASEPIL	T(0.008)S(0.029)S(0.953)Y(0.01)PLEPLQHR	3			By MS/MS	13616000	13616000	0	0	NaN	0	0	13616000	341
	HORVU1Hr1G077510.5HORVU1Hr1G077510|chr1H:517550640-517559380|HC_G|Protein	530	HORVU1Hr1G077510.5;HORVU1Hr1G077510|chr1H:517550640-517559380|HC_G|Protein PAT1 homolog 1|none|none|none	0.569228	1.21039	2.25804e-10	175.45	134.36	175.45									0.569228	1.21039	2.25804e-10	175.45		1	S	ICLLLDVNDIDRVLQSSQAQDSSFQLRRRRQ	VLQS(0.569)S(0.431)QAQDSSFQLR	4			By MS/MS	6475400	6475400	0	0	NaN	0	0	6475400	342
	HORVU1Hr1G077590.4HORVU1Hr1G077590|chr1H:517838766-517843977|HC_G|Protein	276	HORVU1Hr1G077590.4;HORVU1Hr1G077590|chr1H:517838766-517843977|HC_G|Protein BREAST CANCER SUSCEPTIBILITY 1 homolog|GO:0005515, GO:0008270|PF00533, PF13639, PF13771|IPR001357, IPR001841, IPR013083	1	81.6602	8.82507e-16	203.78	176.63	203.78									1	81.6602	8.82507e-16	203.78		1	T	HNAPCFSDIKSSDDGTPPNATPNSKAAVPDV	SSDDGT(1)PPNATPNSK	6			By MS/MS	16477000	16477000	0	0	NaN	0	0	16477000	2561
	HORVU1Hr1G078000.1HORVU1Hr1G078000|chr1H:518997434-519000375|HC_G|Tesmin/TSO1-like	290	HORVU1Hr1G078000.1;HORVU1Hr1G078000|chr1H:518997434-519000375|HC_G|Tesmin/TSO1-like CXC domain-containing protein|none|PF03638|IPR005172	0.99978	36.8546	0.00509051	108.01	74.92	108.01									0.99978	36.8546	0.00509051	108.01		1	T	PRLQSPISKESSFQHTPPRSKASSRDTHLLP	ESSFQHT(1)PPR	7			By MS/MS	10956000	10956000	0	0	NaN	0	0	10956000	2562
	HORVU1Hr1G078170.6HORVU1Hr1G078170|chr1H:519268535-519279879|HC_G|Meprin	806	HORVU1Hr1G078170.6;HORVU1Hr1G078170|chr1H:519268535-519279879|HC_G|Meprin and TRAF (MATH) homology domain-containing protein|GO:0005515|PF00917|IPR002083, IPR008974	0.839778	7.19852	0.0214889	53.536	49.103	53.536					0	0		NaN	0.839778	7.19852	0.0214889	53.536		1	S	PKSLPTDKATPVRPKSPPTDKATPVPPKSPP	ATPVRPKS(0.84)PPT(0.16)DK	8		By matching	By MS/MS	94308000	94308000	0	0	NaN	0	969130	93339000	344
	HORVU1Hr1G078170.6HORVU1Hr1G078170|chr1H:519268535-519279879|HC_G|Meprin	1308	HORVU1Hr1G078170.6;HORVU1Hr1G078170|chr1H:519268535-519279879|HC_G|Meprin and TRAF (MATH) homology domain-containing protein|GO:0005515|PF00917|IPR002083, IPR008974	0.998481	28.4342	2.04965e-11	168.57	144.73	168.57									0.998481	28.4342	2.04965e-11	168.57		1	S	FSRGNLADSEMSSVGSPGRFSRGSLADPEMM	GNLADSEMSS(0.001)VGS(0.998)PGR	13			By MS/MS	11867000	11867000	0	0	NaN	0	0	11867000	345
	HORVU1Hr1G078340.3HORVU1Hr1G078340|chr1H:519993456-520001653|HC_G|ENTH/ANTH/VHS	235	HORVU1Hr1G078340.3;HORVU1Hr1G078340|chr1H:519993456-520001653|HC_G|ENTH/ANTH/VHS superfamily protein|GO:0005543, GO:0005545, GO:0030136, GO:0030276, GO:0048268|PF07651|IPR008942, IPR011417, IPR013809, IPR014712	1	81.7552	0.0037432	83.243	47.507	83.243									1	81.7552	0.0037432	83.243			S	ECFRILKYDVEAERLSKQGQGPEKGHSRTRD	YDVEAERLS(1)K	9			By matching	25744000	25744000	0	0	NaN	0	0	25744000	347
	HORVU1Hr1G078380.1HORVU1Hr1G078380|chr1H:520109884-520111240|HC_G|Chlorophyll;HORVU6Hr1G016940.1HORVU6Hr1G016940|chr6H:38571660-38575295|HC_G|Chlorophyll;HORVU1Hr1G088920.3HORVU1Hr1G088920|chr1H:543158132-543159249|HC_G|Chlorophyll;HORVU6Hr1G016880.1HORVU6Hr1G016880|chr6H:38471974-38473133|HC_G|Chlorophyll	44;66;75;45	HORVU1Hr1G078380.1;HORVU1Hr1G078380|chr1H:520109884-520111240|HC_G|Chlorophyll a-b binding protein, chloroplastic|none|PF00504|IPR022796, IPR023329;HORVU6Hr1G016940.1;HORVU6Hr1G016940|chr6H:38571660-38575295|HC_G|Chlorophyll a-b binding protein, chloroplas	0.989171	19.6354	0.000639674	119.92	70.769	119.92									0.989171	19.6354	0.000639674	119.92		1	S	ARVTMRKTAAKAKQVSSGSPWYGADRVLYLG	QVS(0.989)S(0.011)GSPWYGADR	3			By MS/MS	43074000	43074000	0	0	0.017324	0	0	43074000	348
	HORVU1Hr1G078380.1HORVU1Hr1G078380|chr1H:520109884-520111240|HC_G|Chlorophyll;HORVU6Hr1G016940.1HORVU6Hr1G016940|chr6H:38571660-38575295|HC_G|Chlorophyll;HORVU1Hr1G088920.3HORVU1Hr1G088920|chr1H:543158132-543159249|HC_G|Chlorophyll;HORVU6Hr1G016880.1HORVU6Hr1G016880|chr6H:38471974-38473133|HC_G|Chlorophyll	45;67;76;46	HORVU1Hr1G078380.1;HORVU1Hr1G078380|chr1H:520109884-520111240|HC_G|Chlorophyll a-b binding protein, chloroplastic|none|PF00504|IPR022796, IPR023329;HORVU6Hr1G016940.1;HORVU6Hr1G016940|chr6H:38571660-38575295|HC_G|Chlorophyll a-b binding protein, chloroplas	0.909858	10.2694	0.00631838	101.97	76.629	101.97									0.909858	10.2694	0.00631838	101.97		1	S	RVTMRKTAAKAKQVSSGSPWYGADRVLYLGP	QVS(0.086)S(0.91)GS(0.005)PWYGADR	4			By MS/MS	31267000	31267000	0	0	0.012575	0	0	31267000	349
	HORVU1Hr1G078410.3HORVU1Hr1G078410|chr1H:520201953-520206424|HC_G|Protein	514	HORVU1Hr1G078410.3;HORVU1Hr1G078410|chr1H:520201953-520206424|HC_G|Protein kinase superfamily protein|GO:0004672, GO:0005524, GO:0006468|PF00069|IPR000719, IPR002290, IPR008271, IPR011009, IPR017441	1	73.383	4.21565e-21	233.31	219.72	233.31									1	73.383	4.21565e-21	233.31		1;2	S	SMLRVQRKIVRTISESMDELTSQRKSIWWSR	TISES(1)MDELTSQR	5			By MS/MS	836030000	500250000	335790000	0	NaN	0	0	139150000	350
	HORVU1Hr1G078410.3HORVU1Hr1G078410|chr1H:520201953-520206424|HC_G|Protein	510	HORVU1Hr1G078410.3;HORVU1Hr1G078410|chr1H:520201953-520206424|HC_G|Protein kinase superfamily protein|GO:0004672, GO:0005524, GO:0006468|PF00069|IPR000719, IPR002290, IPR008271, IPR011009, IPR017441	0.999992	50.8602	2.04464e-20	211.87	193.64	177									0.999992	50.8602	2.04464e-20	211.87		1;2	T	NVLASMLRVQRKIVRTISESMDELTSQRKSI	IVRT(1)IS(0.001)ES(0.996)MDELT(0.003)SQR	4			By MS/MS	380480000	44688000	335790000	0	NaN	0	0	14882000	2563
	HORVU1Hr1G079200.1HORVU1Hr1G079200|chr1H:522486714-522492797|HC_G|Lys-63-specific	441	HORVU1Hr1G079200.1;HORVU1Hr1G079200|chr1H:522486714-522492797|HC_G|Lys-63-specific deubiquitinase BRCC36|GO:0005515|PF01398|IPR000555	0.984621	18.3085	0.000730605	105.39	73.549	105.39									0.984621	18.3085	0.000730605	105.39		1	S	SPRRAMPGGTTSGIISPRGQDKYASGRQGGP	AMPGGTT(0.001)S(0.015)GIIS(0.985)PR	12			By MS/MS	27161000	27161000	0	0	NaN	0	0	27161000	351
	HORVU1Hr1G079200.1HORVU1Hr1G079200|chr1H:522486714-522492797|HC_G|Lys-63-specific	458	HORVU1Hr1G079200.1;HORVU1Hr1G079200|chr1H:522486714-522492797|HC_G|Lys-63-specific deubiquitinase BRCC36|GO:0005515|PF01398|IPR000555	0.944715	13.5872	0.036097	81.632	68.836	81.632									0.944715	13.5872	0.036097	81.632		1	S	RGQDKYASGRQGGPVSPSSSSRRKAP_____	QGGPVS(0.945)PS(0.041)S(0.009)S(0.002)S(0.003)R	6			By MS/MS	109300000	109300000	0	0	NaN	0	0	109300000	352
	HORVU1Hr1G079730.1HORVU1Hr1G079730|chr1H:523730064-523732132|HC_U|unknown	256	HORVU1Hr1G079730.1;HORVU1Hr1G079730|chr1H:523730064-523732132|HC_U|unknown function|none|PF05553, PF14364|IPR008480, IPR025520	0.999486	32.8872	8.71882e-13	166.27	131.99	166.27									0.999486	32.8872	8.71882e-13	166.27		1	S	PPEYGAGADSRDVTVSPEPAPTVGDAHHARS	DVT(0.001)VS(0.999)PEPAPTVGDAHHAR	5			By MS/MS	44087000	44087000	0	0	NaN	0	0	44087000	353
	HORVU1Hr1G079730.1HORVU1Hr1G079730|chr1H:523730064-523732132|HC_U|unknown	237	HORVU1Hr1G079730.1;HORVU1Hr1G079730|chr1H:523730064-523732132|HC_U|unknown function|none|PF05553, PF14364|IPR008480, IPR025520	0.999783	36.8623	0.0290791	54.103	42.46	54.103									0.999783	36.8623	0.0290791	54.103		1	S	SVLDRLRSIGLYRFRSGDFPPEYGAGADSRD	FRS(1)GDFPPEYGAGADSR	3			By MS/MS	11014000	11014000	0	0	NaN	0	0	11014000	354
	HORVU1Hr1G079730.1HORVU1Hr1G079730|chr1H:523730064-523732132|HC_U|unknown	386	HORVU1Hr1G079730.1;HORVU1Hr1G079730|chr1H:523730064-523732132|HC_U|unknown function|none|PF05553, PF14364|IPR008480, IPR025520	1	81.2711	1.86442e-15	170.11	159.31	153.66	0	0		NaN					1	81.2711	1.86442e-15	170.11		1	S	SVLERLRSFSLYRFRSGDLAPELAASQDHAV	FRS(1)GDLAPELAASQDHAVSAVAAADEKK	3	By matching		By MS/MS	241430000	241430000	0	0	NaN	28793000	0	212630000	355
	HORVU1Hr1G079730.1HORVU1Hr1G079730|chr1H:523730064-523732132|HC_U|unknown	378	HORVU1Hr1G079730.1;HORVU1Hr1G079730|chr1H:523730064-523732132|HC_U|unknown function|none|PF05553, PF14364|IPR008480, IPR025520	0.998457	28.1103	0.00835254	131.12	29.789	131.12					0	0		NaN	0.998457	28.1103	0.00835254	131.12		1	S	PAPLARAPSVLERLRSFSLYRFRSGDLAPEL	LRS(0.998)FS(0.002)LYR	3		By matching	By MS/MS	617360000	617360000	0	0	NaN	0	1949200	418730000	357
	HORVU1Hr1G079730.1HORVU1Hr1G079730|chr1H:523730064-523732132|HC_U|unknown	222	HORVU1Hr1G079730.1;HORVU1Hr1G079730|chr1H:523730064-523732132|HC_U|unknown function|none|PF05553, PF14364|IPR008480, IPR025520	0.998596	28.6903	0.0301776	72.325	34.049	72.325					0	0		NaN	0.998596	28.6903	0.0301776	72.325			S	QQYVPPPPAPLARTSSVLDRLRSIGLYRFRS	TS(0.001)S(0.999)VLDR	3		By matching	By matching	65804000	65804000	0	0	NaN	0	2626300	63178000	358
	HORVU1Hr1G079730.1HORVU1Hr1G079730|chr1H:523730064-523732132|HC_U|unknown;HORVU3Hr1G066940.1HORVU3Hr1G066940|chr3H:508444386-508445857|HC_U|Chromosome	488;294	HORVU1Hr1G079730.1;HORVU1Hr1G079730|chr1H:523730064-523732132|HC_U|unknown function|none|PF05553, PF14364|IPR008480, IPR025520;HORVU3Hr1G066940.1;HORVU3Hr1G066940|chr3H:508444386-508445857|HC_U|Chromosome 3B, genomic scaffold, cultivar Chinese Spring|none|	1	143.137	6.89968e-05	192.5	114.4	192.5	0	0		NaN	1	68.6762	0.0149216	114.39	1	143.137	6.89968e-05	192.5		1	S	FINSFRKQLQLQRLNSLLNYKEMLNRGA___	LNS(1)LLNYK	3	By matching	By MS/MS	By MS/MS	168940000	168940000	0	0	NaN	4107700	4878000	159960000	356
	HORVU1Hr1G079930.3HORVU1Hr1G079930|chr1H:524009340-524015885|HC_G|DNA	384	HORVU1Hr1G079930.3;HORVU1Hr1G079930|chr1H:524009340-524015885|HC_G|DNA methyltransferase 1-associated protein 1|GO:0003677, GO:0005634, GO:0045892|PF05499, PF16282|IPR001005, IPR008468, IPR009057, IPR032563	0.611473	2.01811	0.0179061	52.149	28.668	52.149					0	0		NaN	0.611473	2.01811	0.0179061	52.149		1	T	AEVLANRESSFTEAPTTPKRSNRDIDRPFVP	ESSFT(0.004)EAPT(0.611)T(0.384)PKR	9		By matching	By MS/MS	29112000	29112000	0	0	NaN	0	844240	28268000	2565
	HORVU1Hr1G080160.1HORVU1Hr1G080160|chr1H:524601560-524604545|HC_G|cyclin-dependent	167	HORVU1Hr1G080160.1;HORVU1Hr1G080160|chr1H:524601560-524604545|HC_G|cyclin-dependent kinase B2;2|GO:0004672, GO:0005524, GO:0006468|PF00069|IPR000719, IPR002290, IPR008271, IPR011009, IPR017441	0.808776	6.29886	1.67063e-07	144.57	132.92	144.57									0.808776	6.29886	1.67063e-07	144.57		1	T	GMSRFAAGRAATKPYTSPVVTLWYRAPELLL	AAT(0.002)KPYT(0.809)S(0.19)PVVTLWYR	7			By MS/MS	33433000	33433000	0	0	NaN	0	0	33433000	2566
	HORVU1Hr1G080750.1HORVU1Hr1G080750|chr1H:526163511-526170634|HC_G|CASC3/Barentsz	99	HORVU1Hr1G080750.1;HORVU1Hr1G080750|chr1H:526163511-526170634|HC_G|CASC3/Barentsz eIF4AIII binding|none|PF09405|IPR018545	1	391.626	1.0261e-117	391.63	357.73	391.63									1	391.626	1.0261e-117	391.63		1	S	LDDAPLPAMRRRAAASDEEEEEDEEADGGLP	AAAS(1)DEEEEEDEEADGGLPLPR	4			By MS/MS	37986000	37986000	0	0	NaN	0	0	37986000	359
	HORVU1Hr1G080750.1HORVU1Hr1G080750|chr1H:526163511-526170634|HC_G|CASC3/Barentsz	549	HORVU1Hr1G080750.1;HORVU1Hr1G080750|chr1H:526163511-526170634|HC_G|CASC3/Barentsz eIF4AIII binding|none|PF09405|IPR018545	0.861753	7.94729	1.9866e-73	316.76	277.94	316.76									0.861753	7.94729	1.9866e-73	316.76		1	S	FTQPTPTVLTEDAGVSSPRGSNKAVTRLPLK	MPSFTQPTPTVLTEDAGVS(0.862)S(0.138)PR	19			By MS/MS	18847000	18847000	0	0	NaN	0	0	18847000	360
	HORVU1Hr1G081050.3HORVU1Hr1G081050|chr1H:526896585-526900034|HC_U|unknown	594	HORVU1Hr1G081050.3;HORVU1Hr1G081050|chr1H:526896585-526900034|HC_U|unknown protein; Has 25 Blast hits to 23 proteins in 8 species: Archae - 0; Bacteria - 0; Metazoa - 0; Fungi - 0; Plants - 25; Viruses - 0; Other Eukaryotes - 0 (source: NCBI BLink).|none|n	1	54.5493	0.0128524	58.604	18.546	54.549	1	54.5493	0.0149574	54.549	0	0		NaN	1	48.7963	0.0128524	58.604		1	Y	YTSWLVKHGKFKEFKYAKWMQSKQPSADKSE	FKEFKY(1)AK	6	By MS/MS	By matching	By MS/MS	5096000000	5096000000	0	0	NaN	439560000	1655900	4519700000	2919
	HORVU1Hr1G081310.4HORVU1Hr1G081310|chr1H:527446783-527451097|HC_G|protein;HORVU3Hr1G069190.1HORVU3Hr1G069190|chr3H:524793970-524799042|HC_G|protein	190;239	HORVU1Hr1G081310.4;HORVU1Hr1G081310|chr1H:527446783-527451097|HC_G|protein kinase family protein|GO:0004672, GO:0005524, GO:0006468|PF00069, PF02149|IPR000719, IPR001772, IPR002290, IPR008271, IPR011009, IPR015940, IPR017441, IPR028375;HORVU3Hr1G069190.1;H	0.992357	21.134	5.80363e-92	328.62	305.75	328.62	0.400675	0	0.0240367	56.573					0.992357	21.134	5.80363e-92	328.62		1	T	DFGLSNVMRDGHFLKTSCGSPNYAAPEVISG	DGHFLKT(0.992)S(0.008)CGSPNYAAPEVISGK	7			By MS/MS	1085100000	1085100000	0	0	NaN	0	0	996310000	2567
	HORVU1Hr1G081700.1HORVU1Hr1G081700|chr1H:528031392-528035103|HC_G|like	102	HORVU1Hr1G081700.1;HORVU1Hr1G081700|chr1H:528031392-528035103|HC_G|like COV 1|none|PF04367|IPR007462	0.999943	42.4748	6.35153e-22	211.49	177.44	211.49									0.999943	42.4748	6.35153e-22	211.49		1	S	RVGVDDDDDLDRTAASPSASAALSSSGREAF	TAAS(1)PSASAALSSSGR	4			By MS/MS	52882000	52882000	0	0	NaN	0	0	52882000	363
	HORVU1Hr1G082010.2HORVU1Hr1G082010|chr1H:528533220-528535822|HC_G|Reticulon	33	HORVU1Hr1G082010.2;HORVU1Hr1G082010|chr1H:528533220-528535822|HC_G|Reticulon family protein|none|PF02453|IPR003388	0.970872	15.3564	1.7834e-122	400.43	369.7	400.43									0.970872	15.3564	1.7834e-122	400.43		1	S	KITEKFHGSSSSSSSSDDEAGRAAGSSSSSV	FHGSSSSSS(0.001)S(0.028)S(0.971)DDEAGR	11			By MS/MS	138420000	138420000	0	0	NaN	0	0	138420000	364
	HORVU1Hr1G083050.3HORVU1Hr1G083050|chr1H:531054350-531067529|HC_G|Disease	1012	HORVU1Hr1G083050.3;HORVU1Hr1G083050|chr1H:531054350-531067529|HC_G|Disease resistance protein (CC-NBS-LRR class) family|GO:0043531|PF00931|IPR002182, IPR027417, IPR032675	0.864043	7.55641	0.00779533	65.225	26.082	63.145	0.851384	7.06684	0.00779533	65.225	0.864043	7.55641	0.0119507	63.145						2	S	FHNLGEVEDMRIEDVSHISWTDLEKLKSLRK	IEDVS(0.864)HIS(0.91)WT(0.225)DLEK	5	By matching	By MS/MS		476720000	0	476720000	0	NaN	2382500	457270000	0	365
	HORVU1Hr1G083050.3HORVU1Hr1G083050|chr1H:531054350-531067529|HC_G|Disease	1015	HORVU1Hr1G083050.3;HORVU1Hr1G083050|chr1H:531054350-531067529|HC_G|Disease resistance protein (CC-NBS-LRR class) family|GO:0043531|PF00931|IPR002182, IPR027417, IPR032675	0.910494	9.37191	0.00779533	65.225	26.082	63.145	0.905011	9.01077	0.00779533	65.225	0.910494	9.37191	0.0119507	63.145						2	S	LGEVEDMRIEDVSHISWTDLEKLKSLRKLAV	IEDVS(0.864)HIS(0.91)WT(0.225)DLEK	8	By matching	By MS/MS		476720000	0	476720000	0	NaN	2382500	457270000	0	366
	HORVU1Hr1G083330.4HORVU1Hr1G083330|chr1H:531633520-531635690|HC_G|Quinolone	468	HORVU1Hr1G083330.4;HORVU1Hr1G083330|chr1H:531633520-531635690|HC_G|Quinolone resistance protein NorA|GO:0016021, GO:0055085|PF07690|IPR011701, IPR020846	0.999976	46.299	0.000255988	105.46	92.129	105.46									0.999976	46.299	0.000255988	105.46		1	S	DSESSEIRAHHQDEESPVGSLTQRLIPTRD_	AHHQDEES(1)PVGSLTQR	8			By MS/MS	27592000	27592000	0	0	NaN	0	0	27592000	367
	HORVU1Hr1G083960.3HORVU1Hr1G083960|chr1H:532950725-532954893|HC_G|Nucleolar	450	HORVU1Hr1G083960.3;HORVU1Hr1G083960|chr1H:532950725-532954893|HC_G|Nucleolar protein 56|none|PF01798, PF08156|IPR002687, IPR012974, IPR012976	0.993614	23.4384	1.26869e-07	139.72	113.77	139.72									0.993614	23.4384	1.26869e-07	139.72		1	S	LDVMKAAIDGMTSTVSEEDKEKDNGVHVSAK	AAIDGMTST(0.002)VS(0.994)EEDKEKDNGVHVS(0.005)AK	11			By MS/MS	12958000	12958000	0	0	NaN	0	0	12958000	368
	HORVU1Hr1G084980.7HORVU1Hr1G084980|chr1H:534714737-534718860|HC_G|O-acyltransferase	155	HORVU1Hr1G084980.7;HORVU1Hr1G084980|chr1H:534714737-534718860|HC_G|O-acyltransferase (WSD1-like) family protein|GO:0004144, GO:0045017|PF03007, PF06974|IPR004255, IPR009721, IPR023213	1	152.876	8.02394e-06	152.88	105.32	152.88					0	0		NaN	1	152.876	8.02394e-06	152.88		1	S	GAGEGGREVEGAEPVSPAGRLFREAHFNCYI	EVEGAEPVS(1)PAGR	9		By matching	By MS/MS	96175000	96175000	0	0	NaN	0	2923000	93252000	369
	HORVU1Hr1G086390.2HORVU1Hr1G086390|chr1H:537362557-537372941|HC_G|TATA	154	HORVU1Hr1G086390.2;HORVU1Hr1G086390|chr1H:537362557-537372941|HC_G|TATA element modulatory factor|none|PF12325, PF12329|IPR022091, IPR022092	0.960161	14.9212	3.92771e-37	241.15	224.36	241.15					0	0		NaN	0.960161	14.9212	3.92771e-37	241.15		1	S	HVSKAGGSEQSVTPHSPTHSSAAEEKHDGST	AGGSEQSVTPHS(0.96)PT(0.031)HS(0.004)S(0.004)AAEEK	12		By matching	By MS/MS	46592000	46592000	0	0	NaN	0	1355400	45237000	370
	HORVU1Hr1G086390.2HORVU1Hr1G086390|chr1H:537362557-537372941|HC_G|TATA	912	HORVU1Hr1G086390.2;HORVU1Hr1G086390|chr1H:537362557-537372941|HC_G|TATA element modulatory factor|none|PF12325, PF12329|IPR022091, IPR022092	0.960578	13.9927	0.0153395	60.918	29.691	60.918									0.960578	13.9927	0.0153395	60.918		1	S	ASLDLSDSASLERRTSADSNMSYYLRSMTPS	RT(0.038)S(0.961)ADSNMSYYLR	3			By MS/MS	19188000	19188000	0	0	NaN	0	0	19188000	371
	HORVU1Hr1G087020.1HORVU1Hr1G087020|chr1H:538509273-538509396|HC_G|Calcium-dependent;HORVU7Hr1G071280.1HORVU7Hr1G071280|chr7H:390241377-390241549|HC_G|Calcium-dependent	27;40	HORVU1Hr1G087020.1;HORVU1Hr1G087020|chr1H:538509273-538509396|HC_G|Calcium-dependent protein kinase|none|none|none;HORVU7Hr1G071280.1;HORVU7Hr1G071280|chr7H:390241377-390241549|HC_G|Calcium-dependent protein kinase 2|none|none|none	0.99693	25.3573	0.00673499	73.498	45.408	73.498									0.99693	25.3573	0.00673499	73.498		1	S	MGNACRGSLRSKYLHSFKHPASQRHDPDRD_	Y(0.003)LHS(0.997)FKHPASQR	4			By MS/MS	207400000	207400000	0	0	NaN	0	0	207400000	372
	HORVU1Hr1G087340.3HORVU1Hr1G087340|chr1H:539103352-539112884|HC_G|Guanylate-binding	99	HORVU1Hr1G087340.3;HORVU1Hr1G087340|chr1H:539103352-539112884|HC_G|Guanylate-binding family protein|GO:0003924, GO:0005525|PF02263, PF02841|IPR003191, IPR015894, IPR027417, IPR030386	0.975967	16.0863	3.87775e-133	391.13	352.76	391.13									0.975967	16.0863	3.87775e-133	391.13		1	S	TASDDAMLQRLGLRGSPSAAAAADASASPAA	GS(0.976)PS(0.024)AAAAADASASPAAPAAAAGGLGR	2			By MS/MS	128200000	128200000	0	0	NaN	0	0	18704000	374
	HORVU1Hr1G088190.2HORVU1Hr1G088190|chr1H:541118559-541121406|HC_TE?|F-box	362	HORVU1Hr1G088190.2;HORVU1Hr1G088190|chr1H:541118559-541121406|HC_TE?|F-box family protein|GO:0005515|PF00646|IPR001810, IPR011044	0.965838	12.4931	0.0259783	41.423	12.75	41.423					0.965838	12.4931	0.0259783	41.423	0	0		NaN		2	S	QDDCRSNYLYYVACYSKLPG___________	IQDDCRS(0.032)NY(0.319)LY(0.319)Y(0.319)VACY(0.046)S(0.966)KLPG	17		By MS/MS	By matching	173000000	0	173000000	0	NaN	0	117040000	55955000	376
	HORVU1Hr1G088270.4HORVU1Hr1G088270|chr1H:541347189-541351178|HC_G|IMP	42	HORVU1Hr1G088270.4;HORVU1Hr1G088270|chr1H:541347189-541351178|HC_G|IMP dehydrogenase/GMP reductase|GO:0003824|PF04481|IPR007570, IPR013785	0.999956	43.5249	0.022707	47.916	22.987	47.916					0.999956	43.5249	0.022707	47.916						2	S	RGAARAVFAVRASAASAATKDAVLRPFRENR	ASAAS(1)AAT(1)KDAVLR	5		By MS/MS		7173100	0	7173100	0	NaN	0	7173100	0	377
	HORVU1Hr1G088270.4HORVU1Hr1G088270|chr1H:541347189-541351178|HC_G|IMP	45	HORVU1Hr1G088270.4;HORVU1Hr1G088270|chr1H:541347189-541351178|HC_G|IMP dehydrogenase/GMP reductase|GO:0003824|PF04481|IPR007570, IPR013785	0.999956	43.5249	0.022707	47.916	22.987	47.916					0.999956	43.5249	0.022707	47.916						2	T	ARAVFAVRASAASAATKDAVLRPFRENRALK	ASAAS(1)AAT(1)KDAVLR	8		By MS/MS		7173100	0	7173100	0	NaN	0	7173100	0	2568
	HORVU1Hr1G088810.2HORVU1Hr1G088810|chr1H:542679938-542684045|HC_G|FRIGIDA-like	169	HORVU1Hr1G088810.2;HORVU1Hr1G088810|chr1H:542679938-542684045|HC_G|FRIGIDA-like protein|none|PF07899|IPR012474	0.967337	14.8079	0.00625422	71.853	62.757	71.853					0	0		NaN	0.967337	14.8079	0.00625422	71.853		1	S	EEHTSAKESGKPSEPSPVEAKPRPALKQLCE	ES(0.001)GKPS(0.032)EPS(0.967)PVEAKPR	9		By matching	By MS/MS	53970000	53970000	0	0	NaN	0	2066600	51904000	378
	HORVU1Hr1G088880.2HORVU1Hr1G088880|chr1H:542999561-543000572|HC_G|Chlorophyll;HORVU1Hr1G088870.2HORVU1Hr1G088870|chr1H:542809072-542810110|HC_G|Chlorophyll	45;68	HORVU1Hr1G088880.2;HORVU1Hr1G088880|chr1H:542999561-543000572|HC_G|Chlorophyll a-b binding protein, chloroplastic|none|PF00504|IPR022796, IPR023329;HORVU1Hr1G088870.2;HORVU1Hr1G088870|chr1H:542809072-542810110|HC_G|Chlorophyll a-b binding protein, chloropl	0.632679	3.63042	6.23689e-22	227.34	194.08	227.34									0.632679	3.63042	6.23689e-22	227.34		1	S	ARVTMRKTAAKAKPVSSSSPWYGSDRVLYLG	AKPVS(0.633)S(0.274)S(0.092)S(0.001)PWYGSDR	5			By MS/MS	254500000	254500000	0	0	0.0061159	0	0	254500000	379
	HORVU1Hr1G088880.2HORVU1Hr1G088880|chr1H:542999561-543000572|HC_G|Chlorophyll;HORVU1Hr1G088870.2HORVU1Hr1G088870|chr1H:542809072-542810110|HC_G|Chlorophyll	47;70	HORVU1Hr1G088880.2;HORVU1Hr1G088880|chr1H:542999561-543000572|HC_G|Chlorophyll a-b binding protein, chloroplastic|none|PF00504|IPR022796, IPR023329;HORVU1Hr1G088870.2;HORVU1Hr1G088870|chr1H:542809072-542810110|HC_G|Chlorophyll a-b binding protein, chloropl	0.89948	9.58001	2.65587e-10	178	151.23	178									0.89948	9.58001	2.65587e-10	178		1	S	VTMRKTAAKAKPVSSSSPWYGSDRVLYLGPL	AKPVSS(0.001)S(0.899)S(0.099)PWYGSDR	7			By MS/MS	385830000	385830000	0	0	0.0092717	0	0	127010000	380
	HORVU1Hr1G088880.2HORVU1Hr1G088880|chr1H:542999561-543000572|HC_G|Chlorophyll;HORVU1Hr1G088870.2HORVU1Hr1G088870|chr1H:542809072-542810110|HC_G|Chlorophyll	53;76	HORVU1Hr1G088880.2;HORVU1Hr1G088880|chr1H:542999561-543000572|HC_G|Chlorophyll a-b binding protein, chloroplastic|none|PF00504|IPR022796, IPR023329;HORVU1Hr1G088870.2;HORVU1Hr1G088870|chr1H:542809072-542810110|HC_G|Chlorophyll a-b binding protein, chloropl	0.999997	56.1067	4.92271e-07	162.06	147.6	162.06									0.999997	56.1067	4.92271e-07	162.06		1	S	AAKAKPVSSSSPWYGSDRVLYLGPLSGDPPS	AKPVSSSSPWYGS(1)DR	13			By MS/MS	166700000	166700000	0	0	0.0040059	0	0	69641000	381
	HORVU1Hr1G088900.2HORVU1Hr1G088900|chr1H:543028066-543029183|HC_G|Chlorophyll;HORVU1Hr1G089180.1HORVU1Hr1G089180|chr1H:543160944-543162130|HC_G|Chlorophyll	45;96	HORVU1Hr1G088900.2;HORVU1Hr1G088900|chr1H:543028066-543029183|HC_G|Chlorophyll a-b binding protein, chloroplastic|none|PF00504|IPR022796, IPR023329;HORVU1Hr1G089180.1;HORVU1Hr1G089180|chr1H:543160944-543162130|HC_G|Chlorophyll a-b binding protein, chloropl	0.881261	8.71808	0.000348351	128.68	104.53	128.68									0.881261	8.71808	0.000348351	128.68		1	S	ARVTMRKTAVKAKQVSSGSPWYGSDRVLYLG	QVS(0.881)S(0.118)GSPWYGSDR	3			By MS/MS	30676000	30676000	0	0	0.011065	0	0	30676000	382
	HORVU1Hr1G088900.2HORVU1Hr1G088900|chr1H:543028066-543029183|HC_G|Chlorophyll;HORVU1Hr1G089180.1HORVU1Hr1G089180|chr1H:543160944-543162130|HC_G|Chlorophyll	46;97	HORVU1Hr1G088900.2;HORVU1Hr1G088900|chr1H:543028066-543029183|HC_G|Chlorophyll a-b binding protein, chloroplastic|none|PF00504|IPR022796, IPR023329;HORVU1Hr1G089180.1;HORVU1Hr1G089180|chr1H:543160944-543162130|HC_G|Chlorophyll a-b binding protein, chloropl	0.986724	20.9698	0.000454011	124.18	96.015	124.18									0.986724	20.9698	0.000454011	124.18		1	S	RVTMRKTAVKAKQVSSGSPWYGSDRVLYLGP	QVS(0.008)S(0.987)GS(0.005)PWYGSDR	4			By MS/MS	43671000	43671000	0	0	0.015753	0	0	43671000	383
	HORVU1Hr1G088900.2HORVU1Hr1G088900|chr1H:543028066-543029183|HC_G|Chlorophyll;HORVU1Hr1G089180.1HORVU1Hr1G089180|chr1H:543160944-543162130|HC_G|Chlorophyll	53;104	HORVU1Hr1G088900.2;HORVU1Hr1G088900|chr1H:543028066-543029183|HC_G|Chlorophyll a-b binding protein, chloroplastic|none|PF00504|IPR022796, IPR023329;HORVU1Hr1G089180.1;HORVU1Hr1G089180|chr1H:543160944-543162130|HC_G|Chlorophyll a-b binding protein, chloropl	0.985287	19.6206	0.0285567	66.982	38.176	66.982									0.985287	19.6206	0.0285567	66.982			S	AVKAKQVSSGSPWYGSDRVLYLGPLSGEPPS	QVSSGS(0.004)PWY(0.011)GS(0.985)DR	11			By matching	7803800	7803800	0	0	0.002815	0	0	7803800	384
	HORVU1Hr1G089680.3HORVU1Hr1G089680|chr1H:544586311-544590508|HC_G|sugar	81	HORVU1Hr1G089680.3;HORVU1Hr1G089680|chr1H:544586311-544590508|HC_G|sugar transporter 1|GO:0005215, GO:0016020, GO:0016021, GO:0022857, GO:0022891, GO:0055085|PF00083|IPR003663, IPR005828, IPR005829, IPR020846	0.99995	42.9728	3.56238e-66	329.9	303.53	329.9					0	0		NaN	0.99995	42.9728	3.56238e-66	329.9		1	S	GSSGRAGGGGGGGYESGSDHDTRKQPLLVNT	AGGGGGGGYES(1)GSDHDTR	11		By matching	By MS/MS	672950000	672950000	0	0	NaN	0	2759800	489850000	385
	HORVU1Hr1G089680.3HORVU1Hr1G089680|chr1H:544586311-544590508|HC_G|sugar	98	HORVU1Hr1G089680.3;HORVU1Hr1G089680|chr1H:544586311-544590508|HC_G|sugar transporter 1|GO:0005215, GO:0016020, GO:0016021, GO:0022857, GO:0022891, GO:0055085|PF00083|IPR003663, IPR005828, IPR005829, IPR020846	0.996311	24.3155	2.37818e-20	229.15	139.72	202.34					0	0		NaN	0.996311	24.3155	2.37818e-20	229.15		1	S	SDHDTRKQPLLVNTGSWYRMGSRQSSLTAGT	KQPLLVNT(0.004)GS(0.996)WYR	10		By matching	By MS/MS	449430000	449430000	0	0	NaN	0	1016500	281000000	386
	HORVU1Hr1G089680.3HORVU1Hr1G089680|chr1H:544586311-544590508|HC_G|sugar	108	HORVU1Hr1G089680.3;HORVU1Hr1G089680|chr1H:544586311-544590508|HC_G|sugar transporter 1|GO:0005215, GO:0016020, GO:0016021, GO:0022857, GO:0022891, GO:0055085|PF00083|IPR003663, IPR005828, IPR005829, IPR020846	0.994866	22.8893	0.000109538	122.5	106.25	109.1									0.994866	22.8893	0.000109538	122.5		1;2	S	LVNTGSWYRMGSRQSSLTAGTSSMAIMRESH	QS(0.005)S(0.995)LTAGTSSMAIMR	3			By MS/MS	81144000	61822000	19321000	0	NaN	0	0	81144000	387
	HORVU1Hr1G089680.3HORVU1Hr1G089680|chr1H:544586311-544590508|HC_G|sugar	114	HORVU1Hr1G089680.3;HORVU1Hr1G089680|chr1H:544586311-544590508|HC_G|sugar transporter 1|GO:0005215, GO:0016020, GO:0016021, GO:0022857, GO:0022891, GO:0055085|PF00083|IPR003663, IPR005828, IPR005829, IPR020846	0.729626	6.46299	0.000109538	128.45	107.99	122.5									0.729626	6.46299	0.000109538	128.45		1;2	S	WYRMGSRQSSLTAGTSSMAIMRESHVSAFLC	QS(0.007)S(0.993)LT(0.001)AGT(0.105)S(0.73)S(0.165)MAIMR	9			By MS/MS	31848000	12527000	19321000	0	NaN	0	0	31848000	388
	HORVU1Hr1G089700.1HORVU1Hr1G089700|chr1H:544633161-544644353|HC_G|O-methyltransferase	9	HORVU1Hr1G089700.1;HORVU1Hr1G089700|chr1H:544633161-544644353|HC_G|O-methyltransferase 1|GO:0008168, GO:0008171, GO:0046983|PF00891, PF08100|IPR001077, IPR011991, IPR012967, IPR016461, IPR029063	0.588533	4.31778	0.00452952	88.42	77.952	88.42									0.588533	4.31778	0.00452952	88.42		1	S	_______MENTTLSGSRSNLAGDEEEETWLH	MENT(0.006)T(0.188)LS(0.218)GS(0.589)R	9			By MS/MS	16368000	16368000	0	0	NaN	0	0	16368000	389
	HORVU1Hr1G089830.1HORVU1Hr1G089830|chr1H:544907085-544909570|HC_G|Dehydrogenase/reductase	4	HORVU1Hr1G089830.1;HORVU1Hr1G089830|chr1H:544907085-544909570|HC_G|Dehydrogenase/reductase SDR family member 12|GO:0008152, GO:0016491|PF00106|IPR002198, IPR002347, IPR016040	1	72.3634	4.19517e-27	267.01	234.75	267.01									1	72.3634	4.19517e-27	267.01		1	S	____________MEGSIHGSSEKRVAVVTGG	MEGS(1)IHGSSEKR	4			By MS/MS	980060000	980060000	0	0	NaN	0	0	290680000	390
	HORVU1Hr1G090990.19HORVU1Hr1G090990|chr1H:547248283-547253855|HC_G|Protein	371	HORVU1Hr1G090990.19;HORVU1Hr1G090990|chr1H:547248283-547253855|HC_G|Protein CHUP1, chloroplastic|GO:0005179, GO:0005576|none|IPR000381	1	114.721	0.000502199	114.72	78.777	114.72									1	114.721	0.000502199	114.72		1	S	PKSQERAKQMMLEFGSERGQGDTDLDSVSSA	QMMLEFGS(1)ER	8			By MS/MS	361900000	361900000	0	0	NaN	0	0	30135000	391
	HORVU1Hr1G090990.19HORVU1Hr1G090990|chr1H:547248283-547253855|HC_G|Protein	435	HORVU1Hr1G090990.19;HORVU1Hr1G090990|chr1H:547248283-547253855|HC_G|Protein CHUP1, chloroplastic|GO:0005179, GO:0005576|none|IPR000381	0.991091	22.7411	3.27693e-40	286.74	257.1	286.74									0.991091	22.7411	3.27693e-40	286.74		1;2	S	LKKWGRSKDDGSYLSSPSSRSLTSSSPKRSQ	SKDDGSYLS(0.003)S(0.991)PS(0.005)SR	10			By MS/MS	362510000	362510000	0	0	NaN	0	0	35886000	393
	HORVU1Hr1G090990.19HORVU1Hr1G090990|chr1H:547248283-547253855|HC_G|Protein	437	HORVU1Hr1G090990.19;HORVU1Hr1G090990|chr1H:547248283-547253855|HC_G|Protein CHUP1, chloroplastic|GO:0005179, GO:0005576|none|IPR000381	0.775693	5.96142	7.03603e-26	251	210.91	251					0.567542	2.93555	0.00961204	103.9	0.775693	5.96142	7.03603e-26	251		1	S	KWGRSKDDGSYLSSPSSRSLTSSSPKRSQKP	SKDDGSYLS(0.004)S(0.197)PS(0.776)S(0.023)R	12		By MS/MS	By MS/MS	602980000	602980000	0	0	NaN	0	4037200	526530000	394
	HORVU1Hr1G090990.19HORVU1Hr1G090990|chr1H:547248283-547253855|HC_G|Protein	351	HORVU1Hr1G090990.19;HORVU1Hr1G090990|chr1H:547248283-547253855|HC_G|Protein CHUP1, chloroplastic|GO:0005179, GO:0005576|none|IPR000381	0.971307	15.1545	0.0167464	61.532	35.973	61.532									0.971307	15.1545	0.0167464	61.532		2	S	RNYQTPSGKISARDLSTKLSPKSQERAKQMM	DLS(0.971)T(0.06)KLS(0.969)PK	3			By MS/MS	102190000	0	102190000	0	NaN	0	0	102190000	395
	HORVU1Hr1G090990.19HORVU1Hr1G090990|chr1H:547248283-547253855|HC_G|Protein	355	HORVU1Hr1G090990.19;HORVU1Hr1G090990|chr1H:547248283-547253855|HC_G|Protein CHUP1, chloroplastic|GO:0005179, GO:0005576|none|IPR000381	0.999999	62.3493	1.44957e-11	196.57	135	189.51					0.974555	15.8566	0.0195922	98.902	0.999999	62.3493	1.44957e-11	196.57		1;2	S	TPSGKISARDLSTKLSPKSQERAKQMMLEFG	DLSTKLS(1)PK	7		By MS/MS	By MS/MS	3185300000	3083200000	102190000	0	NaN	0	22042000	3113600000	396
	HORVU1Hr1G090990.19HORVU1Hr1G090990|chr1H:547248283-547253855|HC_G|Protein	547	HORVU1Hr1G090990.19;HORVU1Hr1G090990|chr1H:547248283-547253855|HC_G|Protein CHUP1, chloroplastic|GO:0005179, GO:0005576|none|IPR000381	0.999909	40.6587	4.43983e-09	166.59	152.15	166.59	0	0		NaN	0	0		NaN	0.999909	40.6587	4.43983e-09	166.59		1	S	RAQRFGGGYSSALAPSPRAALPPKLAQIKEK	FGGGYSSALAPS(1)PR	12	By matching	By matching	By MS/MS	372290000	372290000	0	0	NaN	3565400	6124100	362610000	397
	HORVU1Hr1G090990.19HORVU1Hr1G090990|chr1H:547248283-547253855|HC_G|Protein	384	HORVU1Hr1G090990.19;HORVU1Hr1G090990|chr1H:547248283-547253855|HC_G|Protein CHUP1, chloroplastic|GO:0005179, GO:0005576|none|IPR000381	0.832918	7.06489	2.73302e-66	304.62	286.52	304.62									0.832918	7.06489	2.73302e-66	304.62		2	S	FGSERGQGDTDLDSVSSAPSSPRSEDFDTAS	GQGDTDLDS(0.004)VS(0.833)S(0.163)APS(0.189)S(0.811)PR	11			By MS/MS	54065000	0	54065000	0	NaN	0	0	54065000	398
	HORVU1Hr1G090990.19HORVU1Hr1G090990|chr1H:547248283-547253855|HC_G|Protein	388	HORVU1Hr1G090990.19;HORVU1Hr1G090990|chr1H:547248283-547253855|HC_G|Protein CHUP1, chloroplastic|GO:0005179, GO:0005576|none|IPR000381	0.690883	3.65232	2.04151e-33	247.66	218.65	247.66					0.690883	3.65232	2.04151e-33	247.66						1	S	RGQGDTDLDSVSSAPSSPRSEDFDTASIDSS	GQGDTDLDSVSS(0.011)APS(0.691)S(0.298)PR	15		By MS/MS		3903400	3903400	0	0	NaN	0	3903400	0	399
	HORVU1Hr1G090990.19HORVU1Hr1G090990|chr1H:547248283-547253855|HC_G|Protein	389	HORVU1Hr1G090990.19;HORVU1Hr1G090990|chr1H:547248283-547253855|HC_G|Protein CHUP1, chloroplastic|GO:0005179, GO:0005576|none|IPR000381	0.83418	7.08964	2.07126e-107	392.2	364.66	392.2									0.83418	7.08964	2.07126e-107	392.2		1;2	S	GQGDTDLDSVSSAPSSPRSEDFDTASIDSSS	GQGDTDLDSVSS(0.003)APS(0.163)S(0.834)PR	16			By MS/MS	317350000	263290000	54065000	0	NaN	0	0	305190000	400
	HORVU1Hr1G090990.19HORVU1Hr1G090990|chr1H:547248283-547253855|HC_G|Protein	399	HORVU1Hr1G090990.19;HORVU1Hr1G090990|chr1H:547248283-547253855|HC_G|Protein CHUP1, chloroplastic|GO:0005179, GO:0005576|none|IPR000381	0.832373	6.98058	3.46364e-15	191.96	165.25	191.96									0.832373	6.98058	3.46364e-15	191.96		1	S	SSAPSSPRSEDFDTASIDSSSSRYSFLSKRP	SEDFDT(0.167)AS(0.832)IDS(0.001)SSSR	8			By MS/MS	20012000	20012000	0	0	NaN	0	0	20012000	401
	HORVU1Hr1G091460.2HORVU1Hr1G091460|chr1H:548448567-548453735|HC_G|sugar	144	HORVU1Hr1G091460.2;HORVU1Hr1G091460|chr1H:548448567-548453735|HC_G|sugar transporter 9|GO:0005215, GO:0016020, GO:0016021, GO:0022857, GO:0022891, GO:0055085|PF00083|IPR003663, IPR005828, IPR005829, IPR020846	0.910468	10.0729	0.00142551	140.49	69.136	140.49					0	0		NaN	0.910468	10.0729	0.00142551	140.49		1	S	RMSAAGGGAMDRLGSSAYGLRDSSISALLCT	LGS(0.09)S(0.91)AYGLR	4		By matching	By MS/MS	51049000	51049000	0	0	NaN	0	808510	50240000	402
	HORVU1Hr1G091460.2HORVU1Hr1G091460|chr1H:548448567-548453735|HC_G|sugar	124	HORVU1Hr1G091460.2;HORVU1Hr1G091460|chr1H:548448567-548453735|HC_G|sugar transporter 9|GO:0005215, GO:0016020, GO:0016021, GO:0022857, GO:0022891, GO:0055085|PF00083|IPR003663, IPR005828, IPR005829, IPR020846	0.591599	1.60941	0.000317428	113.25	97.16	113.25									0.591599	1.60941	0.000317428	113.25		1	T	GRSSSASDLRKPFLHTGSWYRMSAAGGGAMD	KPFLHT(0.592)GS(0.408)WYR	6			By MS/MS	35589000	35589000	0	0	NaN	0	0	35589000	2569
	HORVU1Hr1G091730.19HORVU1Hr1G091730|chr1H:548962399-548968428|HC_U|Kinase-related	324	HORVU1Hr1G091730.19;HORVU1Hr1G091730|chr1H:548962399-548968428|HC_U|Kinase-related protein of unknown function (DUF1296)|GO:0005515|PF06972|IPR009060, IPR009719	0.991818	21.392	1.59295e-46	266.28	221.71	266.28									0.991818	21.392	1.59295e-46	266.28		1	S	EQTKEISASNASGLTSPGPLSPSDKGTPLND	EISASNASGLT(0.001)S(0.992)PGPLS(0.007)PSDK	12			By MS/MS	21140000	21140000	0	0	NaN	0	0	21140000	403
	HORVU1Hr1G091820.2HORVU1Hr1G091820|chr1H:549043298-549046643|HC_G|Chaperone	67	HORVU1Hr1G091820.2;HORVU1Hr1G091820|chr1H:549043298-549046643|HC_G|Chaperone protein DnaJ|GO:0003677|PF00226, PF00249|IPR001005, IPR001623, IPR009057, IPR017877, IPR018253	0.923599	12.1508	5.7818e-73	318.02	286.44	318.02									0.923599	12.1508	5.7818e-73	318.02		1	S	GLDEKEDTETDDRSVSSDDKSQDFSAGSDNF	S(0.02)VS(0.924)S(0.056)DDKSQDFSAGSDNFSSK	3			By MS/MS	11550000	11550000	0	0	NaN	0	0	11550000	404
	HORVU1Hr1G091870.5HORVU1Hr1G091870|chr1H:549125830-549131789|HC_G|Protein	69	HORVU1Hr1G091870.5;HORVU1Hr1G091870|chr1H:549125830-549131789|HC_G|Protein REDUCED WALL ACETYLATION 3|none|PF07779|IPR012419	0.982257	17.4319	4.23267e-08	146.69	123.77	146.69					0	0		NaN	0.982257	17.4319	4.23267e-08	146.69		1	S	KEDEKAILIEGGQLKSPSAKFRNMSTKANLI	AILIEGGQLKS(0.982)PS(0.018)AK	11		By matching	By MS/MS	55899000	55899000	0	0	NaN	0	2014700	33113000	406
	HORVU1Hr1G092110.4HORVU1Hr1G092110|chr1H:549769695-549775710|HC_G|Asparagine	617	HORVU1Hr1G092110.4;HORVU1Hr1G092110|chr1H:549769695-549775710|HC_G|Asparagine synthetase [glutamine-hydrolyzing] 2|GO:0004066, GO:0006529|PF00733, PF13537|IPR001962, IPR014729, IPR017932, IPR029055	0.5	0	1.52486e-05	122.67	93.223	122.67									0.5	0	1.52486e-05	122.67		1	S	EEKAPASVDPVVDDVSRSPAHDVKRLKTVVS	APASVDPVVDDVS(0.5)RS(0.5)PAHDVK	13			By MS/MS	13227000	13227000	0	0	NaN	0	0	13227000	407
	HORVU1Hr1G092110.4HORVU1Hr1G092110|chr1H:549769695-549775710|HC_G|Asparagine	619	HORVU1Hr1G092110.4;HORVU1Hr1G092110|chr1H:549769695-549775710|HC_G|Asparagine synthetase [glutamine-hydrolyzing] 2|GO:0004066, GO:0006529|PF00733, PF13537|IPR001962, IPR014729, IPR017932, IPR029055	0.5	0	1.52486e-05	122.67	93.223	122.67									0.5	0	1.52486e-05	122.67		1	S	KAPASVDPVVDDVSRSPAHDVKRLKTVVSAA	APASVDPVVDDVS(0.5)RS(0.5)PAHDVK	15			By MS/MS	13227000	13227000	0	0	NaN	0	0	13227000	408
	HORVU1Hr1G092130.1HORVU1Hr1G092130|chr1H:549783755-549787242|HC_G|WRKY	116	HORVU1Hr1G092130.1;HORVU1Hr1G092130|chr1H:549783755-549787242|HC_G|WRKY DNA-binding protein 23|GO:0003700, GO:0006355, GO:0043565|PF03106|IPR003657	1	99.3113	8.05458e-06	123.2	110.27	123.2									1	99.3113	8.05458e-06	123.2		1	S	PNSSTSGEAAGCKRGSPAPEEGDEEGSAGHG	RGS(1)PAPEEGDEEGSAGHGSCR	3			By MS/MS	82051000	82051000	0	0	NaN	0	0	40198000	409
	HORVU1Hr1G094320.1HORVU1Hr1G094320|chr1H:555123095-555126659|HC_G|Disease	727	HORVU1Hr1G094320.1;HORVU1Hr1G094320|chr1H:555123095-555126659|HC_G|Disease resistance protein|GO:0043531|PF00931|IPR002182, IPR027417, IPR032675	0.964335	14.3186	0.0335439	44.391	23.553	44.391					0.964335	14.3186	0.0335439	44.391						2	S	KLRNLKCLEFTGRFISKEDNELDSLSNPFPR	FIS(0.964)KEDNELDS(0.036)LS(1)NPFPR	3		By MS/MS		2287000	0	2287000	0	NaN	0	2287000	0	412
	HORVU1Hr1G094320.1HORVU1Hr1G094320|chr1H:555123095-555126659|HC_G|Disease	737	HORVU1Hr1G094320.1;HORVU1Hr1G094320|chr1H:555123095-555126659|HC_G|Disease resistance protein|GO:0043531|PF00931|IPR002182, IPR027417, IPR032675	0.999721	35.3895	0.0335439	44.391	23.553	44.391					0.999721	35.3895	0.0335439	44.391						2	S	TGRFISKEDNELDSLSNPFPRLEEFIATSSW	FIS(0.964)KEDNELDS(0.036)LS(1)NPFPR	13		By MS/MS		2287000	0	2287000	0	NaN	0	2287000	0	413
	HORVU1Hr1G095150.1HORVU1Hr1G095150|chr1H:557774147-557779964|HC_G|AT1	231	HORVU1Hr1G095150.1;HORVU1Hr1G095150|chr1H:557774147-557779964|HC_G|AT1 protein|GO:0000785, GO:0000786, GO:0003677, GO:0005634, GO:0006334, GO:0006355|none|IPR000116, IPR000637, IPR005818, IPR011991, IPR017956, IPR020478	0.734806	4.42617	4.36016e-07	164.93	136.6	164.93									0.734806	4.42617	4.36016e-07	164.93		1	S	LPAPPKDFSDLSLVPSASRGLQTSSDSYDSS	DFSDLSLVPS(0.735)AS(0.265)R	10			By MS/MS	15535000	15535000	0	0	NaN	0	0	15535000	414
	HORVU1Hr1G095150.1HORVU1Hr1G095150|chr1H:557774147-557779964|HC_G|AT1	884	HORVU1Hr1G095150.1;HORVU1Hr1G095150|chr1H:557774147-557779964|HC_G|AT1 protein|GO:0000785, GO:0000786, GO:0003677, GO:0005634, GO:0006334, GO:0006355|none|IPR000116, IPR000637, IPR005818, IPR011991, IPR017956, IPR020478	0.999681	34.9298	0.000229828	100.14	81.131	63.111									0.999681	34.9298	0.000229828	100.14		1;2	S	KGRGRPRKERPEAAVSAESGDTALAATRPRK	ERPEAAVS(1)AES(0.952)GDT(0.048)ALAATRPR	8			By MS/MS	49591000	20384000	29206000	0	NaN	0	0	49591000	415
	HORVU1Hr1G095150.1HORVU1Hr1G095150|chr1H:557774147-557779964|HC_G|AT1	887	HORVU1Hr1G095150.1;HORVU1Hr1G095150|chr1H:557774147-557779964|HC_G|AT1 protein|GO:0000785, GO:0000786, GO:0003677, GO:0005634, GO:0006334, GO:0006355|none|IPR000116, IPR000637, IPR005818, IPR011991, IPR017956, IPR020478	0.999714	37.6934	1.66721e-13	177.73	161.33	177.73									0.999714	37.6934	1.66721e-13	177.73		1;2	S	GRPRKERPEAAVSAESGDTALAATRPRKEKR	ERPEAAVSAES(1)GDTALAATRPR	11			By MS/MS	59789000	30583000	29206000	0	NaN	0	0	59789000	416
	HORVU1Hr1G095150.1HORVU1Hr1G095150|chr1H:557774147-557779964|HC_G|AT1	981	HORVU1Hr1G095150.1;HORVU1Hr1G095150|chr1H:557774147-557779964|HC_G|AT1 protein|GO:0000785, GO:0000786, GO:0003677, GO:0005634, GO:0006334, GO:0006355|none|IPR000116, IPR000637, IPR005818, IPR011991, IPR017956, IPR020478	0.994978	22.9764	0.000355293	94.841	84.036	94.841									0.994978	22.9764	0.000355293	94.841		1	S	EKRGRPRKERPQAAISGESGDGALTEARPRK	ERPQAAIS(0.995)GES(0.005)GDGALTEARPR	8			By MS/MS	54327000	54327000	0	0	NaN	0	0	54327000	417
	HORVU1Hr1G095150.1HORVU1Hr1G095150|chr1H:557774147-557779964|HC_G|AT1	984	HORVU1Hr1G095150.1;HORVU1Hr1G095150|chr1H:557774147-557779964|HC_G|AT1 protein|GO:0000785, GO:0000786, GO:0003677, GO:0005634, GO:0006334, GO:0006355|none|IPR000116, IPR000637, IPR005818, IPR011991, IPR017956, IPR020478	0.999905	40.2258	7.57049e-14	183.49	165.99	183.49									0.999905	40.2258	7.57049e-14	183.49		1	S	GRPRKERPQAAISGESGDGALTEARPRKEKR	ERPQAAISGES(1)GDGALTEARPR	11			By MS/MS	68170000	68170000	0	0	NaN	0	0	48623000	418
	HORVU1Hr1G095150.1HORVU1Hr1G095150|chr1H:557774147-557779964|HC_G|AT1	1096	HORVU1Hr1G095150.1;HORVU1Hr1G095150|chr1H:557774147-557779964|HC_G|AT1 protein|GO:0000785, GO:0000786, GO:0003677, GO:0005634, GO:0006334, GO:0006355|none|IPR000116, IPR000637, IPR005818, IPR011991, IPR017956, IPR020478	0.974635	15.846	0.0248666	51.524	41.021	51.524									0.974635	15.846	0.0248666	51.524		1	S	RMKTSGGIFGYVRESSGKLEKEPGEGVKTQA	ES(0.025)S(0.975)GKLEKEPGEGVK	3			By MS/MS	107780000	107780000	0	0	NaN	0	0	107780000	419
	HORVU1Hr1G095150.1HORVU1Hr1G095150|chr1H:557774147-557779964|HC_G|AT1	401	HORVU1Hr1G095150.1;HORVU1Hr1G095150|chr1H:557774147-557779964|HC_G|AT1 protein|GO:0000785, GO:0000786, GO:0003677, GO:0005634, GO:0006334, GO:0006355|none|IPR000116, IPR000637, IPR005818, IPR011991, IPR017956, IPR020478	0.999449	33.7852	6.79248e-05	125.5	68.946	125.5									0.999449	33.7852	6.79248e-05	125.5		1	S	STGVKSGRGRPRKEESEGMSTGLKSGRGRPR	KEES(0.999)EGMSTGLK	4			By MS/MS	26455000	26455000	0	0	NaN	0	0	26455000	420
	HORVU1Hr1G095150.1HORVU1Hr1G095150|chr1H:557774147-557779964|HC_G|AT1	382	HORVU1Hr1G095150.1;HORVU1Hr1G095150|chr1H:557774147-557779964|HC_G|AT1 protein|GO:0000785, GO:0000786, GO:0003677, GO:0005634, GO:0006334, GO:0006355|none|IPR000116, IPR000637, IPR005818, IPR011991, IPR017956, IPR020478	0.999562	35.0158	0.00168651	110.32	70.736	110.32									0.999562	35.0158	0.00168651	110.32		1	S	STSVKRGRGRPRKEESQGMSTGVKSGRGRPR	KEES(1)QGMSTGVK	4			By MS/MS	8173700	8173700	0	0	NaN	0	0	8173700	421
	HORVU1Hr1G095150.1HORVU1Hr1G095150|chr1H:557774147-557779964|HC_G|AT1	75	HORVU1Hr1G095150.1;HORVU1Hr1G095150|chr1H:557774147-557779964|HC_G|AT1 protein|GO:0000785, GO:0000786, GO:0003677, GO:0005634, GO:0006334, GO:0006355|none|IPR000116, IPR000637, IPR005818, IPR011991, IPR017956, IPR020478	1	105.394	5.61297e-14	174.89	159.26	174.89									1	105.394	5.61297e-14	174.89		1	S	PRPVSAEEQGRMVVASPPPPPLPAASPHPDY	MVVAS(1)PPPPPLPAASPHPDYPEMIK	5			By MS/MS	221200000	221200000	0	0	NaN	0	0	92298000	422
	HORVU1Hr1G095150.1HORVU1Hr1G095150|chr1H:557774147-557779964|HC_G|AT1	336	HORVU1Hr1G095150.1;HORVU1Hr1G095150|chr1H:557774147-557779964|HC_G|AT1 protein|GO:0000785, GO:0000786, GO:0003677, GO:0005634, GO:0006334, GO:0006355|none|IPR000116, IPR000637, IPR005818, IPR011991, IPR017956, IPR020478	0.947448	12.5596	4.14861e-26	232.51	194.27	232.51									0.947448	12.5596	4.14861e-26	232.51		1	T	GSSQAAFQNGQGGFSTPKRGRGRPRKDLSTG	LGSSQAAFQNGQGGFS(0.053)T(0.947)PK	17			By MS/MS	14490000	14490000	0	0	NaN	0	0	14490000	2570
	HORVU1Hr1G095210.4HORVU1Hr1G095210|chr1H:557940300-557942187|HC_U|unknown	237	HORVU1Hr1G095210.4;HORVU1Hr1G095210|chr1H:557940300-557942187|HC_U|unknown function|none|none|none	0.999978	46.6303	0.000529005	97.352	82.262	97.352									0.999978	46.6303	0.000529005	97.352		1	S	STDHSAAKAKRRVDYSDDDDDKEFIVKLKRP	RVDYS(1)DDDDDKEFIVK	5			By MS/MS	23771000	23771000	0	0	NaN	0	0	23771000	423
	HORVU2Hr1G000360.19HORVU2Hr1G000360|chr2H:923158-929823|HC_G|sequence-specific	824	HORVU2Hr1G000360.19;HORVU2Hr1G000360|chr2H:923158-929823|HC_G|sequence-specific DNA binding;sequence-specific DNA binding transcription factors|GO:0003677|none|IPR001356, IPR009057	0.99998	46.985	6.5817e-28	228.3	187.54	228.3									0.99998	46.985	6.5817e-28	228.3		1	S	STQDMTTSRPFTRSLSFEPGRPVLLIDNEGN	SLS(1)FEPGRPVLLIDNEGNEVGR	3			By MS/MS	77711000	77711000	0	0	NaN	0	0	77711000	425
	HORVU2Hr1G002260.1HORVU2Hr1G002260|chr2H:4673578-4677386|HC_G|fructokinase-like;HORVU2Hr1G002180.1HORVU2Hr1G002180|chr2H:4500824-4504774|HC_G|fructokinase-like	151;151	HORVU2Hr1G002260.1;HORVU2Hr1G002260|chr2H:4673578-4677386|HC_G|fructokinase-like 2|none|PF00294|IPR011611, IPR029056;HORVU2Hr1G002180.1;HORVU2Hr1G002180|chr2H:4500824-4504774|HC_G|fructokinase-like 2|none|PF00294|IPR011611, IPR029056	1	117.753	3.58931e-22	228.33	207.46	228.33									1	117.753	3.58931e-22	228.33		1	S	PKKRGRRKVKAAEQLSDDEGEDQSKDLMPSN	AAEQLS(1)DDEGEDQSK	6			By MS/MS	112060000	112060000	0	0	NaN	0	0	112060000	426
	HORVU2Hr1G002260.1HORVU2Hr1G002260|chr2H:4673578-4677386|HC_G|fructokinase-like;HORVU2Hr1G002180.1HORVU2Hr1G002180|chr2H:4500824-4504774|HC_G|fructokinase-like	99;99	HORVU2Hr1G002260.1;HORVU2Hr1G002260|chr2H:4673578-4677386|HC_G|fructokinase-like 2|none|PF00294|IPR011611, IPR029056;HORVU2Hr1G002180.1;HORVU2Hr1G002180|chr2H:4500824-4504774|HC_G|fructokinase-like 2|none|PF00294|IPR011611, IPR029056	0.999885	39.377	3.21946e-15	193.3	183.86	193.3									0.999885	39.377	3.21946e-15	193.3		1	S	KATIDTSDGHAKEGQSDTEDASPEEPKVVKK	EGQS(1)DTEDASPEEPK	4			By MS/MS	79555000	79555000	0	0	NaN	0	0	79555000	427
	HORVU2Hr1G002260.1HORVU2Hr1G002260|chr2H:4673578-4677386|HC_G|fructokinase-like;HORVU2Hr1G002180.1HORVU2Hr1G002180|chr2H:4500824-4504774|HC_G|fructokinase-like	66;66	HORVU2Hr1G002260.1;HORVU2Hr1G002260|chr2H:4673578-4677386|HC_G|fructokinase-like 2|none|PF00294|IPR011611, IPR029056;HORVU2Hr1G002180.1;HORVU2Hr1G002180|chr2H:4500824-4504774|HC_G|fructokinase-like 2|none|PF00294|IPR011611, IPR029056	0.998732	29.0668	1.33139e-46	272.3	163.72	272.3									0.998732	29.0668	1.33139e-46	272.3		1	S	KKSSQDVEEGSSGEDSDAETPKTKKKPAKRG	SSQDVEEGSSGEDS(0.999)DAET(0.001)PK	14			By MS/MS	18559000	18559000	0	0	NaN	0	0	18559000	428
	HORVU2Hr1G003350.1HORVU2Hr1G003350|chr2H:7278293-7284071|HC_G|Formamidopyrimidine-DNA	366	HORVU2Hr1G003350.1;HORVU2Hr1G003350|chr2H:7278293-7284071|HC_G|Formamidopyrimidine-DNA glycosylase|GO:0003676, GO:0003684, GO:0003906, GO:0006284, GO:0006289, GO:0008270, GO:0016799|PF06831|IPR010979, IPR012319, IPR015886	1	80.5836	7.47183e-20	193.71	168.88	193.71									1	80.5836	7.47183e-20	193.71		1	S	PAKRGTKRPAKKDGRSPDAGGYGGEDDEEPV	KDGRS(1)PDAGGYGGEDDEEPVVAAK	5			By MS/MS	17054000	17054000	0	0	NaN	0	0	17054000	429
	HORVU2Hr1G003900.1HORVU2Hr1G003900|chr2H:9079307-9080435|HC_G|2-oxoglutarate	39	HORVU2Hr1G003900.1;HORVU2Hr1G003900|chr2H:9079307-9080435|HC_G|2-oxoglutarate (2OG) and Fe(II)-dependent oxygenase superfamily protein|none|PF14226|IPR026992, IPR027443	0.5	0	0.000102981	120.77	99.515	120.77									0.5	0	0.000102981	120.77		1	S	DDAHQPPQAPSQEPRSSPAASVPVIDLSGAD	S(0.5)S(0.5)PAASVPVIDLSGADR	1			By MS/MS	26514000	26514000	0	0	NaN	0	0	26514000	430
	HORVU2Hr1G003900.1HORVU2Hr1G003900|chr2H:9079307-9080435|HC_G|2-oxoglutarate	40	HORVU2Hr1G003900.1;HORVU2Hr1G003900|chr2H:9079307-9080435|HC_G|2-oxoglutarate (2OG) and Fe(II)-dependent oxygenase superfamily protein|none|PF14226|IPR026992, IPR027443	0.5	0	0.000102981	120.77	99.515	120.77									0.5	0	0.000102981	120.77		1	S	DAHQPPQAPSQEPRSSPAASVPVIDLSGADR	S(0.5)S(0.5)PAASVPVIDLSGADR	2			By MS/MS	26514000	26514000	0	0	NaN	0	0	26514000	431
	HORVU2Hr1G004230.5HORVU2Hr1G004230|chr2H:9658469-9661045|HC_G|12-oxophytodienoate	20	HORVU2Hr1G004230.5;HORVU2Hr1G004230|chr2H:9658469-9661045|HC_G|12-oxophytodienoate reductase 2|GO:0003824, GO:0010181, GO:0016491, GO:0055114|PF00724|IPR001155, IPR013785	0.991323	20.5783	0.00124101	110.11	86.683	110.11									0.991323	20.5783	0.00124101	110.11		1	S	AESKPIPLMTPYKMGSTLDLAHRVVLAPLTR	MGS(0.991)T(0.009)LDLAHR	3			By MS/MS	54446000	54446000	0	0	NaN	0	0	24465000	432
	HORVU2Hr1G004230.5HORVU2Hr1G004230|chr2H:9658469-9661045|HC_G|12-oxophytodienoate	21	HORVU2Hr1G004230.5;HORVU2Hr1G004230|chr2H:9658469-9661045|HC_G|12-oxophytodienoate reductase 2|GO:0003824, GO:0010181, GO:0016491, GO:0055114|PF00724|IPR001155, IPR013785	0.5	0	0.0226609	45.115	37.734	45.115									0.5	0	0.0226609	45.115		1	T	ESKPIPLMTPYKMGSTLDLAHRVVLAPLTRQ	MGS(0.5)T(0.5)LDLAHR	4			By MS/MS	14182000	14182000	0	0	NaN	0	0	14182000	2572
	HORVU2Hr1G004930.1HORVU2Hr1G004930|chr2H:11057776-11190249|HC_TE?|zinc	209	HORVU2Hr1G004930.1;HORVU2Hr1G004930|chr2H:11057776-11190249|HC_TE?|zinc finger (Ran-binding) family protein|GO:0008270|PF00641|IPR001876	1	120.249	1.55954e-14	203.32	166.17	120.25									1	120.249	1.55954e-14	203.32		1	S	TGADSSSTLGNKRLASEELANDWDNKRLNPG	RLAS(1)EELANDWDNKR	4			By MS/MS	109310000	109310000	0	0	NaN	0	0	36957000	433
	HORVU2Hr1G006030.1HORVU2Hr1G006030|chr2H:12867240-12870499|HC_G|Transmembrane	317	HORVU2Hr1G006030.1;HORVU2Hr1G006030|chr2H:12867240-12870499|HC_G|Transmembrane protein 115|GO:0004252, GO:0006890, GO:0016021|PF08551|IPR013861, IPR022764	1	198.888	4.16882e-18	198.89	170.1	198.89									1	198.888	4.16882e-18	198.89		1	S	RMAADHAADAEAPAHSAED____________	MAADHAADAEAPAHS(1)AED	15			By MS/MS	6094300	6094300	0	0	NaN	0	0	6094300	435
	HORVU2Hr1G006030.1HORVU2Hr1G006030|chr2H:12867240-12870499|HC_G|Transmembrane	286	HORVU2Hr1G006030.1;HORVU2Hr1G006030|chr2H:12867240-12870499|HC_G|Transmembrane protein 115|GO:0004252, GO:0006890, GO:0016021|PF08551|IPR013861, IPR022764	0.787469	5.96878	0.000562632	105.38	64.58	105.38									0.787469	5.96878	0.000562632	105.38		1	T	ARSKTSEIALPVTDPTKASRRRERGERVLEE	TSEIALPVT(0.013)DPT(0.787)KAS(0.199)R	12			By MS/MS	35237000	35237000	0	0	NaN	0	0	35237000	2573
	HORVU2Hr1G009110.1HORVU2Hr1G009110|chr2H:17878345-17879277|HC_G|unknown;HORVU4Hr1G023210.1HORVU4Hr1G023210|chr4H:124508087-124511528|HC_G|unknown	7;362	HORVU2Hr1G009110.1;HORVU2Hr1G009110|chr2H:17878345-17879277|HC_G|unknown function|none|PF14303|IPR029466;HORVU4Hr1G023210.1;HORVU4Hr1G023210|chr4H:124508087-124511528|HC_G|unknown function|none|PF14303|IPR029466	0.620745	2.13982	0.000652079	109.71	63.586	109.71	0.620745	2.13982	0.000652079	109.71										1	T	_________MERAMKTYEADHKEDGPFMLKH	AMKT(0.621)Y(0.379)EADHK	4	By MS/MS			216750000	216750000	0	0	NaN	180390000	0	0	2574
	HORVU2Hr1G009890.1HORVU2Hr1G009890|chr2H:18670735-18688989|HC_G|Vacuolar	522	HORVU2Hr1G009890.1;HORVU2Hr1G009890|chr2H:18670735-18688989|HC_G|Vacuolar protein-sorting-associated protein 33 homolog|GO:0006904, GO:0016192|PF00995|IPR001619, IPR027482	0.840172	7.21098	5.79422e-27	227.25	185.88	227.25									0.840172	7.21098	5.79422e-27	227.25		1	S	LPGPHLDFKRGISTISSSELLPGSGSQQSTD	GISTIS(0.84)S(0.16)SELLPGSGSQQSTDR	6			By MS/MS	83148000	83148000	0	0	NaN	0	0	83148000	436
	HORVU2Hr1G010440.5HORVU2Hr1G010440|chr2H:19817027-19829726|HC_G|acetyl-CoA	592	HORVU2Hr1G010440.5;HORVU2Hr1G010440|chr2H:19817027-19829726|HC_G|acetyl-CoA carboxylase 2|GO:0003824, GO:0003989, GO:0004075, GO:0005524, GO:0006633, GO:0016874, GO:0046872|PF00289, PF00364, PF01039, PF02785, PF02786, PF08326|IPR000022, IPR000089, IPR00547	0.592166	1.6196	0.00483662	73.233	8.0089	73.233									0.592166	1.6196	0.00483662	73.233		1	T	FGHVFAYGVSRAAAITNMSLALKEIQIRGEI	AAAIT(0.592)NMS(0.408)LALK	5			By MS/MS	19614000	19614000	0	0	NaN	0	0	19614000	2575
	HORVU2Hr1G010630.1HORVU2Hr1G010630|chr2H:20252719-20254301|HC_G|ribulose;HORVU2Hr1G010670.1HORVU2Hr1G010670|chr2H:20509006-20510542|HC_G|ribulose;HORVU2Hr1G010690.15HORVU2Hr1G010690|chr2H:21013909-21146800|HC_G|ribulose	103;118;102	HORVU2Hr1G010630.1;HORVU2Hr1G010630|chr2H:20252719-20254301|HC_G|ribulose bisphosphate carboxylase small chain 1A|none|PF00101, PF12338|IPR000894, IPR024680, IPR024681;HORVU2Hr1G010670.1;HORVU2Hr1G010670|chr2H:20509006-20510542|HC_G|ribulose bisphosphate c	0.998546	28.3674	2.89792e-16	232.5	210.95	232.5									0.998546	28.3674	2.89792e-16	232.5		1	S	CLEFSKVGFVFREHNSSPGYYDGRYWTMWKL	EHNS(0.999)S(0.001)PGYYDGR	4			By MS/MS	14714000	14714000	0	0	0.00071673	0	0	14714000	437
	HORVU2Hr1G010870.8HORVU2Hr1G010870|chr2H:21417078-21419777|HC_G|40S	66	HORVU2Hr1G010870.8;HORVU2Hr1G010870|chr2H:21417078-21419777|HC_G|40S ribosomal protein S6|GO:0003735, GO:0005622, GO:0005840, GO:0006412|PF01092|IPR001377, IPR014401, IPR018282	0.576142	1.3331	0.025075	44.925	17.159	44.925	0.576142	1.3331	0.025075	44.925											S	IDDDQKLRNLYDKRISQEVVGYLLGEEFKGY	IS(0.576)QEVVGY(0.424)LLGEEFK	2	By matching			16166000	16166000	0	0	NaN	16166000	0	0	442
	HORVU2Hr1G010870.8HORVU2Hr1G010870|chr2H:21417078-21419777|HC_G|40S;HORVU2Hr1G010890.2HORVU2Hr1G010890|chr2H:21428487-21429892|HC_G|40S	160;113	HORVU2Hr1G010870.8;HORVU2Hr1G010870|chr2H:21417078-21419777|HC_G|40S ribosomal protein S6|GO:0003735, GO:0005622, GO:0005840, GO:0006412|PF01092|IPR001377, IPR014401, IPR018282;HORVU2Hr1G010890.2;HORVU2Hr1G010890|chr2H:21428487-21429892|HC_G|40S ribosomal	0.963408	14.2042	0.0105276	67.563	56.508	67.563									0.963408	14.2042	0.0105276	67.563		1	T	NLVIVKKGENDLPGLTDTEKPRMRGPKRASK	KGENDLPGLT(0.963)DT(0.037)EKPR	10			By MS/MS	16734000	16734000	0	0	0.20351	0	0	16734000	2576
	HORVU2Hr1G010870.8HORVU2Hr1G010870|chr2H:21417078-21419777|HC_G|40S;HORVU2Hr1G029890.1HORVU2Hr1G029890|chr2H:108643317-108645670|HC_G|40S	273;240	HORVU2Hr1G010870.8;HORVU2Hr1G010870|chr2H:21417078-21419777|HC_G|40S ribosomal protein S6|GO:0003735, GO:0005622, GO:0005840, GO:0006412|PF01092|IPR001377, IPR014401, IPR018282;HORVU2Hr1G029890.1;HORVU2Hr1G029890|chr2H:108643317-108645670|HC_G|40S ribosoma	0.996904	25.4187	3.84228e-05	150.11	124.67	150.11									0.996904	25.4187	3.84228e-05	150.11		1	S	RDRRSESMAKRRSKLSAATKAPAASA_____	SKLS(0.997)AAT(0.003)KAPAASA	4			By MS/MS	31529000	31529000	0	0	NaN	0	0	31529000	443
	HORVU2Hr1G011040.2HORVU2Hr1G011040|chr2H:21841716-21851312|HC_G|ubiquitin-protein	620	HORVU2Hr1G011040.2;HORVU2Hr1G011040|chr2H:21841716-21851312|HC_G|ubiquitin-protein ligase 4|GO:0004842, GO:0005488, GO:0005515|PF00632|IPR000225, IPR000569, IPR011989, IPR016024	0.913455	11.1473	3.90063e-06	131.42	107.14	131.42									0.913455	11.1473	3.90063e-06	131.42		1	S	SSHTTIANSLPSTLESPNTSIRASVSDRAKL	SSHTTIANSLPSTLES(0.913)PNT(0.07)S(0.016)IR	16			By MS/MS	72021000	72021000	0	0	NaN	0	0	72021000	444
	HORVU2Hr1G011580.27HORVU2Hr1G011580|chr2H:23215783-23224094|HC_G|Cleavage	275	HORVU2Hr1G011580.27;HORVU2Hr1G011580|chr2H:23215783-23224094|HC_G|Cleavage and polyadenylation specificity factor subunit 1|GO:0003676, GO:0005634|PF03178|IPR004871	0.988374	19.2948	4.92267e-66	303.79	279.96	303.79									0.988374	19.2948	4.92267e-66	303.79		1	S	YCYEGLESNVKDNSFSPAGSVDLASASDSRL	DNS(0.012)FS(0.988)PAGSVDLASASDSR	5			By MS/MS	43775000	43775000	0	0	NaN	0	0	43775000	445
	HORVU2Hr1G011610.15HORVU2Hr1G011610|chr2H:23390887-23393431|HC_G|SNARE-interacting	78	HORVU2Hr1G011610.15;HORVU2Hr1G011610|chr2H:23390887-23393431|HC_G|SNARE-interacting protein KEULE|GO:0006904, GO:0016192|PF00995|IPR001619, IPR027482	0.741782	7.59319	5.30944e-06	157.19	123.26	157.19									0.741782	7.59319	5.30944e-06	157.19		1	S	GGTWARPRNSDDGYSSDSVLKHASSDMRKLG	NSDDGYS(0.129)S(0.742)DS(0.129)VLK	8			By MS/MS	17277000	17277000	0	0	NaN	0	0	17277000	448
	HORVU2Hr1G013370.2HORVU2Hr1G013370|chr2H:29036890-29042161|HC_G|Kinase	904	HORVU2Hr1G013370.2;HORVU2Hr1G013370|chr2H:29036890-29042161|HC_G|Kinase interacting (KIP1-like) family protein|none|PF07765|IPR011684	0.999983	47.7218	0.00137629	98.508	69.8	98.508									0.999983	47.7218	0.00137629	98.508		1	S	LEDTKAVIRELRNANSMKYVEIQSLKGLLDS	NANS(1)MKYVEIQSLK	4			By MS/MS	14796000	14796000	0	0	NaN	0	0	14796000	450
	HORVU2Hr1G013550.1HORVU2Hr1G013550|chr2H:29452845-29454099|HC_G|PWWP;HORVU2Hr1G013570.1HORVU2Hr1G013570|chr2H:29517203-29518511|HC_G|PWWP	84;131	HORVU2Hr1G013550.1;HORVU2Hr1G013550|chr2H:29452845-29454099|HC_G|PWWP domain protein-like|none|none|none;HORVU2Hr1G013570.1;HORVU2Hr1G013570|chr2H:29517203-29518511|HC_G|PWWP domain protein-like|none|none|none	1	177.22	4.8117e-16	203.76	178.97	177.22									1	177.22	4.8117e-16	203.76		1	S	SRRGRKRKEEVQEADSDEDWDPRKKGGSDSD	RKEEVQEADS(1)DEDWDPR	10			By MS/MS	115010000	115010000	0	0	NaN	0	0	19756000	451
	HORVU2Hr1G013550.1HORVU2Hr1G013550|chr2H:29452845-29454099|HC_G|PWWP;HORVU2Hr1G013570.1HORVU2Hr1G013570|chr2H:29517203-29518511|HC_G|PWWP	66;113	HORVU2Hr1G013550.1;HORVU2Hr1G013550|chr2H:29452845-29454099|HC_G|PWWP domain protein-like|none|none|none;HORVU2Hr1G013570.1;HORVU2Hr1G013570|chr2H:29517203-29518511|HC_G|PWWP domain protein-like|none|none|none	0.541359	4.64446	0.0159699	56.817	45.442	56.817									0.541359	4.64446	0.0159699	56.817		1	T	RGRRSAREVNCDSSATPPSRRGRKRKEEVQE	EVNCDS(0.186)S(0.136)AT(0.541)PPS(0.136)RR	9			By MS/MS	9125700	9125700	0	0	NaN	0	0	9125700	2577
	HORVU2Hr1G014130.4HORVU2Hr1G014130|chr2H:30892377-30898641|HC_G|AMP	124	HORVU2Hr1G014130.4;HORVU2Hr1G014130|chr2H:30892377-30898641|HC_G|AMP deaminase|GO:0003876, GO:0009168, GO:0019239, GO:0032264|PF00962|IPR001365, IPR006329, IPR006650, IPR032466	0.994549	22.6468	2.64179e-05	153.94	119.25	153.94					0	0		NaN	0.994549	22.6468	2.64179e-05	153.94		1	S	GLPPLHTGREGKPTISPASNKRLGSLVRPTT	EGKPT(0.005)IS(0.995)PASNK	7		By matching	By MS/MS	294040000	294040000	0	0	NaN	0	1989200	247220000	453
	HORVU2Hr1G014130.4HORVU2Hr1G014130|chr2H:30892377-30898641|HC_G|AMP	77	HORVU2Hr1G014130.4;HORVU2Hr1G014130|chr2H:30892377-30898641|HC_G|AMP deaminase|GO:0003876, GO:0009168, GO:0019239, GO:0032264|PF00962|IPR001365, IPR006329, IPR006650, IPR032466	1	79.7459	0.00026009	132.44	92.521	132.44									1	79.7459	0.00026009	132.44		1	S	DHRRRARLLPDGGDDSDYDREDGEEEDDGGG	LLPDGGDDS(1)DYDR	9			By MS/MS	29531000	29531000	0	0	NaN	0	0	29531000	454
	HORVU2Hr1G014130.4HORVU2Hr1G014130|chr2H:30892377-30898641|HC_G|AMP	283	HORVU2Hr1G014130.4;HORVU2Hr1G014130|chr2H:30892377-30898641|HC_G|AMP deaminase|GO:0003876, GO:0009168, GO:0019239, GO:0032264|PF00962|IPR001365, IPR006329, IPR006650, IPR032466	0.972196	15.4393	8.54284e-20	202.58	168.21	185.35									0.972196	15.4393	8.54284e-20	202.58		1	T	EEVAPWEKEIITDPSTPKPNPNPFNYEHQIK	EIITDPS(0.028)T(0.972)PKPNPNPFNYEHQIK	8			By MS/MS	337780000	337780000	0	0	NaN	0	0	118890000	2578
	HORVU2Hr1G014130.4HORVU2Hr1G014130|chr2H:30892377-30898641|HC_G|AMP	139	HORVU2Hr1G014130.4;HORVU2Hr1G014130|chr2H:30892377-30898641|HC_G|AMP deaminase|GO:0003876, GO:0009168, GO:0019239, GO:0032264|PF00962|IPR001365, IPR006329, IPR006650, IPR032466	0.526845	0.466826	0.00018113	122.66	75.784	122.66									0.526845	0.466826	0.00018113	122.66		1	T	SPASNKRLGSLVRPTTPKSSVPAVSAFESIE	LGSLVRPT(0.473)T(0.527)PK	9			By MS/MS	463670000	463670000	0	0	NaN	0	0	463670000	2579
	HORVU2Hr1G014690.2HORVU2Hr1G014690|chr2H:32017100-32018996|HC_G|serine/threonine	437	HORVU2Hr1G014690.2;HORVU2Hr1G014690|chr2H:32017100-32018996|HC_G|serine/threonine protein kinase 1|GO:0004672, GO:0005524, GO:0006468, GO:0007165|PF00069, PF03822|IPR000719, IPR002290, IPR004041, IPR008271, IPR011009, IPR017441, IPR018451	1	42.8131	0.0259831	42.813	10.538	42.813					1	42.8131	0.0259831	42.813						1	T	DPTSTIVSKLEEIAKTKHFNVKKKDGIVKLQ	LEEIAKT(1)KHFNVK	7		By MS/MS		3673100	3673100	0	0	NaN	0	3673100	0	2581
	HORVU2Hr1G016120.3HORVU2Hr1G016120|chr2H:36576494-36577726|HC_G|GRAS	105	HORVU2Hr1G016120.3;HORVU2Hr1G016120|chr2H:36576494-36577726|HC_G|GRAS family transcription factor containing protein|none|none|none	0.999953	43.2492	0.0276536	49.482	34.28	49.482					0.999953	43.2492	0.0276536	49.482						2	S	ASSADFLMSSPRRDFSPLRDFMASSPKRDYM	DFS(1)PLRDFMAS(0.999)S(0.001)PK	3		By MS/MS		1617400	0	1617400	0	NaN	0	1617400	0	457
	HORVU2Hr1G016120.3HORVU2Hr1G016120|chr2H:36576494-36577726|HC_G|GRAS	113	HORVU2Hr1G016120.3;HORVU2Hr1G016120|chr2H:36576494-36577726|HC_G|GRAS family transcription factor containing protein|none|none|none	0.998667	28.745	0.0276536	49.482	34.28	49.482					0.998667	28.745	0.0276536	49.482						2	S	SSPRRDFSPLRDFMASSPKRDYMVSSPKRDY	DFS(1)PLRDFMAS(0.999)S(0.001)PK	11		By MS/MS		1617400	0	1617400	0	NaN	0	1617400	0	458
	HORVU2Hr1G017210.2HORVU2Hr1G017210|chr2H:39895156-39907648|HC_G|Nuclear	614	HORVU2Hr1G017210.2;HORVU2Hr1G017210|chr2H:39895156-39907648|HC_G|Nuclear pore complex protein NUP214|none|none|none	0.995703	23.6495	0.0134085	92.409	71.843	92.409									0.995703	23.6495	0.0134085	92.409			S	TFGGSQNAAKSGGSLSFKSSLFSSDGAVPVK	SGGS(0.004)LS(0.996)FK	6			By matching	17572000	17572000	0	0	NaN	0	0	17572000	460
	HORVU2Hr1G017210.2HORVU2Hr1G017210|chr2H:39895156-39907648|HC_G|Nuclear;HORVU0Hr1G002300.1HORVU0Hr1G002300|chrUn:10527408-10546789|HC_G|Nuclear	930;137	HORVU2Hr1G017210.2;HORVU2Hr1G017210|chr2H:39895156-39907648|HC_G|Nuclear pore complex protein NUP214|none|none|none;HORVU0Hr1G002300.1;HORVU0Hr1G002300|chrUn:10527408-10546789|HC_G|Nuclear pore complex protein NUP214|none|none|none	0.727593	5.40319	0.00373552	89.26	65.506	89.26	0	0		NaN					0.727593	5.40319	0.00373552	89.26		1	S	QLSECLSKQISALNISSPSKKRGAVTKELFE	QISALNIS(0.728)S(0.21)PS(0.063)KK	8	By matching		By MS/MS	39157000	39157000	0	0	NaN	12873000	0	9297200	459
	HORVU2Hr1G019410.4HORVU2Hr1G019410|chr2H:50528665-50533095|HC_G|Serine/arginine-rich	89	HORVU2Hr1G019410.4;HORVU2Hr1G019410|chr2H:50528665-50533095|HC_G|Serine/arginine-rich splicing factor 1B|GO:0000166, GO:0003676|PF00076|IPR000504, IPR012677	0.781562	6.5004	0.0194122	50.883	38.401	50.883									0.781562	6.5004	0.0194122	50.883		1	S	RLRVELAHGGRANSSSLPNSHGGGGRRGGVS	ANS(0.04)S(0.175)S(0.782)LPNS(0.003)HGGGGR	5			By MS/MS	14465000	14465000	0	0	NaN	0	0	14465000	462
	HORVU2Hr1G019410.4HORVU2Hr1G019410|chr2H:50528665-50533095|HC_G|Serine/arginine-rich	252	HORVU2Hr1G019410.4;HORVU2Hr1G019410|chr2H:50528665-50533095|HC_G|Serine/arginine-rich splicing factor 1B|GO:0000166, GO:0003676|PF00076|IPR000504, IPR012677	0.973169	15.5985	1.64341e-13	188.07	159.19	172.3									0.973169	15.5985	1.64341e-13	188.07		1;2;3	S	PSKGRSPSRSPAKSRSPVAASPVVNGEAASP	S(0.027)RS(0.973)PVAAS(0.997)PVVNGEAAS(0.003)PK	3			By MS/MS	57585000	29830000	27755000	0	NaN	0	0	57585000	463
	HORVU2Hr1G019410.4HORVU2Hr1G019410|chr2H:50528665-50533095|HC_G|Serine/arginine-rich	257	HORVU2Hr1G019410.4;HORVU2Hr1G019410|chr2H:50528665-50533095|HC_G|Serine/arginine-rich splicing factor 1B|GO:0000166, GO:0003676|PF00076|IPR000504, IPR012677	0.999996	51.8204	8.55685e-13	186.57	142.12	141.7									0.999996	51.8204	8.55685e-13	186.57		1;2;3	S	SPSRSPAKSRSPVAASPVVNGEAASPKRDPS	S(0.381)RS(0.619)PVAAS(1)PVVNGEAAS(1)PK	8			By MS/MS	123140000	95382000	27755000	0	NaN	0	0	123140000	464
	HORVU2Hr1G019410.4HORVU2Hr1G019410|chr2H:50528665-50533095|HC_G|Serine/arginine-rich	266	HORVU2Hr1G019410.4;HORVU2Hr1G019410|chr2H:50528665-50533095|HC_G|Serine/arginine-rich splicing factor 1B|GO:0000166, GO:0003676|PF00076|IPR000504, IPR012677	1	127.597	1.56244e-09	141.7	116.11	141.7									1	127.597	1.56244e-09	141.7		2;3	S	RSPVAASPVVNGEAASPKRDPSRSPSRSRSP	S(0.381)RS(0.619)PVAAS(1)PVVNGEAAS(1)PK	17			By MS/MS	69211000	0	69211000	0	NaN	0	0	69211000	465
	HORVU2Hr1G019410.4HORVU2Hr1G019410|chr2H:50528665-50533095|HC_G|Serine/arginine-rich	250	HORVU2Hr1G019410.4;HORVU2Hr1G019410|chr2H:50528665-50533095|HC_G|Serine/arginine-rich splicing factor 1B|GO:0000166, GO:0003676|PF00076|IPR000504, IPR012677	0.612521	1.99601	0.00258329	78.674	61.392	78.674									0.612521	1.99601	0.00258329	78.674		1	S	RSPSKGRSPSRSPAKSRSPVAASPVVNGEAA	S(0.613)RS(0.387)PVAAS(0.001)PVVNGEAASPK	1			By MS/MS	44446000	44446000	0	0	NaN	0	0	44446000	466
	HORVU2Hr1G020190.5HORVU2Hr1G020190|chr2H:53709293-53716526|HC_TE?|MORC	1459	HORVU2Hr1G020190.5;HORVU2Hr1G020190|chr2H:53709293-53716526|HC_TE?|MORC family CW-type zinc finger protein 4|GO:0008270|PF07496|IPR011124	1	74.6573	0.00228316	74.657	59.503	74.657									1	74.6573	0.00228316	74.657		1	S	HNGLSKMAASNKDANSPQVAGNHLLLAVRNQ	DANS(1)PQVAGNHLLLAVR	4			By MS/MS	28874000	28874000	0	0	NaN	0	0	28874000	467
	HORVU2Hr1G020190.5HORVU2Hr1G020190|chr2H:53709293-53716526|HC_TE?|MORC	1240	HORVU2Hr1G020190.5;HORVU2Hr1G020190|chr2H:53709293-53716526|HC_TE?|MORC family CW-type zinc finger protein 4|GO:0008270|PF07496|IPR011124	1	51.6115	0.0300161	51.612	34.21	51.612									1	51.6115	0.0300161	51.612		2	S	PKPEVPSGKDKFYPKSNKQDMEKPKAQIAPS	FY(1)PKS(1)NKQDMEK	5			By MS/MS	19045000	0	19045000	0	NaN	0	0	19045000	468
	HORVU2Hr1G020220.5HORVU2Hr1G020220|chr2H:53907669-53913721|HC_G|Potassium	662	HORVU2Hr1G020220.5;HORVU2Hr1G020220|chr2H:53907669-53913721|HC_G|Potassium transporter family protein|GO:0015079, GO:0016020, GO:0071805|PF02705|IPR003855	0.769138	8.23681	0.00944797	103.4	78.725	103.4									0.769138	8.23681	0.00944797	103.4		1	S	ATGTGLVMRDSNEGTSLTRSSKSETLQSLQS	DSNEGT(0.115)S(0.769)LT(0.115)R	7			By MS/MS	15306000	15306000	0	0	NaN	0	0	15306000	469
	HORVU2Hr1G020220.5HORVU2Hr1G020220|chr2H:53907669-53913721|HC_G|Potassium	683	HORVU2Hr1G020220.5;HORVU2Hr1G020220|chr2H:53907669-53913721|HC_G|Potassium transporter family protein|GO:0015079, GO:0016020, GO:0071805|PF02705|IPR003855	0.896948	9.46478	8.79377e-133	401.85	369.32	401.85									0.896948	9.46478	8.79377e-133	401.85		1	S	KSETLQSLQSIYEQESGSLSRRRVRFQIAEE	SETLQSLQSIYEQES(0.897)GS(0.101)LS(0.002)R	15			By MS/MS	54932000	54932000	0	0	NaN	0	0	54932000	470
	HORVU2Hr1G020680.2HORVU2Hr1G020680|chr2H:57274119-57278650|HC_G|Protein	195	HORVU2Hr1G020680.2;HORVU2Hr1G020680|chr2H:57274119-57278650|HC_G|Protein kinase superfamily protein|GO:0004672, GO:0005524, GO:0006468|PF00069|IPR000719, IPR002290, IPR008271, IPR011009	0.841142	7.23862	1.50264e-36	241.69	222.44	241.69									0.841142	7.23862	1.50264e-36	241.69		1	T	FGLASFFDPNHKQPMTSRVVTLWYRPPELLL	IGDFGLASFFDPNHKQPMT(0.841)S(0.159)R	19			By MS/MS	97565000	97565000	0	0	NaN	0	0	37802000	2582
	HORVU2Hr1G021350.10HORVU2Hr1G021350|chr2H:60641460-60650186|HC_G|Endo-1,4-beta-xylanase	385	HORVU2Hr1G021350.10;HORVU2Hr1G021350|chr2H:60641460-60650186|HC_G|Endo-1,4-beta-xylanase A|GO:0004553, GO:0005975, GO:0016798|PF00331, PF02018|IPR001000, IPR003305, IPR008979, IPR013781, IPR017853, IPR031158	0.868843	8.46869	0.018594	57.197	34.881	57.197									0.868843	8.46869	0.018594	57.197		1	S	VTIARSEHKQTKEVKSPSRIETIIKNPQFEE	EVKS(0.869)PS(0.124)RIET(0.008)IIK	4			By MS/MS	26384000	26384000	0	0	NaN	0	0	26384000	471
	HORVU2Hr1G022060.1HORVU2Hr1G022060|chr2H:63277454-63278069|HC_G|Agamous-like	152	HORVU2Hr1G022060.1;HORVU2Hr1G022060|chr2H:63277454-63278069|HC_G|Agamous-like MADS-box protein AGL80|GO:0003677, GO:0046983|PF00319|IPR002100	1	44.5427	0.0355138	44.543	24.766	44.543					1	44.5427	0.0355138	44.543						2	S	MLGGDLSAEEVARVGSKSGEIHKSLRERIAK	VGS(1)KS(1)GEIHK	3		By MS/MS		6323800	0	6323800	0	NaN	0	6323800	0	472
	HORVU2Hr1G022060.1HORVU2Hr1G022060|chr2H:63277454-63278069|HC_G|Agamous-like	154	HORVU2Hr1G022060.1;HORVU2Hr1G022060|chr2H:63277454-63278069|HC_G|Agamous-like MADS-box protein AGL80|GO:0003677, GO:0046983|PF00319|IPR002100	1	44.5427	0.0355138	44.543	24.766	44.543					1	44.5427	0.0355138	44.543						2	S	GGDLSAEEVARVGSKSGEIHKSLRERIAKTT	VGS(1)KS(1)GEIHK	5		By MS/MS		6323800	0	6323800	0	NaN	0	6323800	0	473
	HORVU2Hr1G022090.4HORVU2Hr1G022090|chr2H:63473690-63506992|HC_G|Elongation	66	HORVU2Hr1G022090.4;HORVU2Hr1G022090|chr2H:63473690-63506992|HC_G|Elongation factor 1-beta|GO:0003746, GO:0005853, GO:0006414|PF00736|IPR001326, IPR010987, IPR014038, IPR014717	1	84.2498	0.0196933	90.853	75.476	90.853									1	84.2498	0.0196933	90.853		1	S	FPNAARWYDAVAAAVSPRFPGQASGVSASSA	WYDAVAAAVS(1)PR	10			By MS/MS	11780000	11780000	0	0	NaN	0	0	11780000	474
	HORVU2Hr1G022140.3HORVU2Hr1G022140|chr2H:63970700-63976287|HC_G|Nucleolar	434	HORVU2Hr1G022140.3;HORVU2Hr1G022140|chr2H:63970700-63976287|HC_G|Nucleolar protein 56|none|PF01798, PF08156|IPR002687, IPR012974, IPR012976	0.979619	16.8202	0.000230846	104.83	88.347	104.83									0.979619	16.8202	0.000230846	104.83		1	T	KNLDVMKAAIDGLTNTEDDDGKENGDASVKK	AAIDGLT(0.02)NT(0.98)EDDDGKENGDASVK	9			By MS/MS	6810100	6810100	0	0	NaN	0	0	6810100	2583
	HORVU2Hr1G022680.11HORVU2Hr1G022680|chr2H:65977658-65981976|HC_G|NADH:ubiquinone	417	HORVU2Hr1G022680.11;HORVU2Hr1G022680|chr2H:65977658-65981976|HC_G|NADH:ubiquinone oxidoreductase intermediate-associated protein 30|none|PF08547, PF13460|IPR008979, IPR013857, IPR016040	0.547966	0.835828	0.00364508	111.81	86.682	111.81									0.547966	0.835828	0.00364508	111.81		1	S	REEVARICVAALASPSAVGKTFEVKSTVPFS	ICVAALAS(0.452)PS(0.548)AVGK	10			By MS/MS	28805000	28805000	0	0	NaN	0	0	28805000	475
	HORVU2Hr1G022680.11HORVU2Hr1G022680|chr2H:65977658-65981976|HC_G|NADH:ubiquinone	316	HORVU2Hr1G022680.11;HORVU2Hr1G022680|chr2H:65977658-65981976|HC_G|NADH:ubiquinone oxidoreductase intermediate-associated protein 30|none|PF08547, PF13460|IPR008979, IPR013857, IPR016040	0.999666	34.7657	0.0174737	91.313	46.964	91.313									0.999666	34.7657	0.0174737	91.313		1	T	ELPFSSIRAYISEPITPRFIHVSSAGVTRPE	AYISEPIT(1)PR	8			By MS/MS	28464000	28464000	0	0	NaN	0	0	28464000	2584
	HORVU2Hr1G023120.1HORVU2Hr1G023120|chr2H:68478924-68481989|HC_G|30S	159	HORVU2Hr1G023120.1;HORVU2Hr1G023120|chr2H:68478924-68481989|HC_G|30S ribosomal protein S9|GO:0003735, GO:0005840, GO:0006412|PF00380|IPR000754, IPR014721, IPR020568, IPR020574, IPR023035	1	157.577	3.12384e-06	157.58	136.23	157.58									1	157.577	3.12384e-06	157.58		1	S	PTARKAPPAQPWKLDSEDEKDDPFAARKDAA	LDS(1)EDEKDDPFAAR	3			By MS/MS	74374000	74374000	0	0	NaN	0	0	74374000	476
	HORVU2Hr1G023140.1HORVU2Hr1G023140|chr2H:68627463-68631940|HC_U|unknown	155	HORVU2Hr1G023140.1;HORVU2Hr1G023140|chr2H:68627463-68631940|HC_U|unknown protein; BEST Arabidopsis thaliana protein match is: unknown protein .|none|none|none	1	90.6403	1.28604e-12	194.51	162.67	194.51									1	90.6403	1.28604e-12	194.51		1	S	SISGGRKNGEMDKMASYYEQIANEKGAAFWG	MAS(1)YYEQIANEK	3			By MS/MS	33345000	33345000	0	0	NaN	0	0	33345000	478
	HORVU2Hr1G024120.10HORVU2Hr1G024120|chr2H:73142323-73150452|HC_G|terpenoid	351	HORVU2Hr1G024120.10;HORVU2Hr1G024120|chr2H:73142323-73150452|HC_G|terpenoid synthase 13|GO:0000287, GO:0008152, GO:0010333, GO:0016829|PF01397, PF03936|IPR001906, IPR005630, IPR008930, IPR008949	0.5	0	0.0334228	48.44	31.391	48.44									0.5	0	0.0334228	48.44		1	S	YIWCYAVYHEKEFALSRIFLTKQLMLISLMD	EFALS(0.5)RIFLT(0.5)K	5			By MS/MS	42376000	42376000	0	0	NaN	0	0	23856000	479
	HORVU2Hr1G025180.1HORVU2Hr1G025180|chr2H:78366495-78375408|HC_G|Pre-mRNA-splicing	337	HORVU2Hr1G025180.1;HORVU2Hr1G025180|chr2H:78366495-78375408|HC_G|Pre-mRNA-splicing factor SYF1|GO:0005515, GO:0005622, GO:0006396|none|IPR003107, IPR011990, IPR013026	1	311.541	4.3491e-101	364.43	297.1	311.54					0	0		NaN	1	311.541	4.3491e-101	364.43		1	S	LAAKLEAAEEDGAVESDDGEKGGKKNKVDKL	LEAAEEDGAVES(1)DDGEKGGKK	12		By matching	By MS/MS	437340000	437340000	0	0	NaN	0	6054100	91709000	480
	HORVU2Hr1G025360.1HORVU2Hr1G025360|chr2H:79003645-79004694|HC_G|alpha/beta-Hydrolases;HORVU2Hr1G025390.2HORVU2Hr1G025390|chr2H:79053073-79054879|HC_G|Acetyl	83;201	HORVU2Hr1G025360.1;HORVU2Hr1G025360|chr2H:79003645-79004694|HC_G|alpha/beta-Hydrolases superfamily protein|GO:0008152, GO:0016787|PF07859|IPR013094, IPR029058;HORVU2Hr1G025390.2;HORVU2Hr1G025390|chr2H:79053073-79054879|HC_G|Acetyl esterase|GO:0008152, GO:0	0.792448	5.84684	3.11142e-14	204.23	179.88	204.23									0.792448	5.84684	3.11142e-14	204.23		1	S	HHVAHRWTSPAAATSSNPVRLAGIILLQPYF	WTSPAAAT(0.001)S(0.206)S(0.792)NPVR	10			By MS/MS	13244000	13244000	0	0	NaN	0	0	13244000	481
	HORVU2Hr1G025580.1HORVU2Hr1G025580|chr2H:79855753-79863118|HC_G|C2	432	HORVU2Hr1G025580.1;HORVU2Hr1G025580|chr2H:79855753-79863118|HC_G|C2 domain-containing protein|GO:0005515|PF00168|IPR000008	0.757782	5.41875	0.000113521	129.54	87.327	129.54									0.757782	5.41875	0.000113521	129.54		2	S	VCGTPKEGKASTPSSSFSSRTNTESAPSAGY	AS(0.021)T(0.979)PS(0.001)S(0.22)S(0.758)FS(0.02)S(0.002)R	7			By MS/MS	62002000	0	62002000	0	NaN	0	0	62002000	482
	HORVU2Hr1G025580.1HORVU2Hr1G025580|chr2H:79855753-79863118|HC_G|C2	556	HORVU2Hr1G025580.1;HORVU2Hr1G025580|chr2H:79855753-79863118|HC_G|C2 domain-containing protein|GO:0005515|PF00168|IPR000008	1	113.983	2.98178e-49	268.99	249.33	167.88									1	113.983	2.98178e-49	268.99		1;2	S	KLAGAMRHNKNSKNASDDEETSPYETPHPNI	NAS(1)DDEET(0.039)S(0.959)PYET(0.002)PHPNIRPVGESR	3			By MS/MS	125670000	117830000	7840000	0	NaN	0	0	125670000	483
	HORVU2Hr1G025580.1HORVU2Hr1G025580|chr2H:79855753-79863118|HC_G|C2	562	HORVU2Hr1G025580.1;HORVU2Hr1G025580|chr2H:79855753-79863118|HC_G|C2 domain-containing protein|GO:0005515|PF00168|IPR000008	0.958889	13.8562	1.35233e-13	167.88	160.4	167.88									0.958889	13.8562	1.35233e-13	167.88		2	S	RHNKNSKNASDDEETSPYETPHPNIRPVGES	NAS(1)DDEET(0.039)S(0.959)PYET(0.002)PHPNIRPVGESR	9			By MS/MS	7840000	0	7840000	0	NaN	0	0	7840000	484
	HORVU2Hr1G025580.1HORVU2Hr1G025580|chr2H:79855753-79863118|HC_G|C2	517	HORVU2Hr1G025580.1;HORVU2Hr1G025580|chr2H:79855753-79863118|HC_G|C2 domain-containing protein|GO:0005515|PF00168|IPR000008	0.620446	5.74494	3.40458e-28	233.38	197.86	233.38									0.620446	5.74494	3.40458e-28	233.38		1	S	SDSPRSSVSESQTSNSSTEEPASGNKSHRHL	SSVSESQT(0.005)S(0.165)NS(0.62)S(0.165)T(0.044)EEPASGNK	11			By MS/MS	10075000	10075000	0	0	NaN	0	0	10075000	485
	HORVU2Hr1G025580.1HORVU2Hr1G025580|chr2H:79855753-79863118|HC_G|C2	428	HORVU2Hr1G025580.1;HORVU2Hr1G025580|chr2H:79855753-79863118|HC_G|C2 domain-containing protein|GO:0005515|PF00168|IPR000008	0.999194	30.9745	0.000113521	129.54	87.327	117.98									0.999194	30.9745	0.000113521	129.54		1;2	T	DEDEVCGTPKEGKASTPSSSFSSRTNTESAP	AS(0.001)T(0.999)PSSSFSSR	3			By MS/MS	229370000	167370000	62002000	0	NaN	0	0	229370000	2585
	HORVU2Hr1G027080.5HORVU2Hr1G027080|chr2H:88787806-88792891|HC_G|serine/threonine	172	HORVU2Hr1G027080.5;HORVU2Hr1G027080|chr2H:88787806-88792891|HC_G|serine/threonine protein kinase 1|GO:0004672, GO:0005524, GO:0006468, GO:0007165|PF00069, PF03822|IPR000719, IPR002290, IPR004041, IPR008271, IPR011009, IPR017441, IPR018451	0.986224	18.5486	8.50699e-102	361.03	324.74	361.03									0.986224	18.5486	8.50699e-102	361.03		1	T	LSALPQHQRKDGLLHTTCGSPNYIAPEVLLN	DGLLHT(0.986)T(0.014)CGSPNYIAPEVLLNK	6			By MS/MS	175570000	175570000	0	0	NaN	0	0	46912000	2586
	HORVU2Hr1G027080.5HORVU2Hr1G027080|chr2H:88787806-88792891|HC_G|serine/threonine	173	HORVU2Hr1G027080.5;HORVU2Hr1G027080|chr2H:88787806-88792891|HC_G|serine/threonine protein kinase 1|GO:0004672, GO:0005524, GO:0006468, GO:0007165|PF00069, PF03822|IPR000719, IPR002290, IPR004041, IPR008271, IPR011009, IPR017441, IPR018451	0.594172	1.94071	6.99962e-07	142.2	133.79	142.2									0.594172	1.94071	6.99962e-07	142.2		1	T	SALPQHQRKDGLLHTTCGSPNYIAPEVLLNK	KDGLLHT(0.38)T(0.594)CGS(0.026)PNYIAPEVLLNK	8			By MS/MS	117790000	117790000	0	0	NaN	0	0	117790000	2587
	HORVU2Hr1G027470.4HORVU2Hr1G027470|chr2H:90729509-90731935|HC_G|Cytochrome;HORVU2Hr1G027480.5HORVU2Hr1G027480|chr2H:90777850-90780083|HC_G|Cytochrome	452;504	HORVU2Hr1G027470.4;HORVU2Hr1G027470|chr2H:90729509-90731935|HC_G|Cytochrome P450 superfamily protein|GO:0005506, GO:0016705, GO:0020037, GO:0055114|PF00067|IPR001128, IPR002401, IPR017972;HORVU2Hr1G027480.5;HORVU2Hr1G027480|chr2H:90777850-90780083|HC_G|Cyt	0.966007	15.5266	0.00485275	106.6	70.866	106.6									0.966007	15.5266	0.00485275	106.6		1	S	ENGVARAGKHPNALLSFSSGPRSCIGQSFAM	HPNALLS(0.966)FS(0.027)S(0.007)GPR	7			By MS/MS	30666000	30666000	0	0	NaN	0	0	30666000	486
	HORVU2Hr1G027660.3HORVU2Hr1G027660|chr2H:92180043-92182864|HC_G|Ras-related	198	HORVU2Hr1G027660.3;HORVU2Hr1G027660|chr2H:92180043-92182864|HC_G|Ras-related protein Rab-25|GO:0003924, GO:0005525, GO:0005622, GO:0006886, GO:0006913, GO:0007165, GO:0007264, GO:0015031, GO:0016020|PF00071|IPR001806, IPR002041, IPR003578, IPR003579, IPR00	0.990622	20.2382	0.00042617	125.32	85.354	125.32									0.990622	20.2382	0.00042617	125.32		1	S	VFQSQEQKKSELQSLSNGKAVVLQSDAPSAT	KSELQS(0.009)LS(0.991)NGK	8			By MS/MS	25623000	25623000	0	0	NaN	0	0	25623000	487
	HORVU2Hr1G028230.14HORVU2Hr1G028230|chr2H:94913515-94922967|HC_G|Protein	2	HORVU2Hr1G028230.14;HORVU2Hr1G028230|chr2H:94913515-94922967|HC_G|Protein kinase superfamily protein|GO:0004672, GO:0005515, GO:0005524, GO:0006468|PF07714, PF12796|IPR000719, IPR001245, IPR002110, IPR002290, IPR008271, IPR011009, IPR017441, IPR020683	0.992756	21.3688	3.80802e-33	267.67	238.33	267.67									0.992756	21.3688	3.80802e-33	267.67		1	S	______________MSGSEEEAAAHAAGRTG	S(0.993)GS(0.007)EEEAAAHAAGR	1			By MS/MS	37797000	37797000	0	0	NaN	0	0	37797000	488
	HORVU2Hr1G028230.14HORVU2Hr1G028230|chr2H:94913515-94922967|HC_G|Protein	4	HORVU2Hr1G028230.14;HORVU2Hr1G028230|chr2H:94913515-94922967|HC_G|Protein kinase superfamily protein|GO:0004672, GO:0005515, GO:0005524, GO:0006468|PF07714, PF12796|IPR000719, IPR001245, IPR002110, IPR002290, IPR008271, IPR011009, IPR017441, IPR020683	0.999396	32.1857	3.10231e-33	269.78	236.85	269.78					0.941877	12.0965	0.000419287	113.53	0.999396	32.1857	3.10231e-33	269.78		1	S	____________MSGSEEEAAAHAAGRTGAG	S(0.001)GS(0.999)EEEAAAHAAGR	3		By MS/MS	By MS/MS	79009000	79009000	0	0	NaN	0	2879900	76129000	489
	HORVU2Hr1G028230.14HORVU2Hr1G028230|chr2H:94913515-94922967|HC_G|Protein	339	HORVU2Hr1G028230.14;HORVU2Hr1G028230|chr2H:94913515-94922967|HC_G|Protein kinase superfamily protein|GO:0004672, GO:0005515, GO:0005524, GO:0006468|PF07714, PF12796|IPR000719, IPR001245, IPR002110, IPR002290, IPR008271, IPR011009, IPR017441, IPR020683	0.999911	40.637	1.81461e-12	172.32	145.47	135.86					0	0		NaN	0.999911	40.637	1.81461e-12	172.32		1	T	SKIIKSQHANDVYKMTGETGSYRYMAPEVFK	SQHANDVYKMT(1)GETGSYR	11		By matching	By MS/MS	208740000	208740000	0	0	NaN	0	2731400	138040000	2588
	HORVU2Hr1G028260.5HORVU2Hr1G028260|chr2H:95094713-95103759|HC_G|DNAJ	679	HORVU2Hr1G028260.5;HORVU2Hr1G028260|chr2H:95094713-95103759|HC_G|DNAJ heat shock N-terminal domain-containing protein|none|none|IPR001623, IPR012336	0.841209	7.24078	2.03321e-05	139.88	114.52	139.88									0.841209	7.24078	2.03321e-05	139.88		1	S	EAPKDRTNKRRRPKLSPTLFGQPTETGTDPE	LS(0.841)PT(0.159)LFGQPTETGTDPEPK	2			By MS/MS	8698400	8698400	0	0	NaN	0	0	8698400	490
	HORVU2Hr1G028540.4HORVU2Hr1G028540|chr2H:97211812-97214946|HC_G|Lipase/lipooxygenase,	149	HORVU2Hr1G028540.4;HORVU2Hr1G028540|chr2H:97211812-97214946|HC_G|Lipase/lipooxygenase, putative isoform 3|none|none|none	0.991584	20.7122	7.03728e-10	183.17	154.81	183.17									0.991584	20.7122	7.03728e-10	183.17		1	T	LQRVPAIYGDQPSHGTKASQFLPFQSGSVDI	VPAIYGDQPS(0.008)HGT(0.992)K	13			By MS/MS	20796000	20796000	0	0	NaN	0	0	20796000	2589
	HORVU2Hr1G029220.22HORVU2Hr1G029220|chr2H:102009705-102013693|HC_G|DNA-directed	348	HORVU2Hr1G029220.22;HORVU2Hr1G029220|chr2H:102009705-102013693|HC_G|DNA-directed RNA polymerase II protein|GO:0010508|PF10186|IPR018791	0.999386	32.1183	5.2069e-22	215.49	165.87	215.49									0.999386	32.1183	5.2069e-22	215.49		1	S	VDSDQKSLFDSKRSNSFNFSAASSHSIERHQ	S(0.001)NS(0.999)FNFSAASSHSIER	3			By MS/MS	26530000	26530000	0	0	NaN	0	0	26530000	491
	HORVU2Hr1G029660.12HORVU2Hr1G029660|chr2H:107045282-107046172|HC_u|undescribed	135	HORVU2Hr1G029660.12;HORVU2Hr1G029660|chr2H:107045282-107046172|HC_u|undescribed protein|none|none|none	1	60.9487	0.0152342	60.949	32.316	60.949									1	60.9487	0.0152342	60.949		2	T	SLSPARRSTSRSPRKTPPPRETPPPREGSPA	KT(1)PPPRET(1)PPPR	2			By MS/MS	30250000	0	30250000	0	NaN	0	0	30250000	2590
	HORVU2Hr1G029660.12HORVU2Hr1G029660|chr2H:107045282-107046172|HC_u|undescribed	141	HORVU2Hr1G029660.12;HORVU2Hr1G029660|chr2H:107045282-107046172|HC_u|undescribed protein|none|none|none	1	60.9487	0.00541556	71.344	51.74	60.949									1	60.9487	0.00541556	71.344		2	T	RSTSRSPRKTPPPRETPPPREGSPARRNDDQ	KT(1)PPPRET(1)PPPR	8			By MS/MS	62900000	32650000	30250000	0	NaN	0	0	62900000	2591
	HORVU2Hr1G029780.1HORVU2Hr1G029780|chr2H:107981898-107990512|HC_G|Calmodulin-binding	375	HORVU2Hr1G029780.1;HORVU2Hr1G029780|chr2H:107981898-107990512|HC_G|Calmodulin-binding transcription activator 1|GO:0003677, GO:0005515, GO:0005634|PF00612, PF01833, PF03859|IPR000048, IPR002110, IPR002909, IPR005559, IPR013783, IPR014756, IPR020683, IPR027	0.999554	33.4996	0.000342561	187.55	109.36	187.55					0.996504	24.5489	0.0221504	91.469	0.999554	33.4996	0.000342561	187.55		1	S	LDLFKIEPNGLKKFDSFSKWMSDELAADLDI	KFDS(1)FSK	4		By MS/MS	By MS/MS	407240000	407240000	0	0	NaN	0	10202000	397040000	493
	HORVU2Hr1G029780.1HORVU2Hr1G029780|chr2H:107981898-107990512|HC_G|Calmodulin-binding	359	HORVU2Hr1G029780.1;HORVU2Hr1G029780|chr2H:107981898-107990512|HC_G|Calmodulin-binding transcription activator 1|GO:0003677, GO:0005515, GO:0005634|PF00612, PF01833, PF03859|IPR000048, IPR002110, IPR002909, IPR005559, IPR013783, IPR014756, IPR020683, IPR027	0.999778	36.5321	0.00690614	132.57	101.11	132.57					0	0		NaN	0.999778	36.5321	0.00690614	132.57		1	S	SYTDGSMGYPLLKQSSLDLFKIEPNGLKKFD	QSS(1)LDLFK	3		By matching	By MS/MS	216580000	216580000	0	0	NaN	0	7024100	209560000	495
	HORVU2Hr1G029780.1HORVU2Hr1G029780|chr2H:107981898-107990512|HC_G|Calmodulin-binding	963	HORVU2Hr1G029780.1;HORVU2Hr1G029780|chr2H:107981898-107990512|HC_G|Calmodulin-binding transcription activator 1|GO:0003677, GO:0005515, GO:0005634|PF00612, PF01833, PF03859|IPR000048, IPR002110, IPR002909, IPR005559, IPR013783, IPR014756, IPR020683, IPR027	0.999998	58.1028	1.92928e-14	219.97	153.44	219.97					0.997585	26.163	0.00653791	90.476	0.999998	58.1028	1.92928e-14	219.97		1	S	KQAEGRLQRSLARVKSMTQYPEAREQYSRLQ	VKS(1)MTQYPEAR	3		By MS/MS	By MS/MS	444760000	444760000	0	0	NaN	0	3758200	138070000	496
	HORVU2Hr1G032320.1HORVU2Hr1G032320|chr2H:124882875-124884114|HC_G|Nuclear	127	HORVU2Hr1G032320.1;HORVU2Hr1G032320|chr2H:124882875-124884114|HC_G|Nuclear transcription factor Y subunit B-3|GO:0005634, GO:0006355, GO:0043565, GO:0046982|PF00808|IPR003956, IPR003958, IPR009072	0.999023	32.5967	1.4878e-18	194.15	165.61	194.15									0.999023	32.5967	1.4878e-18	194.15		1	S	EGEKAIGAGAGGAAPSPGGSSSQQRESTPRN	AIGAGAGGAAPS(0.999)PGGSS(0.001)SQQR	12			By MS/MS	21162000	21162000	0	0	NaN	0	0	21162000	500
	HORVU2Hr1G032970.4HORVU2Hr1G032970|chr2H:130319740-130325220|HC_G|6-phosphogluconolactonase	270	HORVU2Hr1G032970.4;HORVU2Hr1G032970|chr2H:130319740-130325220|HC_G|6-phosphogluconolactonase 1|GO:0005975, GO:0006098, GO:0017057|PF01182|IPR005900, IPR006148	1	75.9776	3.20595e-09	161.04	144.02	161.04									1	75.9776	3.20595e-09	161.04		1	S	VWFLDKAAASSLEALSDDAYEQQHREY____	AAASSLEALS(1)DDAYEQQHR	10			By MS/MS	62776000	62776000	0	0	NaN	0	0	62776000	501
	HORVU2Hr1G034400.4HORVU2Hr1G034400|chr2H:140145591-140148669|HC_G|Eukaryotic	2	HORVU2Hr1G034400.4;HORVU2Hr1G034400|chr2H:140145591-140148669|HC_G|Eukaryotic translation initiation factor 5A|GO:0003723, GO:0003746, GO:0006452, GO:0043022, GO:0045901, GO:0045905|PF01287|IPR001884, IPR008991, IPR012340, IPR014722, IPR019769, IPR020189	0.974953	15.9022	1.30572e-26	259.75	220.13	259.75									0.974953	15.9022	1.30572e-26	259.75		1	S	______________MSDSEDHQFESKADAGA	S(0.975)DS(0.025)EDHQFESK	1			By MS/MS	690990000	690990000	0	0	NaN	0	0	561310000	502
	HORVU2Hr1G034670.2HORVU2Hr1G034670|chr2H:143046440-143048860|HC_G|Auxin-responsive	17	HORVU2Hr1G034670.2;HORVU2Hr1G034670|chr2H:143046440-143048860|HC_G|Auxin-responsive GH3 family protein|none|PF03321|IPR004993	0.983682	18.9723	5.4153e-05	117.52	89.303	117.52									0.983682	18.9723	5.4153e-05	117.52		1	S	AAMTDVSRAIGAALRSPASSPVAEAAAAAKA	AIGAALRS(0.984)PAS(0.012)S(0.004)PVAEAAAAAK	8			By MS/MS	53670000	53670000	0	0	NaN	0	0	53670000	503
	HORVU2Hr1G036050.1HORVU2Hr1G036050|chr2H:157573836-157575586|HC_G|Calcium-dependent	474	HORVU2Hr1G036050.1;HORVU2Hr1G036050|chr2H:157573836-157575586|HC_G|Calcium-dependent lipid-binding (CaLB domain) family protein|none|none|none	0.997091	25.8955	2.26271e-36	239.03	239.03	239.03					0.96998	15.6221	0.00135416	105.38	0.997091	25.8955	2.26271e-36	239.03		1	S	LDNGSDKSGSGPAAASPTDSSGTDSSAAAKK	SGSGPAAAS(0.997)PT(0.003)DSSGTDSSAAAK	9		By MS/MS	By MS/MS	93976000	93976000	0	0	NaN	0	1200900	92775000	505
	HORVU2Hr1G036280.1HORVU2Hr1G036280|chr2H:160352129-160355538|HC_G|GRAS	89	HORVU2Hr1G036280.1;HORVU2Hr1G036280|chr2H:160352129-160355538|HC_G|GRAS family transcription factor|none|PF03514|IPR005202	0.907225	13.3613	0.0052266	72.21	62.069	72.21									0.907225	13.3613	0.0052266	72.21		1	S	TLVDSSAAAGCMRHDSPSSHSFTPPSIRSGS	HDS(0.907)PS(0.042)S(0.042)HS(0.009)FTPPSIR	3			By MS/MS	49394000	49394000	0	0	NaN	0	0	49394000	506
	HORVU2Hr1G036280.1HORVU2Hr1G036280|chr2H:160352129-160355538|HC_G|GRAS	60	HORVU2Hr1G036280.1;HORVU2Hr1G036280|chr2H:160352129-160355538|HC_G|GRAS family transcription factor|none|PF03514|IPR005202	0.811786	6.58018	0.00279643	74.703	68.581	74.703									0.811786	6.58018	0.00279643	74.703		1	S	THVVPQHHYSLKSHSSDASYENHVAQMKHTL	S(0.006)HS(0.178)S(0.812)DAS(0.003)Y(0.001)ENHVAQMK	4			By MS/MS	27496000	27496000	0	0	NaN	0	0	27496000	507
	HORVU2Hr1G036320.1HORVU2Hr1G036320|chr2H:160425724-160433794|HC_G|WRKY	105	HORVU2Hr1G036320.1;HORVU2Hr1G036320|chr2H:160425724-160433794|HC_G|WRKY family transcription factor family protein|GO:0003700, GO:0006355, GO:0043565|PF03106|IPR003657	0.999998	56.9446	0.00887717	73.082	56.989	73.082									0.999998	56.9446	0.00887717	73.082		1	S	MAAILHKSAHPDMLPSPRDKSVRNAHEDRGS	SAHPDMLPS(1)PR	9			By MS/MS	8745900	8745900	0	0	NaN	0	0	8745900	508
	HORVU2Hr1G036780.3HORVU2Hr1G036780|chr2H:165634253-165637632|HC_G|Nucleotide-sugar	316	HORVU2Hr1G036780.3;HORVU2Hr1G036780|chr2H:165634253-165637632|HC_G|Nucleotide-sugar transporter family protein|none|PF03151|IPR004853	1	142.664	2.98498e-06	142.66	111.7	142.66									1	142.664	2.98498e-06	142.66		1	S	MESEKKATSAIPRNKSDMLDGEDVPLKSRTS	NKS(1)DMLDGEDVPLK	3			By MS/MS	18452000	18452000	0	0	NaN	0	0	18452000	509
	HORVU2Hr1G036780.3HORVU2Hr1G036780|chr2H:165634253-165637632|HC_G|Nucleotide-sugar	331	HORVU2Hr1G036780.3;HORVU2Hr1G036780|chr2H:165634253-165637632|HC_G|Nucleotide-sugar transporter family protein|none|PF03151|IPR004853	0.499996	0	0.000485102	101.2	80.776	94.487									0.499996	0	0.000485102	101.2		1	S	SDMLDGEDVPLKSRTSGIPLSSELDDLEEGP	T(0.5)S(0.5)GIPLSSELDDLEEGPMKS	2			By MS/MS	10714000	10714000	0	0	NaN	0	0	10714000	511
	HORVU2Hr1G036780.3HORVU2Hr1G036780|chr2H:165634253-165637632|HC_G|Nucleotide-sugar	330	HORVU2Hr1G036780.3;HORVU2Hr1G036780|chr2H:165634253-165637632|HC_G|Nucleotide-sugar transporter family protein|none|PF03151|IPR004853	0.499996	0	0.000485102	101.2	80.776	94.487									0.499996	0	0.000485102	101.2		1	T	KSDMLDGEDVPLKSRTSGIPLSSELDDLEEG	T(0.5)S(0.5)GIPLSSELDDLEEGPMKS	1			By MS/MS	10714000	10714000	0	0	NaN	0	0	10714000	2593
	HORVU2Hr1G037560.2HORVU2Hr1G037560|chr2H:172696110-172698749|HC_G|tubulin;HORVU2Hr1G037570.3HORVU2Hr1G037570|chr2H:172753150-172756006|HC_G|tubulin;HORVU4Hr1G067370.1HORVU4Hr1G067370|chr4H:558923727-558926890|HC_G|tubulin;HORVU2Hr1G037550.1HORVU2Hr1G037550|chr2H:172678684-172682129|HC_G|tubulin	349;343;349;349	HORVU2Hr1G037560.2;HORVU2Hr1G037560|chr2H:172696110-172698749|HC_G|tubulin alpha-4 chain|GO:0003924, GO:0005200, GO:0005525, GO:0005874, GO:0007017|PF00091, PF03953|IPR000217, IPR002452, IPR003008, IPR008280, IPR013838, IPR017975, IPR018316;HORVU2Hr1G03757	1	127.058	0.000188958	131.56	71.398	131.56									1	127.058	0.000188958	131.56		1	T	TIKTKRTVQFVDWCPTGFKCGINYQPPSVVP	TVQFVDWCPT(1)GFK	10			By MS/MS	7335300	7335300	0	0	NaN	0	0	7335300	2594
	HORVU2Hr1G037710.1HORVU2Hr1G037710|chr2H:174051828-174058033|HC_G|Disease	1058	HORVU2Hr1G037710.1;HORVU2Hr1G037710|chr2H:174051828-174058033|HC_G|Disease resistance protein|GO:0043531|PF00931|IPR002182, IPR027417, IPR032675	0.999389	32.1397	2.63624e-06	129.06	101.19	129.06									0.999389	32.1397	2.63624e-06	129.06		1	S	AKMDLEIAKLMEDNVSPHSEGAPPVGRRKPT	LMEDNVS(0.999)PHS(0.001)EGAPPVGR	7			By MS/MS	19496000	19496000	0	0	NaN	0	0	19496000	514
	HORVU2Hr1G037710.1HORVU2Hr1G037710|chr2H:174051828-174058033|HC_G|Disease;HORVU4Hr1G015880.1HORVU4Hr1G015880|chr4H:63460186-63468383|HC_G|Disease	975;991	HORVU2Hr1G037710.1;HORVU2Hr1G037710|chr2H:174051828-174058033|HC_G|Disease resistance protein|GO:0043531|PF00931|IPR002182, IPR027417, IPR032675;HORVU4Hr1G015880.1;HORVU4Hr1G015880|chr4H:63460186-63468383|HC_G|Disease resistance protein|GO:0043531|PF00931|	1	95.5016	0.0250223	95.502	8.8314	95.502					1	95.5016	0.0250223	95.502						1	S	LEDLHKLTHLRKLGVSGINKNNSNGFFRAIS	LGVS(1)GINK	4		By MS/MS		44829000	44829000	0	0	NaN	0	44829000	0	513
	HORVU2Hr1G037770.2HORVU2Hr1G037770|chr2H:174488224-174499888|HC_TE?|Zinc	433	HORVU2Hr1G037770.2;HORVU2Hr1G037770|chr2H:174488224-174499888|HC_TE?|Zinc finger FYVE domain-containing protein 21|GO:0046872|PF01363|IPR000306, IPR011011, IPR013083, IPR017455	0.999564	33.8706	0.00177497	102.15	75.404	102.15									0.999564	33.8706	0.00177497	102.15		1	S	LSMAQEAANRSTTVQSHGDLARKLKEELERN	STTVQS(1)HGDLAR	6			By MS/MS	34512000	34512000	0	0	NaN	0	0	34512000	515
	HORVU2Hr1G038480.14HORVU2Hr1G038480|chr2H:180547777-180554696|HC_G|time	209	HORVU2Hr1G038480.14;HORVU2Hr1G038480|chr2H:180547777-180554696|HC_G|time for coffee|none|none|none	0.998326	26.3862	1.94771e-05	92.01	81.588	92.01									0.998326	26.3862	1.94771e-05	92.01		1;2	S	NMNHKPEPKDAPEAKSGNSSPAPSSSGVRPA	S(0.998)GNS(0.272)S(0.729)PAPSSSGVRPADSASLTTTAPK	1			By MS/MS	14716000	14716000	0	0	NaN	0	0	14716000	516
	HORVU2Hr1G038480.14HORVU2Hr1G038480|chr2H:180547777-180554696|HC_G|time	213	HORVU2Hr1G038480.14;HORVU2Hr1G038480|chr2H:180547777-180554696|HC_G|time for coffee|none|none|none	0.913957	10.271	1.94771e-05	95.968	85.73	95.968									0.913957	10.271	1.94771e-05	95.968		1;2	S	KPEPKDAPEAKSGNSSPAPSSSGVRPADSAS	SGNS(0.086)S(0.914)PAPSSSGVRPADSASLTTTAPK	5			By MS/MS	50844000	50844000	0	0	NaN	0	0	50844000	517
	HORVU2Hr1G038480.14HORVU2Hr1G038480|chr2H:180547777-180554696|HC_G|time	105	HORVU2Hr1G038480.14;HORVU2Hr1G038480|chr2H:180547777-180554696|HC_G|time for coffee|none|none|none	0.501598	1.96584	7.37103e-54	234.02	221.96	234.02									0.501598	1.96584	7.37103e-54	234.02		1	S	TGGAGAVEASQIQRPSRPISPASTSTTAPVR	SSHEWTGPGGGTGGAGAVEAS(0.13)QIQRPS(0.502)RPIS(0.319)PAS(0.012)T(0.019)S(0.014)T(0.003)T(0.001)APVR	27			By MS/MS	54635000	54635000	0	0	NaN	0	0	54635000	518
	HORVU2Hr1G038480.14HORVU2Hr1G038480|chr2H:180547777-180554696|HC_G|time	109	HORVU2Hr1G038480.14;HORVU2Hr1G038480|chr2H:180547777-180554696|HC_G|time for coffee|none|none|none	0.84323	7.78766	1.32606e-44	223.44	202.18	223.44									0.84323	7.78766	1.32606e-44	223.44		1	S	GAVEASQIQRPSRPISPASTSTTAPVRKKLK	SSHEWTGPGGGTGGAGAVEAS(0.011)QIQRPS(0.14)RPIS(0.843)PAS(0.002)T(0.001)S(0.001)T(0.001)TAPVR	31			By MS/MS	61067000	61067000	0	0	NaN	0	0	61067000	519
	HORVU2Hr1G038480.14HORVU2Hr1G038480|chr2H:180547777-180554696|HC_G|time	252	HORVU2Hr1G038480.14;HORVU2Hr1G038480|chr2H:180547777-180554696|HC_G|time for coffee|none|none|none	1	86.759	1.44819e-27	221.5	204.78	186.71					0	0		NaN	1	86.759	1.44819e-27	221.5		1	S	KRPRLVKYDNENRPPSPAKPDTAEPPSRQEV	YDNENRPPS(1)PAKPDTAEPPSR	9		By matching	By MS/MS	256820000	256820000	0	0	NaN	0	7969100	141720000	521
	HORVU2Hr1G038480.14HORVU2Hr1G038480|chr2H:180547777-180554696|HC_G|time;HORVU4Hr1G088010.1HORVU4Hr1G088010|chr4H:639196531-639196985|HC_G|Protein;HORVU2Hr1G038410.1HORVU2Hr1G038410|chr2H:180464822-180549520|HC_G|Protein	1397;26;141	HORVU2Hr1G038480.14;HORVU2Hr1G038480|chr2H:180547777-180554696|HC_G|time for coffee|none|none|none;HORVU4Hr1G088010.1;HORVU4Hr1G088010|chr4H:639196531-639196985|HC_G|Protein TIME FOR COFFEE|none|none|none;HORVU2Hr1G038410.1;HORVU2Hr1G038410|chr2H:180464822	0.980699	19.834	8.95931e-17	192.04	170.03	192.04									0.980699	19.834	8.95931e-17	192.04		1	S	GGDLSRSSNAPVASGSPSNSVSKSTGGSPPA	SSNAPVAS(0.008)GS(0.981)PS(0.01)NS(0.001)VSK	10			By MS/MS	28589000	28589000	0	0	NaN	0	0	28589000	520
	HORVU2Hr1G038740.1HORVU2Hr1G038740|chr2H:183517995-183520951|HC_G|Aquaporin-like	336	HORVU2Hr1G038740.1;HORVU2Hr1G038740|chr2H:183517995-183520951|HC_G|Aquaporin-like superfamily protein|GO:0005215, GO:0006810, GO:0016020|PF00230|IPR000425, IPR022357, IPR023271	1	105.17	0.00111062	105.17	85.847	105.17									1	105.17	0.00111062	105.17		2	S	YHQYILRAGAIKALGSFRSNA__________	ALGS(1)FRS(1)NA	4			By MS/MS	877770000	0	877770000	0	NaN	0	0	877770000	522
	HORVU2Hr1G038740.1HORVU2Hr1G038740|chr2H:183517995-183520951|HC_G|Aquaporin-like	339	HORVU2Hr1G038740.1;HORVU2Hr1G038740|chr2H:183517995-183520951|HC_G|Aquaporin-like superfamily protein|GO:0005215, GO:0006810, GO:0016020|PF00230|IPR000425, IPR022357, IPR023271	1	105.17	0.00111062	105.17	85.847	105.17									1	105.17	0.00111062	105.17		2	S	YILRAGAIKALGSFRSNA_____________	ALGS(1)FRS(1)NA	7			By MS/MS	877770000	0	877770000	0	NaN	0	0	877770000	523
	HORVU2Hr1G041130.3HORVU2Hr1G041130|chr2H:201757471-201762608|HC_G|Vesicle-associated	42	HORVU2Hr1G041130.3;HORVU2Hr1G041130|chr2H:201757471-201762608|HC_G|Vesicle-associated protein 4-2|none|PF00635|IPR000535, IPR008962	0.882929	12.5131	3.30457e-06	130.32	107.62	130.32									0.882929	12.5131	3.30457e-06	130.32		1	S	PFRQASGAPAPASSSSSSGIHHSAGRYGVHE	QASGAPAPAS(0.003)S(0.003)S(0.05)S(0.883)S(0.05)S(0.012)GIHHSAGR	13			By MS/MS	28017000	28017000	0	0	NaN	0	0	28017000	525
	HORVU2Hr1G041280.1HORVU2Hr1G041280|chr2H:203050078-203052247|HC_G|Chlorophyll	117	HORVU2Hr1G041280.1;HORVU2Hr1G041280|chr2H:203050078-203052247|HC_G|Chlorophyll a-b binding protein CP29|none|PF00504|IPR022796, IPR023329	0.699579	3.67107	1.45189e-19	196.81	177.43	196.81									0.699579	3.67107	1.45189e-19	196.81		1	S	AGEIIGTRFEDADVKSTPFQPYAEVFGLQRF	FEDADVKS(0.7)T(0.3)PFQPYAEVFGLQR	8			By MS/MS	153950000	153950000	0	0	NaN	0	0	153950000	528
	HORVU2Hr1G041550.1HORVU2Hr1G041550|chr2H:205443236-205448227|HC_G|Transcription	250	HORVU2Hr1G041550.1;HORVU2Hr1G041550|chr2H:205443236-205448227|HC_G|Transcription factor jumonji domain-containing protein, putative isoform 8|GO:0005515, GO:0008270|PF08879|IPR001841, IPR014977	1	81.9491	0.00206133	110.15	91.525	81.949									1	81.9491	0.00206133	110.15		1	S	PSRRRRRRKAGERGDSPPPLPDNLRCRRSDG	KAGERGDS(1)PPPLPDNLR	8			By MS/MS	267350000	267350000	0	0	NaN	0	0	80740000	529
	HORVU2Hr1G041550.1HORVU2Hr1G041550|chr2H:205443236-205448227|HC_G|Transcription	639	HORVU2Hr1G041550.1;HORVU2Hr1G041550|chr2H:205443236-205448227|HC_G|Transcription factor jumonji domain-containing protein, putative isoform 8|GO:0005515, GO:0008270|PF08879|IPR001841, IPR014977	0.993487	21.8337	2.49442e-43	268.45	244.91	268.45									0.993487	21.8337	2.49442e-43	268.45		1	S	APGNDSGVKDAQDHSSPLAESNGSLARLSGG	DAQDHS(0.007)S(0.993)PLAESNGSLAR	7			By MS/MS	42160000	42160000	0	0	NaN	0	0	42160000	531
	HORVU2Hr1G041550.1HORVU2Hr1G041550|chr2H:205443236-205448227|HC_G|Transcription	340	HORVU2Hr1G041550.1;HORVU2Hr1G041550|chr2H:205443236-205448227|HC_G|Transcription factor jumonji domain-containing protein, putative isoform 8|GO:0005515, GO:0008270|PF08879|IPR001841, IPR014977	0.986941	19.2255	6.89685e-28	221.18	198.11	221.18									0.986941	19.2255	6.89685e-28	221.18		1	S	SPKATRDLPNGLMTISPGSSGPLGSPVTTKV	DLPNGLMTIS(0.987)PGS(0.012)S(0.001)GPLGSPVTTK	10			By MS/MS	79921000	79921000	0	0	NaN	0	0	79921000	532
	HORVU2Hr1G041550.1HORVU2Hr1G041550|chr2H:205443236-205448227|HC_G|Transcription	344	HORVU2Hr1G041550.1;HORVU2Hr1G041550|chr2H:205443236-205448227|HC_G|Transcription factor jumonji domain-containing protein, putative isoform 8|GO:0005515, GO:0008270|PF08879|IPR001841, IPR014977	0.589654	2.21018	4.39155e-13	183.56	149.89	183.56									0.589654	2.21018	4.39155e-13	183.56		1	S	TRDLPNGLMTISPGSSGPLGSPVTTKVGVDI	DLPNGLMTISPGS(0.04)S(0.59)GPLGS(0.354)PVT(0.014)T(0.002)K	14			By MS/MS	24687000	24687000	0	0	NaN	0	0	24687000	533
	HORVU2Hr1G041550.1HORVU2Hr1G041550|chr2H:205443236-205448227|HC_G|Transcription	325	HORVU2Hr1G041550.1;HORVU2Hr1G041550|chr2H:205443236-205448227|HC_G|Transcription factor jumonji domain-containing protein, putative isoform 8|GO:0005515, GO:0008270|PF08879|IPR001841, IPR014977	1	97.7788	0.000224724	138.97	103.82	97.779					0	0		NaN	1	97.7788	0.000224724	138.97		1	S	KNKRKGRKRLNLAPESPKATRDLPNGLMTIS	LNLAPES(1)PK	7		By matching	By MS/MS	810550000	810550000	0	0	NaN	0	4698300	408820000	534
	HORVU2Hr1G041550.1HORVU2Hr1G041550|chr2H:205443236-205448227|HC_G|Transcription	135	HORVU2Hr1G041550.1;HORVU2Hr1G041550|chr2H:205443236-205448227|HC_G|Transcription factor jumonji domain-containing protein, putative isoform 8|GO:0005515, GO:0008270|PF08879|IPR001841, IPR014977	1	471.134	1.02007e-193	471.13	432.72	471.13									1	471.134	1.02007e-193	471.13		1	T	KAGAREADPEAEAEETDGENEEQAARTDGGS	EADPEAEAEET(1)DGENEEQAAR	11			By MS/MS	108250000	108250000	0	0	NaN	0	0	108250000	2597
	HORVU2Hr1G041550.1HORVU2Hr1G041550|chr2H:205443236-205448227|HC_G|Transcription	224	HORVU2Hr1G041550.1;HORVU2Hr1G041550|chr2H:205443236-205448227|HC_G|Transcription factor jumonji domain-containing protein, putative isoform 8|GO:0005515, GO:0008270|PF08879|IPR001841, IPR014977	1	109.995	2.12393e-35	236.5	215.56	236.5									1	109.995	2.12393e-35	236.5		1	T	ARSRRRKRVVKPDPPTEDDEEEETPLPSRRR	VVKPDPPT(1)EDDEEEETPLPSR	8			By MS/MS	405350000	405350000	0	0	NaN	0	0	106500000	2598
	HORVU2Hr1G041760.1HORVU2Hr1G041760|chr2H:207964332-207971660|HC_G|Eukaryotic;HORVU2Hr1G041770.2HORVU2Hr1G041770|chr2H:208104298-208111594|HC_G|Eukaryotic	924;969	HORVU2Hr1G041760.1;HORVU2Hr1G041760|chr2H:207964332-207971660|HC_G|Eukaryotic translation initiation factor 4G|GO:0003723, GO:0005488, GO:0005515|PF02847, PF02854|IPR003890, IPR003891, IPR016021, IPR016024;HORVU2Hr1G041770.2;HORVU2Hr1G041770|chr2H:20810429	0.941487	13.2113	1.97357e-35	234.72	198.97	234.72					0.665252	3.97131	2.79244e-06	139.22	0.941487	13.2113	1.97357e-35	234.72		1	S	TEQSSAAPTGSVRPLSREKPTAELTRTKSTA	DESSTEQSSAAPT(0.014)GS(0.045)VRPLS(0.941)R	20		By MS/MS	By MS/MS	358230000	358230000	0	0	NaN	0	5842800	141280000	535
	HORVU2Hr1G041760.1HORVU2Hr1G041760|chr2H:207964332-207971660|HC_G|Eukaryotic;HORVU2Hr1G041770.2HORVU2Hr1G041770|chr2H:208104298-208111594|HC_G|Eukaryotic	1505;1550	HORVU2Hr1G041760.1;HORVU2Hr1G041760|chr2H:207964332-207971660|HC_G|Eukaryotic translation initiation factor 4G|GO:0003723, GO:0005488, GO:0005515|PF02847, PF02854|IPR003890, IPR003891, IPR016021, IPR016024;HORVU2Hr1G041770.2;HORVU2Hr1G041770|chr2H:20810429	1	86.4194	0.000447048	124.78	104.31	124.78					0	0		NaN	1	86.4194	0.000447048	124.78		1	S	PSMDYGSRGSAGPLVSPGPQQRGRGFGNQDI	GSAGPLVS(1)PGPQQR	8		By matching	By MS/MS	39855000	39855000	0	0	NaN	0	1994900	37861000	537
	HORVU2Hr1G041760.1HORVU2Hr1G041760|chr2H:207964332-207971660|HC_G|Eukaryotic;HORVU2Hr1G041770.2HORVU2Hr1G041770|chr2H:208104298-208111594|HC_G|Eukaryotic	1624;1669	HORVU2Hr1G041760.1;HORVU2Hr1G041760|chr2H:207964332-207971660|HC_G|Eukaryotic translation initiation factor 4G|GO:0003723, GO:0005488, GO:0005515|PF02847, PF02854|IPR003890, IPR003891, IPR016021, IPR016024;HORVU2Hr1G041770.2;HORVU2Hr1G041770|chr2H:20810429	0.982993	17.9202	1.21406e-13	183.24	160.61	183.24					0.841963	7.65971	0.00157166	82.479	0.982993	17.9202	1.21406e-13	183.24		1	S	IAPASQSASSLHRPASQEGRSGNKSYSEEEL	IAPASQSAS(0.001)S(0.016)LHRPAS(0.983)QEGR	16		By MS/MS	By MS/MS	453580000	453580000	0	0	NaN	0	8635200	123230000	538
	HORVU2Hr1G041760.1HORVU2Hr1G041760|chr2H:207964332-207971660|HC_G|Eukaryotic;HORVU2Hr1G041770.2HORVU2Hr1G041770|chr2H:208104298-208111594|HC_G|Eukaryotic	1181;1226	HORVU2Hr1G041760.1;HORVU2Hr1G041760|chr2H:207964332-207971660|HC_G|Eukaryotic translation initiation factor 4G|GO:0003723, GO:0005488, GO:0005515|PF02847, PF02854|IPR003890, IPR003891, IPR016021, IPR016024;HORVU2Hr1G041770.2;HORVU2Hr1G041770|chr2H:20810429	0.999503	33.0362	0.00148991	124.33	93.504	124.33									0.999503	33.0362	0.00148991	124.33		1	S	LVGPQSNAPQVPRSGSDADRWQQKGLIPSPV	SGS(1)DADRWQQK	3			By MS/MS	17020000	17020000	0	0	NaN	0	0	17020000	539
	HORVU2Hr1G041760.1HORVU2Hr1G041760|chr2H:207964332-207971660|HC_G|Eukaryotic;HORVU2Hr1G041770.2HORVU2Hr1G041770|chr2H:208104298-208111594|HC_G|Eukaryotic	761;806	HORVU2Hr1G041760.1;HORVU2Hr1G041760|chr2H:207964332-207971660|HC_G|Eukaryotic translation initiation factor 4G|GO:0003723, GO:0005488, GO:0005515|PF02847, PF02854|IPR003890, IPR003891, IPR016021, IPR016024;HORVU2Hr1G041770.2;HORVU2Hr1G041770|chr2H:20810429	0.994563	23.2264	1.73189e-18	206.47	176.99	206.47									0.994563	23.2264	1.73189e-18	206.47		1	S	VAAVKSKDIEITHQISPESSDGKIMPDSTEN	SKDIEITHQIS(0.995)PES(0.005)S(0.001)DGK	11			By MS/MS	60451000	60451000	0	0	NaN	0	0	60451000	540
	HORVU2Hr1G042460.1HORVU2Hr1G042460|chr2H:213447526-213453013|HC_G|Adenine	38	HORVU2Hr1G042460.1;HORVU2Hr1G042460|chr2H:213447526-213453013|HC_G|Adenine nucleotide alpha hydrolases-like superfamily protein|GO:0006950|PF00582|IPR006015, IPR006016, IPR014729	1	82.6521	8.6105e-83	321.57	308.47	321.57									1	82.6521	8.6105e-83	321.57		1	S	APTPRPPPPASLQPDSPGVFFTNAAAAAPLG	APTPRPPPPASLQPDS(1)PGVFFTNAAAAAPLGSAHR	16			By MS/MS	1988000000	1988000000	0	0	NaN	0	0	208210000	541
	HORVU2Hr1G044870.3HORVU2Hr1G044870|chr2H:234391615-234394971|HC_G|receptor	620	HORVU2Hr1G044870.3;HORVU2Hr1G044870|chr2H:234391615-234394971|HC_G|receptor kinase 2|GO:0004672, GO:0005524, GO:0006468|PF01657, PF07714|IPR000719, IPR001245, IPR002290, IPR002902, IPR008271, IPR011009, IPR013320	0.99517	23.1393	0.000384395	95.366	75.644	95.366									0.99517	23.1393	0.000384395	95.366		1	S	DGRAFELVDPTLGHCSEVADIMRCVKVALLC	AFELVDPT(0.005)LGHCS(0.995)EVADIMR	13			By MS/MS	9312900	9312900	0	0	NaN	0	0	9312900	542
	HORVU2Hr1G046660.6HORVU2Hr1G046660|chr2H:252048307-252106831|HC_G|calcium-dependent	13	HORVU2Hr1G046660.6;HORVU2Hr1G046660|chr2H:252048307-252106831|HC_G|calcium-dependent protein kinase 33|GO:0004672, GO:0005509, GO:0005524, GO:0006468|PF00069, PF13499|IPR000719, IPR002048, IPR002290, IPR008271, IPR011009, IPR011992, IPR017441, IPR018247	0.999887	39.4888	1.95497e-06	138.25	103.06	138.25									0.999887	39.4888	1.95497e-06	138.25		1	S	___MGQCCSRATSPDSVQGGANGYGYSHQPK	ATSPDS(1)VQGGANGYGYSHQPK	6			By MS/MS	291400000	291400000	0	0	NaN	0	0	245230000	543
	HORVU2Hr1G046660.6HORVU2Hr1G046660|chr2H:252048307-252106831|HC_G|calcium-dependent	249	HORVU2Hr1G046660.6;HORVU2Hr1G046660|chr2H:252048307-252106831|HC_G|calcium-dependent protein kinase 33|GO:0004672, GO:0005509, GO:0005524, GO:0006468|PF00069, PF13499|IPR000719, IPR002048, IPR002290, IPR008271, IPR011009, IPR011992, IPR017441, IPR018247	1	75.8318	1.76494e-05	142.1	106.36	142.1									1	75.8318	1.76494e-05	142.1		1	S	SVFIEEGKMYRDIVGSAYYVAPEVLRRNYGK	DIVGS(1)AYYVAPEVLR	5			By MS/MS	10558000	10558000	0	0	NaN	0	0	10558000	544
	HORVU2Hr1G046660.6HORVU2Hr1G046660|chr2H:252048307-252106831|HC_G|calcium-dependent	32	HORVU2Hr1G046660.6;HORVU2Hr1G046660|chr2H:252048307-252106831|HC_G|calcium-dependent protein kinase 33|GO:0004672, GO:0005509, GO:0005524, GO:0006468|PF00069, PF13499|IPR000719, IPR002048, IPR002290, IPR008271, IPR011009, IPR011992, IPR017441, IPR018247	1	65.616	6.52576e-08	153.11	133.27	153.11									1	65.616	6.52576e-08	153.11		1	T	GANGYGYSHQPKQAQTPPSYNNAQPPPQAEV	QAQT(1)PPSYNNAQPPPQAEVR	4			By MS/MS	8751300	8751300	0	0	NaN	0	0	8751300	2599
	HORVU2Hr1G046980.2HORVU2Hr1G046980|chr2H:256434547-256439212|HC_G|DNA-binding	919	HORVU2Hr1G046980.2;HORVU2Hr1G046980|chr2H:256434547-256439212|HC_G|DNA-binding bromodomain-containing protein|GO:0005515|none|IPR001487	0.678603	3.24574	0.0230912	45.885	31.87	45.885									0.678603	3.24574	0.0230912	45.885		1	S	DMLRPDLNIGFPSPGSPPARQSSGINLEAQQ	DMLRPDLNIGFPS(0.321)PGS(0.679)PPAR	16			By MS/MS	8592200	8592200	0	0	NaN	0	0	8592200	545
	HORVU2Hr1G047550.1HORVU2Hr1G047550|chr2H:260778340-260801478|HC_G|Potassium	229	HORVU2Hr1G047550.1;HORVU2Hr1G047550|chr2H:260778340-260801478|HC_G|Potassium transporter family protein|GO:0015079, GO:0016020, GO:0071805|PF02705|IPR003855	0.845248	7.37349	0.00943169	96.531	70.467	96.531									0.845248	7.37349	0.00943169	96.531		1	S	ICRNAKASLLPNQLPSDTRISSFQLKVPSVE	ASLLPNQLPS(0.845)DT(0.155)R	10			By MS/MS	40873000	40873000	0	0	NaN	0	0	40873000	546
	HORVU2Hr1G047550.1HORVU2Hr1G047550|chr2H:260778340-260801478|HC_G|Potassium	89	HORVU2Hr1G047550.1;HORVU2Hr1G047550|chr2H:260778340-260801478|HC_G|Potassium transporter family protein|GO:0015079, GO:0016020, GO:0071805|PF02705|IPR003855	1	203.938	4.48068e-78	338.91	314.12	338.91									1	203.938	4.48068e-78	338.91		1	S	TPTAALGSRGGGGGYSDAEEDEEDALLRQRL	GGGGGYS(1)DAEEDEEDALLR	7			By MS/MS	80875000	80875000	0	0	NaN	0	0	80875000	547
	HORVU2Hr1G048070.2HORVU2Hr1G048070|chr2H:267038526-267053729|HC_G|Protein	212	HORVU2Hr1G048070.2;HORVU2Hr1G048070|chr2H:267038526-267053729|HC_G|Protein phosphatase 2C family protein|GO:0003824|PF00481|IPR001932	1	64.1212	0.00957055	64.121	28.58	64.121									1	64.1212	0.00957055	64.121			S	RVDGQLAVARAFGDRSLKKHLSSEPHVAEEV	AFGDRS(1)LKK	6			By matching	19376000	19376000	0	0	NaN	0	0	19376000	548
	HORVU2Hr1G050500.11HORVU2Hr1G050500|chr2H:291651191-291654557|HC_G|Mediator	175	HORVU2Hr1G050500.11;HORVU2Hr1G050500|chr2H:291651191-291654557|HC_G|Mediator of RNA polymerase II transcription subunit 14|none|none|none	0.952317	15.2795	0.0129858	58.938	49.15	58.938									0.952317	15.2795	0.0129858	58.938		1	S	GLNTLEPSFLSARHTSPNTSSGSQHVVTAAN	HT(0.028)S(0.952)PNT(0.004)S(0.004)S(0.005)GS(0.005)QHVVTAANR	3			By MS/MS	11096000	11096000	0	0	NaN	0	0	11096000	549
	HORVU2Hr1G050790.8HORVU2Hr1G050790|chr2H:295781553-295816099|HC_G|GRAM	47	HORVU2Hr1G050790.8;HORVU2Hr1G050790|chr2H:295781553-295816099|HC_G|GRAM domain family protein|none|PF02893, PF16016|IPR004182, IPR031968	0.939344	12.3614	2.35944e-20	185.31	165.58	185.31									0.939344	12.3614	2.35944e-20	185.31		1	S	VSVDAPAVSSPISAHSGDLSACDVSSPLLVS	LAVVSVDAPAVSS(0.001)PIS(0.055)AHS(0.939)GDLS(0.005)ACDVSSPLLVSR	19			By MS/MS	10213000	10213000	0	0	NaN	0	0	10213000	550
	HORVU2Hr1G051690.3HORVU2Hr1G051690|chr2H:304347266-304358750|HC_G|Calmodulin-binding	341	HORVU2Hr1G051690.3;HORVU2Hr1G051690|chr2H:304347266-304358750|HC_G|Calmodulin-binding transcription activator 5|GO:0003677, GO:0005515, GO:0005634|PF00612, PF03859, PF13637|IPR000048, IPR002110, IPR005559, IPR014756, IPR020683, IPR027417	1	103.878	0.021831	103.88	50.385	103.88					0	0		NaN	1	103.878	0.021831	103.88		1	S	PVDSDIPNDVPARENSLGLWKYLDDDSPCLG	ENS(1)LGLWK	3		By matching	By MS/MS	22170000	22170000	0	0	NaN	0	2026500	20144000	552
	HORVU2Hr1G051850.4HORVU2Hr1G051850|chr2H:306730918-306732820|HC_G|DDT	58	HORVU2Hr1G051850.4;HORVU2Hr1G051850|chr2H:306730918-306732820|HC_G|DDT domain superfamily|none|none|none	1	76.9548	0.00039015	131.08	106.73	97.551	0	0		NaN	0	0		NaN	1	76.9548	0.00039015	131.08		1	S	RSINEAIKITKKRENSAEPVTTLNRRMLVPR	KRENS(1)AEPVTTLNR	5	By matching	By matching	By MS/MS	128260000	128260000	0	0	NaN	20602000	2028300	33874000	554
	HORVU2Hr1G054040.19HORVU2Hr1G054040|chr2H:331427764-331431767|HC_G|Acyl-CoA	516	HORVU2Hr1G054040.19;HORVU2Hr1G054040|chr2H:331427764-331431767|HC_G|Acyl-CoA N-acyltransferase with RING/FYVE/PHD-type zinc finger protein|GO:0005515, GO:0008270|PF00628, PF16135|IPR001965, IPR011011, IPR013083, IPR019787, IPR032308	0.994226	22.3597	0.00533171	79.211	34.096	79.211									0.994226	22.3597	0.00533171	79.211		1	S	GEHKNDKKRLLEHKGSPENLSKKVKLEVTDL	LLEHKGS(0.994)PENLS(0.006)K	7			By MS/MS	38241000	38241000	0	0	NaN	0	0	38241000	555
	HORVU2Hr1G054040.19HORVU2Hr1G054040|chr2H:331427764-331431767|HC_G|Acyl-CoA	92	HORVU2Hr1G054040.19;HORVU2Hr1G054040|chr2H:331427764-331431767|HC_G|Acyl-CoA N-acyltransferase with RING/FYVE/PHD-type zinc finger protein|GO:0005515, GO:0008270|PF00628, PF16135|IPR001965, IPR011011, IPR013083, IPR019787, IPR032308	0.703979	6.66407	4.96896e-06	133.91	116.97	133.91									0.703979	6.66407	4.96896e-06	133.91		1	S	SDGSEKNKGDELNSTSSQKDDDLSEEKVVPL	NKGDELNS(0.09)T(0.055)S(0.704)S(0.152)QKDDDLSEEK	10			By MS/MS	14163000	14163000	0	0	NaN	0	0	14163000	556
	HORVU2Hr1G054100.3HORVU2Hr1G054100|chr2H:332189758-332262518|HC_G|PHD	204	HORVU2Hr1G054100.3;HORVU2Hr1G054100|chr2H:332189758-332262518|HC_G|PHD finger family protein / bromo-adjacent homology (BAH) domain-containing protein|GO:0003682, GO:0005515, GO:0008270|PF00628, PF01426|IPR001025, IPR001965, IPR011011, IPR013083, IPR019786	0.995321	23.3463	1.15541e-19	202.61	192.04	202.61									0.995321	23.3463	1.15541e-19	202.61		1	S	TDENGKTTENSHEATSQSEEKPVESKRRRR_	TTENSHEAT(0.005)S(0.995)QSEEKPVESK	10			By MS/MS	65868000	65868000	0	0	NaN	0	0	36965000	557
	HORVU2Hr1G055640.5HORVU2Hr1G055640|chr2H:347376149-347381407|HC_G|Peptidyl-prolyl	383	HORVU2Hr1G055640.5;HORVU2Hr1G055640|chr2H:347376149-347381407|HC_G|Peptidyl-prolyl cis-trans isomerase D|GO:0005515|PF13414|IPR011990, IPR013026, IPR019734	0.999938	42.1068	8.52561e-30	234.04	206.04	234.04					0.690411	3.48323	0.00127295	97.823	0.999938	42.1068	8.52561e-30	234.04		1	S	KLGIQGMPPKLVKTASEIIGTMKPEELQKMF	TAS(1)EIIGTMKPEELQK	3		By MS/MS	By MS/MS	350380000	350380000	0	0	NaN	0	2264900	204660000	558
	HORVU2Hr1G056230.1HORVU2Hr1G056230|chr2H:353739857-353761992|HC_G|Peptidyl-prolyl	456	HORVU2Hr1G056230.1;HORVU2Hr1G056230|chr2H:353739857-353761992|HC_G|Peptidyl-prolyl cis-trans isomerase D|GO:0000413, GO:0003755, GO:0006457|PF00160|IPR002130, IPR029000	0.985364	17.4423	0.0104201	63.691	48.66	63.691					0	0		NaN	0.985364	17.4423	0.0104201	63.691		2	S	GFTQKYSFARRYRTPSPECSHVRSSYSGGIN	Y(0.233)RT(0.781)PS(0.985)PECS(0.001)HVR	5		By matching	By MS/MS	67370000	0	67370000	0	NaN	0	887970	66482000	559
	HORVU2Hr1G056230.1HORVU2Hr1G056230|chr2H:353739857-353761992|HC_G|Peptidyl-prolyl	454	HORVU2Hr1G056230.1;HORVU2Hr1G056230|chr2H:353739857-353761992|HC_G|Peptidyl-prolyl cis-trans isomerase D|GO:0000413, GO:0003755, GO:0006457|PF00160|IPR002130, IPR029000	0.781053	5.44469	0.0104201	63.691	48.66	63.691					0	0		NaN	0.781053	5.44469	0.0104201	63.691		2	T	GRGFTQKYSFARRYRTPSPECSHVRSSYSGG	Y(0.233)RT(0.781)PS(0.985)PECS(0.001)HVR	3		By matching	By MS/MS	67370000	0	67370000	0	NaN	0	887970	66482000	2601
	HORVU2Hr1G057700.2HORVU2Hr1G057700|chr2H:371442220-371443669|HC_G|Oxygen-evolving	136	HORVU2Hr1G057700.2;HORVU2Hr1G057700|chr2H:371442220-371443669|HC_G|Oxygen-evolving enhancer protein 1, chloroplastic|GO:0005509, GO:0009523, GO:0009654, GO:0015979, GO:0016021, GO:0019898, GO:0042549|PF01716|IPR002628, IPR011250	0.983136	17.8702	2.79763e-12	201.1	144.17	201.1									0.983136	17.8702	2.79763e-12	201.1		1	S	KAGKYEMKKFCLEPTSFTVKAEGIQKNEPPA	KFCLEPT(0.016)S(0.983)FT(0.001)VK	8			By MS/MS	20573000	20573000	0	0	0.012444	0	0	20573000	560
	HORVU2Hr1G057700.2HORVU2Hr1G057700|chr2H:371442220-371443669|HC_G|Oxygen-evolving	275	HORVU2Hr1G057700.2;HORVU2Hr1G057700|chr2H:371442220-371443669|HC_G|Oxygen-evolving enhancer protein 1, chloroplastic|GO:0005509, GO:0009523, GO:0009654, GO:0015979, GO:0016021, GO:0019898, GO:0042549|PF01716|IPR002628, IPR011250	0.956823	14.8584	1.69828e-06	147.7	122.25	147.7									0.956823	14.8584	1.69828e-06	147.7		1	S	DEEELAKENVKNASSSTGNITLSVTKSKPET	NASS(0.031)S(0.957)T(0.012)GNITLSVTK	5			By MS/MS	49993000	49993000	0	0	0.42071	0	0	49993000	561
	HORVU2Hr1G057700.2HORVU2Hr1G057700|chr2H:371442220-371443669|HC_G|Oxygen-evolving	220	HORVU2Hr1G057700.2;HORVU2Hr1G057700|chr2H:371442220-371443669|HC_G|Oxygen-evolving enhancer protein 1, chloroplastic|GO:0005509, GO:0009523, GO:0009654, GO:0015979, GO:0016021, GO:0019898, GO:0042549|PF01716|IPR002628, IPR011250	0.845843	7.93185	0.000413501	98.565	73.057	98.565									0.845843	7.93185	0.000413501	98.565		1	S	FLFTVKQLVATGKPESFSGPFLVPSYRGSSF	QLVAT(0.018)GKPES(0.846)FS(0.136)GPFLVPSYR	10			By MS/MS	25283000	25283000	0	0	0.020338	0	0	25283000	562
	HORVU2Hr1G057700.2HORVU2Hr1G057700|chr2H:371442220-371443669|HC_G|Oxygen-evolving	110	HORVU2Hr1G057700.2;HORVU2Hr1G057700|chr2H:371442220-371443669|HC_G|Oxygen-evolving enhancer protein 1, chloroplastic|GO:0005509, GO:0009523, GO:0009654, GO:0015979, GO:0016021, GO:0019898, GO:0042549|PF01716|IPR002628, IPR011250	1	65.759	1.70565e-47	277.02	238.61	277.02									1	65.759	1.70565e-47	277.02		1	T	TYMEVKGTGTANQCPTIDGGVDSFPFKAGKY	GTGTANQCPT(1)IDGGVDSFPFK	10			By MS/MS	21471000	21471000	0	0	0.13322	0	0	21471000	2602
	HORVU2Hr1G058170.4HORVU2Hr1G058170|chr2H:377092347-377099939|HC_G|ARID/BRIGHT	420	HORVU2Hr1G058170.4;HORVU2Hr1G058170|chr2H:377092347-377099939|HC_G|ARID/BRIGHT DNA-binding domain-containing protein|GO:0003677|PF00011, PF01388|IPR001606, IPR002068, IPR008978	0.967304	16.4428	0.00198019	77.045	28.222	77.045									0.967304	16.4428	0.00198019	77.045		1	S	FQVAASTLTERIASDSQVGGSHASGSGRARR	IAS(0.01)DS(0.967)QVGGS(0.022)HASGSGR	5			By MS/MS	16568000	16568000	0	0	NaN	0	0	16568000	563
	HORVU2Hr1G058170.4HORVU2Hr1G058170|chr2H:377092347-377099939|HC_G|ARID/BRIGHT	487	HORVU2Hr1G058170.4;HORVU2Hr1G058170|chr2H:377092347-377099939|HC_G|ARID/BRIGHT DNA-binding domain-containing protein|GO:0003677|PF00011, PF01388|IPR001606, IPR002068, IPR008978	0.989487	19.7367	0.0159926	86.756	39.717	86.756									0.989487	19.7367	0.0159926	86.756		1	T	KDKNPKSSGPAKRKRTPTLEDEKAMPYKSEK	KRT(0.989)PT(0.011)LEDEK	3			By MS/MS	10799000	10799000	0	0	NaN	0	0	10799000	2604
	HORVU2Hr1G058530.2HORVU2Hr1G058530|chr2H:381355617-381360428|HC_G|calcium	555	HORVU2Hr1G058530.2;HORVU2Hr1G058530|chr2H:381355617-381360428|HC_G|calcium dependent protein kinase 1|GO:0004672, GO:0005509, GO:0005524, GO:0006468|PF00069, PF13499|IPR000719, IPR002048, IPR002290, IPR008271, IPR011009, IPR011992, IPR017441, IPR018247	0.916539	10.4067	0.000733607	112.94	58.451	112.94									0.916539	10.4067	0.000733607	112.94		1	S	QKGNNPLGKKGQGQTSFGLREALKIR_____	GQGQT(0.083)S(0.917)FGLR	6			By MS/MS	34535000	34535000	0	0	NaN	0	0	0	564
	HORVU2Hr1G058530.2HORVU2Hr1G058530|chr2H:381355617-381360428|HC_G|calcium	83	HORVU2Hr1G058530.2;HORVU2Hr1G058530|chr2H:381355617-381360428|HC_G|calcium dependent protein kinase 1|GO:0004672, GO:0005509, GO:0005524, GO:0006468|PF00069, PF13499|IPR000719, IPR002048, IPR002290, IPR008271, IPR011009, IPR011992, IPR017441, IPR018247	1	87.4233	1.14989e-05	147.36	104.14	147.36									1	87.4233	1.14989e-05	147.36		1	S	SPSSNPNKPKVKRVQSAGLLAESVLKRDSER	VQS(1)AGLLAESVLK	3			By MS/MS	42098000	42098000	0	0	NaN	0	0	17514000	565
	HORVU2Hr1G058850.2HORVU2Hr1G058850|chr2H:385481906-385485075|HC_TE?|Zinc	194	HORVU2Hr1G058850.2;HORVU2Hr1G058850|chr2H:385481906-385485075|HC_TE?|Zinc finger CCCH domain-containing protein 50|GO:0005515, GO:0046872|PF00642, PF12796|IPR000571, IPR002110, IPR020683	0.718446	5.22495	4.38624e-54	273.53	252.41	273.53									0.718446	5.22495	4.38624e-54	273.53		1	S	SSPPLSSSPDDEGNRSPSSRSSSLSPITVDR	ALAVATSAASGASSPPLSSS(0.001)PDDEGNRS(0.718)PS(0.216)S(0.065)R	28			By MS/MS	15915000	15915000	0	0	NaN	0	0	15915000	566
	HORVU2Hr1G058850.2HORVU2Hr1G058850|chr2H:385481906-385485075|HC_TE?|Zinc	478	HORVU2Hr1G058850.2;HORVU2Hr1G058850|chr2H:385481906-385485075|HC_TE?|Zinc finger CCCH domain-containing protein 50|GO:0005515, GO:0046872|PF00642, PF12796|IPR000571, IPR002110, IPR020683	0.966782	14.6404	6.54252e-05	118.87	88.107	118.87					0	0		NaN	0.966782	14.6404	6.54252e-05	118.87		1	S	GMSPRFTNDQGHSAYSPAHKSAILNKLHQQK	FTNDQGHS(0.033)AYS(0.967)PAHK	11		By matching	By MS/MS	56212000	56212000	0	0	NaN	0	1590400	54622000	567
	HORVU2Hr1G058850.2HORVU2Hr1G058850|chr2H:385481906-385485075|HC_TE?|Zinc	497	HORVU2Hr1G058850.2;HORVU2Hr1G058850|chr2H:385481906-385485075|HC_TE?|Zinc finger CCCH domain-containing protein 50|GO:0005515, GO:0046872|PF00642, PF12796|IPR000571, IPR002110, IPR020683	0.999999	58.6061	0.00243688	121.68	74.836	121.68									0.999999	58.6061	0.00243688	121.68		1	S	KSAILNKLHQQKGLLSPVNTNRMYSPRALDP	GLLS(1)PVNTNR	4			By MS/MS	24563000	24563000	0	0	NaN	0	0	24563000	568
	HORVU2Hr1G058850.2HORVU2Hr1G058850|chr2H:385481906-385485075|HC_TE?|Zinc	567	HORVU2Hr1G058850.2;HORVU2Hr1G058850|chr2H:385481906-385485075|HC_TE?|Zinc finger CCCH domain-containing protein 50|GO:0005515, GO:0046872|PF00642, PF12796|IPR000571, IPR002110, IPR020683	0.88978	9.07022	0.00135151	132.69	89.417	132.69					0	0		NaN	0.88978	9.07022	0.00135151	132.69		1	S	EQFSNLNKHQLPSVGSPRNSNAASWGNAGSP	HQLPS(0.11)VGS(0.89)PR	8		By matching	By MS/MS	124390000	124390000	0	0	NaN	0	3796600	120590000	569
	HORVU2Hr1G058850.2HORVU2Hr1G058850|chr2H:385481906-385485075|HC_TE?|Zinc	347	HORVU2Hr1G058850.2;HORVU2Hr1G058850|chr2H:385481906-385485075|HC_TE?|Zinc finger CCCH domain-containing protein 50|GO:0005515, GO:0046872|PF00642, PF12796|IPR000571, IPR002110, IPR020683	1	68.324	0.000503772	103.54	82.443	103.54									1	68.324	0.000503772	103.54		1	S	DELRHVPHNSGAGLLSPRATSSIDMTAAAAL	HVPHNSGAGLLS(1)PR	12			By MS/MS	96298000	96298000	0	0	NaN	0	0	96298000	570
	HORVU2Hr1G058850.2HORVU2Hr1G058850|chr2H:385481906-385485075|HC_TE?|Zinc	535	HORVU2Hr1G058850.2;HORVU2Hr1G058850|chr2H:385481906-385485075|HC_TE?|Zinc finger CCCH domain-containing protein 50|GO:0005515, GO:0046872|PF00642, PF12796|IPR000571, IPR002110, IPR020683	0.946649	12.4905	3.20048e-08	147.24	117.24	147.24					0.895634	9.3357	0.00498675	83.573	0.946649	12.4905	3.20048e-08	147.24		1	S	IGGMSPRSPRLMEPTSPINARFGAAVTQREM	LMEPT(0.053)S(0.947)PINAR	6		By MS/MS	By matching	91669000	91669000	0	0	NaN	0	3210700	88458000	571
	HORVU2Hr1G058850.2HORVU2Hr1G058850|chr2H:385481906-385485075|HC_TE?|Zinc	581	HORVU2Hr1G058850.2;HORVU2Hr1G058850|chr2H:385481906-385485075|HC_TE?|Zinc finger CCCH domain-containing protein 50|GO:0005515, GO:0046872|PF00642, PF12796|IPR000571, IPR002110, IPR020683	0.999996	53.7132	1.07283e-05	122.69	102.49	122.69					0	0		NaN	0.999996	53.7132	1.07283e-05	122.69			S	GSPRNSNAASWGNAGSPMGKVDWGVDGEELD	NSNAASWGNAGS(1)PMGK	12		By matching	By matching	15386000	15386000	0	0	NaN	0	8704800	6681600	572
	HORVU2Hr1G058850.2HORVU2Hr1G058850|chr2H:385481906-385485075|HC_TE?|Zinc	203	HORVU2Hr1G058850.2;HORVU2Hr1G058850|chr2H:385481906-385485075|HC_TE?|Zinc finger CCCH domain-containing protein 50|GO:0005515, GO:0046872|PF00642, PF12796|IPR000571, IPR002110, IPR020683	0.99901	30.6734	0.00575018	109	89.866	109									0.99901	30.6734	0.00575018	109		1	S	DDEGNRSPSSRSSSLSPITVDRAKKEYPVDP	SSS(0.001)LS(0.999)PITVDR	5			By MS/MS	11999000	11999000	0	0	NaN	0	0	11999000	573
	HORVU2Hr1G059940.1HORVU2Hr1G059940|chr2H:398465409-398467662|HC_G|Glutaredoxin	34	HORVU2Hr1G059940.1;HORVU2Hr1G059940|chr2H:398465409-398467662|HC_G|Glutaredoxin family protein|GO:0009055, GO:0015035, GO:0045454|PF00462|IPR002109, IPR012336	0.700278	3.68555	7.70811e-19	199.73	185.5	199.73									0.700278	3.68555	7.70811e-19	199.73		1	T	PAAPAAASAPLPPSPTKSGRVVLHSIDALSD	SSLPAAPAAASAPLPPS(0.3)PT(0.7)K	19			By MS/MS	77874000	77874000	0	0	NaN	0	0	77874000	2605
	HORVU2Hr1G060350.5HORVU2Hr1G060350|chr2H:403064608-403068631|HC_G|serine/threonine	184	HORVU2Hr1G060350.5;HORVU2Hr1G060350|chr2H:403064608-403068631|HC_G|serine/threonine protein kinase 1|GO:0004672, GO:0005524, GO:0006468, GO:0007165|PF00069, PF03822|IPR000719, IPR002290, IPR004041, IPR008271, IPR011009, IPR017441, IPR018451	0.930382	11.2621	3.55613e-06	133.52	118.26	133.52									0.930382	11.2621	3.55613e-06	133.52		1	T	LSALSQQVREDGLLHTTCGTPNYVAPEVINN	EDGLLHT(0.93)T(0.07)CGTPNYVAPEVINNK	7			By MS/MS	50470000	50470000	0	0	NaN	0	0	50470000	2606
	HORVU2Hr1G060380.1HORVU2Hr1G060380|chr2H:403073524-403079677|HC_G|Nuclear-interacting	812	HORVU2Hr1G060380.1;HORVU2Hr1G060380|chr2H:403073524-403079677|HC_G|Nuclear-interacting partner of ALK|GO:0005634, GO:0008270|PF07967|IPR012935	0.999474	32.7861	0.00110665	91.457	65.739	91.457									0.999474	32.7861	0.00110665	91.457		1	S	EFVPEDAGREEPQGDSHDVASQLVGRVDSGS	EEPQGDS(0.999)HDVAS(0.001)QLVGR	7			By MS/MS	15203000	15203000	0	0	NaN	0	0	15203000	574
	HORVU2Hr1G060380.1HORVU2Hr1G060380|chr2H:403073524-403079677|HC_G|Nuclear-interacting	854	HORVU2Hr1G060380.1;HORVU2Hr1G060380|chr2H:403073524-403079677|HC_G|Nuclear-interacting partner of ALK|GO:0005634, GO:0008270|PF07967|IPR012935	0.999864	38.6749	5.96011e-114	397.07	359.75	397.07									0.999864	38.6749	5.96011e-114	397.07		1	S	MSHARGQESNLQHSLSCNARVYSGIDLSKDE	GQESNLQHSLS(1)CNAR	11			By MS/MS	126800000	126800000	0	0	NaN	0	0	126800000	578
	HORVU2Hr1G060380.1HORVU2Hr1G060380|chr2H:403073524-403079677|HC_G|Nuclear-interacting	544	HORVU2Hr1G060380.1;HORVU2Hr1G060380|chr2H:403073524-403079677|HC_G|Nuclear-interacting partner of ALK|GO:0005634, GO:0008270|PF07967|IPR012935	0.736076	4.45444	4.14815e-15	195.46	145.01	195.46									0.736076	4.45444	4.14815e-15	195.46		1	S	SRGPSSRKRNLEEGGSTADKPINRLQPADSI	NLEEGGS(0.736)T(0.264)ADKPINR	7			By MS/MS	8010700	8010700	0	0	NaN	0	0	8010700	579
	HORVU2Hr1G060380.1HORVU2Hr1G060380|chr2H:403073524-403079677|HC_G|Nuclear-interacting	966	HORVU2Hr1G060380.1;HORVU2Hr1G060380|chr2H:403073524-403079677|HC_G|Nuclear-interacting partner of ALK|GO:0005634, GO:0008270|PF07967|IPR012935	0.986437	18.995	0.00226485	83.857	74.011	83.857									0.986437	18.995	0.00226485	83.857		1	S	VQSLGQNQYQAMKSDSAASLYKDDHAAPSHK	S(0.012)DS(0.986)AAS(0.001)LYKDDHAAPSHK	3			By MS/MS	14252000	14252000	0	0	NaN	0	0	14252000	580
	HORVU2Hr1G060380.1HORVU2Hr1G060380|chr2H:403073524-403079677|HC_G|Nuclear-interacting	861	HORVU2Hr1G060380.1;HORVU2Hr1G060380|chr2H:403073524-403079677|HC_G|Nuclear-interacting partner of ALK|GO:0005634, GO:0008270|PF07967|IPR012935	1	87.124	4.2842e-43	271.73	229.24	271.73									1	87.124	4.2842e-43	271.73		1	S	ESNLQHSLSCNARVYSGIDLSKDEVTQTGKM	VYS(1)GIDLSKDEVTQTGK	3			By MS/MS	55522000	55522000	0	0	NaN	0	0	23641000	581
	HORVU2Hr1G062680.1HORVU2Hr1G062680|chr2H:421939826-422016212|HC_G|Two-component;HORVU2Hr1G062670.3HORVU2Hr1G062670|chr2H:421939824-421941828|HC_G|myb-like	127;170	HORVU2Hr1G062680.1;HORVU2Hr1G062680|chr2H:421939826-422016212|HC_G|Two-component response regulator ARR1|GO:0003677|PF00249|IPR001005, IPR006447, IPR009057, IPR017930;HORVU2Hr1G062670.3;HORVU2Hr1G062670|chr2H:421939824-421941828|HC_G|myb-like transcription	0.755182	4.90628	6.4425e-05	114.75	96.154	114.75									0.755182	4.90628	6.4425e-05	114.75		1	S	VRGDDASEKQDERRRSSEPESHDGAVLPFKA	RRS(0.755)S(0.244)EPES(0.001)HDGAVLPFK	3			By MS/MS	38644000	38644000	0	0	NaN	0	0	38644000	582
	HORVU2Hr1G063210.2HORVU2Hr1G063210|chr2H:426004357-426006246|HC_G|Eukaryotic	2	HORVU2Hr1G063210.2;HORVU2Hr1G063210|chr2H:426004357-426006246|HC_G|Eukaryotic translation initiation factor 5A-1|GO:0003723, GO:0003746, GO:0006452, GO:0043022, GO:0045901, GO:0045905|PF01287|IPR001884, IPR008991, IPR012340, IPR014722, IPR019769, IPR020189	0.995822	23.7719	5.76292e-35	284.28	230.51	227.06									0.995822	23.7719	5.76292e-35	284.28		1	S	______________MSDTDEHHFESKADSGA	S(0.996)DT(0.004)DEHHFESK	1			By MS/MS	2070900000	2070900000	0	0	7.2934	0	0	1144100000	583
	HORVU2Hr1G063210.2HORVU2Hr1G063210|chr2H:426004357-426006246|HC_G|Eukaryotic	4	HORVU2Hr1G063210.2;HORVU2Hr1G063210|chr2H:426004357-426006246|HC_G|Eukaryotic translation initiation factor 5A-1|GO:0003723, GO:0003746, GO:0006452, GO:0043022, GO:0045901, GO:0045905|PF01287|IPR001884, IPR008991, IPR012340, IPR014722, IPR019769, IPR020189	0.97161	15.3433	0.000850956	115.63	101.26	115.63									0.97161	15.3433	0.000850956	115.63		1	T	____________MSDTDEHHFESKADSGASK	S(0.028)DT(0.972)DEHHFESK	3			By MS/MS	92314000	92314000	0	0	0.32512	0	0	92314000	2607
	HORVU2Hr1G063840.2HORVU2Hr1G063840|chr2H:432392094-432396813|HC_G|NLI	703	HORVU2Hr1G063840.2;HORVU2Hr1G063840|chr2H:432392094-432396813|HC_G|NLI interacting factor-like phosphatase|none|PF03031|IPR004274, IPR023214	0.877503	10.2364	0.00153696	116.79	95.485	116.79									0.877503	10.2364	0.00153696	116.79		1	S	STNVEAPSRGADVTTSPSPGEGPKYPNVNIT	GADVTT(0.083)S(0.878)PS(0.039)PGEGPK	7			By MS/MS	8537300	8537300	0	0	NaN	0	0	8537300	584
	HORVU2Hr1G063950.1HORVU2Hr1G063950|chr2H:433133602-433145212|HC_G|RNA	251	HORVU2Hr1G063950.1;HORVU2Hr1G063950|chr2H:433133602-433145212|HC_G|RNA polymerase-associated protein LEO1|GO:0006368, GO:0016570, GO:0016593|PF04004|IPR007149	1	95.9319	0.000684678	119.45	86.712	119.45									1	95.9319	0.000684678	119.45		1	S	EEERDHEVVRDVFGDSDEDEPAPYRAPDEID	DVFGDS(1)DEDEPAPYR	6			By MS/MS	27710000	27710000	0	0	NaN	0	0	27710000	588
	HORVU2Hr1G063950.1HORVU2Hr1G063950|chr2H:433133602-433145212|HC_G|RNA	297	HORVU2Hr1G063950.1;HORVU2Hr1G063950|chr2H:433133602-433145212|HC_G|RNA polymerase-associated protein LEO1|GO:0006368, GO:0016570, GO:0016593|PF04004|IPR007149	1	64.1594	6.73441e-06	120.64	96.237	120.64					0	0		NaN	1	64.1594	6.73441e-06	120.64		1	S	LQPDDVVADDDMRYESDDNREPKTKEKPVGP	ELQPDDVVADDDMRYES(1)DDNREPK	17		By matching	By MS/MS	63544000	63544000	0	0	NaN	0	859370	37685000	589
	HORVU2Hr1G063950.1HORVU2Hr1G063950|chr2H:433133602-433145212|HC_G|RNA	173	HORVU2Hr1G063950.1;HORVU2Hr1G063950|chr2H:433133602-433145212|HC_G|RNA polymerase-associated protein LEO1|GO:0006368, GO:0016570, GO:0016593|PF04004|IPR007149	1	89.415	0.000183863	137.95	84.695	137.95									1	89.415	0.000183863	137.95		1	S	ESDPEKVQSSPEREMSDGVMQTDARGMESEE	EMS(1)DGVMQTDAR	3			By MS/MS	71323000	71323000	0	0	NaN	0	0	35968000	590
	HORVU2Hr1G063950.1HORVU2Hr1G063950|chr2H:433133602-433145212|HC_G|RNA	674	HORVU2Hr1G063950.1;HORVU2Hr1G063950|chr2H:433133602-433145212|HC_G|RNA polymerase-associated protein LEO1|GO:0006368, GO:0016570, GO:0016593|PF04004|IPR007149	0.999947	42.7751	0.00330585	115.05	83.748	115.05									0.999947	42.7751	0.00330585	115.05		1	S	AGGSQRRREVDSGEDSPPRKQPAMVHRRKAV	EVDSGEDS(1)PPR	8			By MS/MS	10522000	10522000	0	0	NaN	0	0	10522000	591
	HORVU2Hr1G063950.1HORVU2Hr1G063950|chr2H:433133602-433145212|HC_G|RNA	186	HORVU2Hr1G063950.1;HORVU2Hr1G063950|chr2H:433133602-433145212|HC_G|RNA polymerase-associated protein LEO1|GO:0006368, GO:0016570, GO:0016593|PF04004|IPR007149	1	247.411	6.85256e-78	340.4	324.1	340.4									1	247.411	6.85256e-78	340.4		1	S	EMSDGVMQTDARGMESEEDGYEQQAVPSRRR	GMES(1)EEDGYEQQAVPSR	4			By MS/MS	75747000	75747000	0	0	NaN	0	0	55778000	592
	HORVU2Hr1G063950.1HORVU2Hr1G063950|chr2H:433133602-433145212|HC_G|RNA	693	HORVU2Hr1G063950.1;HORVU2Hr1G063950|chr2H:433133602-433145212|HC_G|RNA polymerase-associated protein LEO1|GO:0006368, GO:0016570, GO:0016593|PF04004|IPR007149	1	169.823	2.96952e-08	169.82	150.73	169.82									1	169.823	2.96952e-08	169.82		1	S	KQPAMVHRRKAVVFESDDEDE__________	KAVVFES(1)DDEDE	7			By MS/MS	48511000	48511000	0	0	NaN	0	0	48511000	593
	HORVU2Hr1G063950.1HORVU2Hr1G063950|chr2H:433133602-433145212|HC_G|RNA	233	HORVU2Hr1G063950.1;HORVU2Hr1G063950|chr2H:433133602-433145212|HC_G|RNA polymerase-associated protein LEO1|GO:0006368, GO:0016570, GO:0016593|PF04004|IPR007149	0.999486	32.8883	0.000309928	139.28	113.28	139.28									0.999486	32.8883	0.000309928	139.28		1	S	GQAPEDEEAPQRKLSSPMEEERDHEVVRDVF	KLS(0.001)S(0.999)PMEEER	4			By MS/MS	67419000	67419000	0	0	NaN	0	0	30402000	594
	HORVU2Hr1G063950.1HORVU2Hr1G063950|chr2H:433133602-433145212|HC_G|RNA	644	HORVU2Hr1G063950.1;HORVU2Hr1G063950|chr2H:433133602-433145212|HC_G|RNA polymerase-associated protein LEO1|GO:0006368, GO:0016570, GO:0016593|PF04004|IPR007149	1	68.4635	0.00531642	83.53	69.324	68.463									1	68.4635	0.00531642	83.53		1	S	EEDEYEEDPEEDARMSDEGIQEPKRKRESAA	MS(1)DEGIQEPK	2			By MS/MS	53399000	53399000	0	0	NaN	0	0	31185000	595
	HORVU2Hr1G063950.1HORVU2Hr1G063950|chr2H:433133602-433145212|HC_G|RNA	526	HORVU2Hr1G063950.1;HORVU2Hr1G063950|chr2H:433133602-433145212|HC_G|RNA polymerase-associated protein LEO1|GO:0006368, GO:0016570, GO:0016593|PF04004|IPR007149	1	196.052	7.19442e-38	238.86	218.68	238.86									1	196.052	7.19442e-38	238.86		1	S	VNRKYTQPARQRRQLSPGFLEDALDEDEETD	RQLS(1)PGFLEDALDEDEETDNQYSSR	4			By MS/MS	23149000	23149000	0	0	NaN	0	0	23149000	596
	HORVU2Hr1G064070.2HORVU2Hr1G064070|chr2H:433847118-433849820|HC_U|unknown	523	HORVU2Hr1G064070.2;HORVU2Hr1G064070|chr2H:433847118-433849820|HC_U|unknown protein; LOCATED IN: chloroplast; Has 1807 Blast hits to 1807 proteins in 277 species: Archae - 0; Bacteria - 0; Metazoa - 736; Fungi - 347; Plants - 385; Viruses - 0; Other Eukaryo	0.601119	3.80377	0.00199592	131.82	69.356	131.82	0	0		NaN	0	0		NaN	0.601119	3.80377	0.00199592	131.82		1	T	DGETVQVSYKVYIPTTSPRLARRKLQR____	VYIPT(0.149)T(0.601)S(0.25)PR	6	By matching	By matching	By MS/MS	129460000	129460000	0	0	NaN	24596000	7638600	97229000	2608
	HORVU2Hr1G065120.1HORVU2Hr1G065120|chr2H:446315279-446319114|HC_G|Pyridoxal	207	HORVU2Hr1G065120.1;HORVU2Hr1G065120|chr2H:446315279-446319114|HC_G|Pyridoxal 5'-phosphate synthase subunit PdxS|GO:0003824, GO:0008152, GO:0042819, GO:0042823|PF01680|IPR001852, IPR011060, IPR013785	0.999999	61.6066	0.0210205	63.624	31.824	63.624									0.999999	61.6066	0.0210205	63.624		2	S	GDVRALRSMDDDEVFSYAKSIAAPYDLVMQT	ALRSMDDDEVFS(1)Y(1)AK	12			By MS/MS	13564000	0	13564000	0	NaN	0	0	13564000	600
	HORVU2Hr1G065120.1HORVU2Hr1G065120|chr2H:446315279-446319114|HC_G|Pyridoxal	208	HORVU2Hr1G065120.1;HORVU2Hr1G065120|chr2H:446315279-446319114|HC_G|Pyridoxal 5'-phosphate synthase subunit PdxS|GO:0003824, GO:0008152, GO:0042819, GO:0042823|PF01680|IPR001852, IPR011060, IPR013785	0.999999	61.9327	0.0210205	63.624	31.824	63.624									0.999999	61.9327	0.0210205	63.624		2	Y	DVRALRSMDDDEVFSYAKSIAAPYDLVMQTK	ALRSMDDDEVFS(1)Y(1)AK	13			By MS/MS	13564000	0	13564000	0	NaN	0	0	13564000	2920
	HORVU2Hr1G066510.2HORVU2Hr1G066510|chr2H:460251741-460263589|HC_G|polyadenylate-binding	478	HORVU2Hr1G066510.2;HORVU2Hr1G066510|chr2H:460251741-460263589|HC_G|polyadenylate-binding protein 1|GO:0000166, GO:0003676|PF00076|IPR000504, IPR012677	0.920516	10.6447	3.88665e-46	259.34	229.62	259.34									0.920516	10.6447	3.88665e-46	259.34		1	S	RLNSGTDVLQSQQISSPAQSKSGSSVREDGV	LNSGTDVLQSQQIS(0.079)S(0.921)PAQSK	15			By MS/MS	19697000	19697000	0	0	NaN	0	0	19697000	602
	HORVU2Hr1G066650.2HORVU2Hr1G066650|chr2H:462653658-462671143|HC_G|Histidine	560	HORVU2Hr1G066650.2;HORVU2Hr1G066650|chr2H:462653658-462671143|HC_G|Histidine kinase-, DNA gyrase B-, and HSP90-like ATPase family protein|none|PF13589|IPR003594	0.750103	5.3553	3.46498e-06	122.57	107.1	122.57									0.750103	5.3553	3.46498e-06	122.57		1	S	VGARSFRSPETGRENSPEGSPGAQPSPGHSG	SPET(0.219)GRENS(0.75)PEGS(0.031)PGAQPSPGHSGK	9			By MS/MS	85707000	85707000	0	0	NaN	0	0	85707000	603
	HORVU2Hr1G068630.1HORVU2Hr1G068630|chr2H:483111051-483113246|HC_G|unknown	97	HORVU2Hr1G068630.1;HORVU2Hr1G068630|chr2H:483111051-483113246|HC_G|unknown function|none|PF05627|IPR008700	0.999945	43.2561	0.00275188	85.935	72.734	85.935									0.999945	43.2561	0.00275188	85.935		1	S	EKYTGIFNRVRDDKLSPDSSARQQSSGNRRD	VRDDKLS(1)PDSSAR	7			By MS/MS	101530000	101530000	0	0	NaN	0	0	101530000	604
	HORVU2Hr1G069060.2HORVU2Hr1G069060|chr2H:486457212-486463025|HC_G|SNF1-related	137	HORVU2Hr1G069060.2;HORVU2Hr1G069060|chr2H:486457212-486463025|HC_G|SNF1-related protein kinase regulatory subunit gamma 1|GO:0003824|PF00571|IPR000644, IPR013785	0.999894	39.7651	0.00102221	141.2	47.081	141.2	0.999894	39.7651	0.00102221	141.2					0.999674	34.8696	0.0351947	107.1		1	S	SAVGSPVANLAARLGSFTFRRTSSGRVETTT	LGS(1)FTFR	3	By MS/MS		By MS/MS	318600000	318600000	0	0	NaN	0	0	318600000	605
	HORVU2Hr1G069060.2HORVU2Hr1G069060|chr2H:486457212-486463025|HC_G|SNF1-related	5	HORVU2Hr1G069060.2;HORVU2Hr1G069060|chr2H:486457212-486463025|HC_G|SNF1-related protein kinase regulatory subunit gamma 1|GO:0003824|PF00571|IPR000644, IPR013785	0.999312	31.6173	0.000144359	118.91	98.263	107.39					0	0		NaN	0.999312	31.6173	0.000144359	118.91		1;2	S	___________METDSPRSPEAEIGHRVEDL	MET(0.001)DS(0.999)PRS(1)PEAEIGHR	5		By matching	By MS/MS	182130000	98158000	83969000	0	NaN	0	4419700	157320000	606
	HORVU2Hr1G069060.2HORVU2Hr1G069060|chr2H:486457212-486463025|HC_G|SNF1-related	8	HORVU2Hr1G069060.2;HORVU2Hr1G069060|chr2H:486457212-486463025|HC_G|SNF1-related protein kinase regulatory subunit gamma 1|GO:0003824|PF00571|IPR000644, IPR013785	0.999611	34.097	0.000144359	118.91	98.263	107.39					0	0		NaN	0.999611	34.097	0.000144359	118.91		1;2	S	________METDSPRSPEAEIGHRVEDLWEV	MET(0.001)DS(0.999)PRS(1)PEAEIGHR	8		By matching	By MS/MS	155250000	71281000	83969000	0	NaN	0	7561700	116700000	607
	HORVU2Hr1G069060.2HORVU2Hr1G069060|chr2H:486457212-486463025|HC_G|SNF1-related	29	HORVU2Hr1G069060.2;HORVU2Hr1G069060|chr2H:486457212-486463025|HC_G|SNF1-related protein kinase regulatory subunit gamma 1|GO:0003824|PF00571|IPR000644, IPR013785	0.942305	12.1305	2.88715e-24	222.51	203.75	152.44					0.800524	6.03484	2.11291e-07	149.86	0.942305	12.1305	2.88715e-24	222.51		1	S	GHRVEDLWEVAQPQLSPSEKLNSCFEDIPVA	SPEAEIGHRVEDLWEVAQPQLS(0.942)PS(0.058)EK	22		By MS/MS	By MS/MS	204200000	204200000	0	0	NaN	0	6509200	188590000	608
	HORVU2Hr1G069490.2HORVU2Hr1G069490|chr2H:489258131-489260368|HC_G|RNA-binding	28	HORVU2Hr1G069490.2;HORVU2Hr1G069490|chr2H:489258131-489260368|HC_G|RNA-binding protein 42|GO:0000166, GO:0003676, GO:0003723, GO:0008270|PF00013, PF00076, PF16275|IPR000504, IPR001878, IPR004087, IPR004088, IPR012677, IPR032570	0.827933	7.16571	0.0127014	53.578	43.991	53.578									0.827933	7.16571	0.0127014	53.578		1	S	REPSSDPPRDAPRDASSEPHHNGSANAAGDG	DAS(0.828)S(0.159)EPHHNGS(0.013)ANAAGDGDSSSR	3			By MS/MS	3006900	3006900	0	0	NaN	0	0	3006900	609
	HORVU2Hr1G069490.2HORVU2Hr1G069490|chr2H:489258131-489260368|HC_G|RNA-binding	12	HORVU2Hr1G069490.2;HORVU2Hr1G069490|chr2H:489258131-489260368|HC_G|RNA-binding protein 42|GO:0000166, GO:0003676, GO:0003723, GO:0008270|PF00013, PF00076, PF16275|IPR000504, IPR001878, IPR004087, IPR004088, IPR012677, IPR032570	0.557925	1.3314	0.0273988	54.501	45.312	54.501									0.557925	1.3314	0.0273988	54.501		1	S	____MASAETLARSPSREPSSDPPRDAPRDA	S(0.411)PS(0.558)REPS(0.031)SDPPR	3			By MS/MS	12966000	12966000	0	0	NaN	0	0	12966000	612
	HORVU2Hr1G069490.2HORVU2Hr1G069490|chr2H:489258131-489260368|HC_G|RNA-binding	66	HORVU2Hr1G069490.2;HORVU2Hr1G069490|chr2H:489258131-489260368|HC_G|RNA-binding protein 42|GO:0000166, GO:0003676, GO:0003723, GO:0008270|PF00013, PF00076, PF16275|IPR000504, IPR001878, IPR004087, IPR004088, IPR012677, IPR032570	1	86.5545	4.84277e-117	390.76	361.29	202.09									1	86.5545	4.84277e-117	390.76		1	S	RRSRWEQSNDESGANSGGEGGAGGRKRKSRW	SRWEQSNDESGANS(1)GGEGGAGGR	14			By MS/MS	130850000	130850000	0	0	NaN	0	0	70497000	613
	HORVU2Hr1G069490.2HORVU2Hr1G069490|chr2H:489258131-489260368|HC_G|RNA-binding;HORVU2Hr1G069470.3HORVU2Hr1G069470|chr2H:489507012-489512598|HC_G|RNA-binding	136;81	HORVU2Hr1G069490.2;HORVU2Hr1G069490|chr2H:489258131-489260368|HC_G|RNA-binding protein 42|GO:0000166, GO:0003676, GO:0003723, GO:0008270|PF00013, PF00076, PF16275|IPR000504, IPR001878, IPR004087, IPR004088, IPR012677, IPR032570;HORVU2Hr1G069470.3;HORVU2Hr1	0.999278	31.4017	5.21069e-31	231.99	206.73	231.99									0.999278	31.4017	5.21069e-31	231.99		2	S	LQSGLPLDDRPEGARSPSPEPIYDNLGIRIN	LLQSGLPLDDRPEGARS(0.999)PS(0.998)PEPIY(0.003)DNLGIR	17			By MS/MS	34855000	0	34855000	0	NaN	0	0	34855000	610
	HORVU2Hr1G069490.2HORVU2Hr1G069490|chr2H:489258131-489260368|HC_G|RNA-binding;HORVU2Hr1G069470.3HORVU2Hr1G069470|chr2H:489507012-489512598|HC_G|RNA-binding	138;83	HORVU2Hr1G069490.2;HORVU2Hr1G069490|chr2H:489258131-489260368|HC_G|RNA-binding protein 42|GO:0000166, GO:0003676, GO:0003723, GO:0008270|PF00013, PF00076, PF16275|IPR000504, IPR001878, IPR004087, IPR004088, IPR012677, IPR032570;HORVU2Hr1G069470.3;HORVU2Hr1	0.997519	26.0391	5.21069e-31	231.99	206.73	231.99									0.997519	26.0391	5.21069e-31	231.99		2	S	SGLPLDDRPEGARSPSPEPIYDNLGIRINTR	LLQSGLPLDDRPEGARS(0.999)PS(0.998)PEPIY(0.003)DNLGIR	19			By MS/MS	34855000	0	34855000	0	NaN	0	0	34855000	611
	HORVU2Hr1G069600.1HORVU2Hr1G069600|chr2H:490705185-490707311|HC_G|Carboxyvinyl-carboxyphosphonate	87	HORVU2Hr1G069600.1;HORVU2Hr1G069600|chr2H:490705185-490707311|HC_G|Carboxyvinyl-carboxyphosphonate phosphorylmutase, chloroplastic|GO:0003824|none|IPR015813	0.839001	8.52077	6.88576e-07	144.38	128.51	144.38									0.839001	8.52077	6.88576e-07	144.38		1	T	YQEDKQYTVPQAQPSTPSGNP__________	QYTVPQAQPS(0.118)T(0.839)PS(0.043)GNP	11			By MS/MS	50513000	50513000	0	0	NaN	0	0	50513000	2609
	HORVU2Hr1G070570.1HORVU2Hr1G070570|chr2H:497990945-497992121|HC_G|Photosystem;HORVU2Hr1G121820.5HORVU2Hr1G121820|chr2H:751783858-751784919|HC_G|Photosystem;HORVU0Hr1G024720.1HORVU0Hr1G024720|chrUn:127815992-127816804|HC_G|Photosystem;HORVU2Hr1G062050.1HORVU2Hr1G062050|chr2H:419362944-419363149|HC_G|Photosystem;HORVU6Hr1G046820.1HORVU6Hr1G046820|chr6H:275450263-275451288|HC_G|Photosystem;HORVU5Hr1…	2;2;2;2;2;2	HORVU2Hr1G070570.1;HORVU2Hr1G070570|chr2H:497990945-497992121|HC_G|Photosystem II protein D1|GO:0009055, GO:0009772, GO:0019684, GO:0045156|PF00124|IPR000484, IPR005867;HORVU2Hr1G121820.5;HORVU2Hr1G121820|chr2H:751783858-751784919|HC_G|Photosystem II prote	1	82.645	0.00623701	125.82	107.07	82.645	1	82.645	0.0170058	82.645					1	103.546	0.00623701	125.82		1	T	______________MTAILERRESTSLWGRF	T(1)AILERR	1	By MS/MS		By MS/MS	19622000000	19622000000	0	0	27.991	172590000	0	19431000000	2610
	HORVU2Hr1G070720.25HORVU2Hr1G070720|chr2H:500425196-500433096|HC_G|hydroxyproline-rich	598	HORVU2Hr1G070720.25;HORVU2Hr1G070720|chr2H:500425196-500433096|HC_G|hydroxyproline-rich glycoprotein family protein|none|none|IPR027267	0.736179	4.45901	8.16209e-19	202.96	146.74	202.96									0.736179	4.45901	8.16209e-19	202.96		1	S	KLLESRHSRESSEVSSPPLTPISLADVSRKS	ESSEVS(0.264)S(0.736)PPLTPISLADVSR	7			By MS/MS	18950000	18950000	0	0	NaN	0	0	18950000	614
	HORVU2Hr1G071100.8HORVU2Hr1G071100|chr2H:504798542-504801556|HC_G|Myb/SANT-like	275	HORVU2Hr1G071100.8;HORVU2Hr1G071100|chr2H:504798542-504801556|HC_G|Myb/SANT-like DNA-binding domain protein|GO:0003677|PF13837|IPR009057, IPR017877	1	186.297	4.2786e-98	390.17	268.96	390.17									1	186.297	4.2786e-98	390.17		1	S	TDEPPPPQGGQKRQRSDDALGETTDLQGKLI	QRS(1)DDALGETTDLQGK	3			By MS/MS	41339000	41339000	0	0	NaN	0	0	41339000	615
	HORVU2Hr1G071100.8HORVU2Hr1G071100|chr2H:504798542-504801556|HC_G|Myb/SANT-like	243	HORVU2Hr1G071100.8;HORVU2Hr1G071100|chr2H:504798542-504801556|HC_G|Myb/SANT-like DNA-binding domain protein|GO:0003677|PF13837|IPR009057, IPR017877	0.813617	6.40175	4.6555e-22	226.74	176.28	226.74									0.813617	6.40175	4.6555e-22	226.74		1	S	PVSLPEKKTEAPTQGSSDQGTSKGKQQEEIR	TEAPTQGS(0.814)S(0.186)DQGTSK	8			By MS/MS	64385000	64385000	0	0	NaN	0	0	64385000	616
	HORVU2Hr1G071330.6HORVU2Hr1G071330|chr2H:508786030-508794435|HC_G|Glycine--tRNA	659	HORVU2Hr1G071330.6;HORVU2Hr1G071330|chr2H:508786030-508794435|HC_G|Glycine--tRNA ligase|GO:0000166, GO:0004812, GO:0004820, GO:0005524, GO:0005737, GO:0006418, GO:0006426|PF00587, PF03129|IPR002314, IPR002315, IPR004154, IPR006195	0.999496	32.9847	8.65775e-25	228.7	207.87	228.7									0.999496	32.9847	8.65775e-25	228.7		1	T	WADIMWRYPAHTTLATDEEEASET_______	YPAHTT(0.001)LAT(0.999)DEEEASET	9			By MS/MS	10458000	10458000	0	0	NaN	0	0	10458000	2611
	HORVU2Hr1G071880.2HORVU2Hr1G071880|chr2H:513917440-513919304|HC_G|OJ000315_02.4	69	HORVU2Hr1G071880.2;HORVU2Hr1G071880|chr2H:513917440-513919304|HC_G|OJ000315_02.4 protein|none|none|none	0.995484	23.4333	0.000483423	122.93	86.403	122.93									0.995484	23.4333	0.000483423	122.93		1	S	GPASKCVCAPATHAGSFKCRFHRTNSQGHGH	CVCAPAT(0.005)HAGS(0.995)FK	11			By MS/MS	18122000	18122000	0	0	NaN	0	0	18122000	618
	HORVU2Hr1G071880.2HORVU2Hr1G071880|chr2H:513917440-513919304|HC_G|OJ000315_02.4	33	HORVU2Hr1G071880.2;HORVU2Hr1G071880|chr2H:513917440-513919304|HC_G|OJ000315_02.4 protein|none|none|none	0.973008	16.188	0.0093969	62.032	50.244	62.032									0.973008	16.188	0.0093969	62.032		1	S	HGHHSNSTTPTGEAASPKNTRRRWPGSASAP	FHTHGHHSNS(0.001)T(0.002)T(0.001)PT(0.023)GEAAS(0.973)PK	19			By MS/MS	29295000	29295000	0	0	NaN	0	0	29295000	619
	HORVU2Hr1G071880.2HORVU2Hr1G071880|chr2H:513917440-513919304|HC_G|OJ000315_02.4	108	HORVU2Hr1G071880.2;HORVU2Hr1G071880|chr2H:513917440-513919304|HC_G|OJ000315_02.4 protein|none|none|none	0.999694	35.2418	1.38495e-21	213.06	186.38	213.06									0.999694	35.2418	1.38495e-21	213.06		1	S	PPSPAAANAAPRHPASPSSSSGTVATQ____	HPAS(1)PSSSSGTVATQ	4			By MS/MS	80370000	80370000	0	0	NaN	0	0	80370000	620
	HORVU2Hr1G071880.2HORVU2Hr1G071880|chr2H:513917440-513919304|HC_G|OJ000315_02.4	79	HORVU2Hr1G071880.2;HORVU2Hr1G071880|chr2H:513917440-513919304|HC_G|OJ000315_02.4 protein|none|none|none	0.572891	6.18327	3.86896e-06	102.4	88.241	102.4									0.572891	6.18327	3.86896e-06	102.4		1	S	ATHAGSFKCRFHRTNSQGHGHGQGSRPSSPP	T(0.013)NS(0.573)QGHGHGQGS(0.138)RPS(0.138)S(0.138)PPSPAAANAAPR	3			By MS/MS	44755000	44755000	0	0	NaN	0	0	44755000	621
	HORVU2Hr1G074320.2HORVU2Hr1G074320|chr2H:536844903-536858742|HC_G|Exocyst	93	HORVU2Hr1G074320.2;HORVU2Hr1G074320|chr2H:536844903-536858742|HC_G|Exocyst complex component 2|none|PF15469|IPR016159	0.870652	8.35131	2.655e-13	194.3	155.66	194.3					0.870652	8.35131	2.655e-13	194.3						1	S	IMDNKSLRLITESSVSSPVSREKSQGLDPSM	LITESSVS(0.871)S(0.127)PVS(0.002)R	8		By MS/MS		7797300	7797300	0	0	NaN	0	7797300	0	623
	HORVU2Hr1G074320.2HORVU2Hr1G074320|chr2H:536844903-536858742|HC_G|Exocyst	94	HORVU2Hr1G074320.2;HORVU2Hr1G074320|chr2H:536844903-536858742|HC_G|Exocyst complex component 2|none|PF15469|IPR016159	0.927417	14.0814	1.37494e-08	167.89	142.82	167.89									0.927417	14.0814	1.37494e-08	167.89		1	S	MDNKSLRLITESSVSSPVSREKSQGLDPSMR	LITESSVS(0.036)S(0.927)PVS(0.036)R	9			By MS/MS	403700000	403700000	0	0	NaN	0	0	403700000	624
	HORVU2Hr1G074320.2HORVU2Hr1G074320|chr2H:536844903-536858742|HC_G|Exocyst	982	HORVU2Hr1G074320.2;HORVU2Hr1G074320|chr2H:536844903-536858742|HC_G|Exocyst complex component 2|none|PF15469|IPR016159	0.999228	31.2851	2.60713e-05	148.69	116.76	148.69									0.999228	31.2851	2.60713e-05	148.69		1	S	QVSSPSFRRQQTSTNSPIVSRRRR_______	QQTST(0.001)NS(0.999)PIVSR	7			By MS/MS	57566000	57566000	0	0	NaN	0	0	57566000	625
	HORVU2Hr1G074320.2HORVU2Hr1G074320|chr2H:536844903-536858742|HC_G|Exocyst	969	HORVU2Hr1G074320.2;HORVU2Hr1G074320|chr2H:536844903-536858742|HC_G|Exocyst complex component 2|none|PF15469|IPR016159	0.621076	2.45731	4.47831e-39	237.62	221.8	237.62									0.621076	2.45731	4.47831e-39	237.62		1	S	YQAPAPAAHHPPAQVSSPSFRRQQTSTNSPI	TSAYSSYQAPAPAAHHPPAQVS(0.621)S(0.353)PS(0.026)FR	22			By MS/MS	86967000	86967000	0	0	NaN	0	0	86967000	626
	HORVU2Hr1G074320.2HORVU2Hr1G074320|chr2H:536844903-536858742|HC_G|Exocyst	972	HORVU2Hr1G074320.2;HORVU2Hr1G074320|chr2H:536844903-536858742|HC_G|Exocyst complex component 2|none|PF15469|IPR016159	0.635567	5.42574	5.17981e-08	127.29	117.19	127.29									0.635567	5.42574	5.17981e-08	127.29		1	S	PAPAAHHPPAQVSSPSFRRQQTSTNSPIVSR	TSAYSSYQAPAPAAHHPPAQVS(0.182)S(0.182)PS(0.636)FRR	25			By MS/MS	39741000	39741000	0	0	NaN	0	0	39741000	628
	HORVU2Hr1G075470.2HORVU2Hr1G075470|chr2H:543955717-543960490|HC_G|Protein	154	HORVU2Hr1G075470.2;HORVU2Hr1G075470|chr2H:543955717-543960490|HC_G|Protein kinase superfamily protein|GO:0004672, GO:0005524, GO:0006468|PF00069|IPR000719, IPR002290, IPR008271, IPR011009, IPR017441	0.999657	37.1383	2.90192e-28	224.18	204.01	224.18	0.709592	7.35502	2.12451e-05	116.13					0.999657	37.1383	2.90192e-28	224.18		2	S	LKICDFGYSKSSLLHSKPKSTVGTPAYIAPE	SSLLHS(1)KPKS(0.992)T(0.008)VGTPAYIAPEVLSR	6	By MS/MS		By MS/MS	698570000	0	698570000	0	NaN	67259000	0	473980000	630
	HORVU2Hr1G075470.2HORVU2Hr1G075470|chr2H:543955717-543960490|HC_G|Protein;HORVU1Hr1G055340.2HORVU1Hr1G055340|chr1H:405714931-405718538|HC_G|Protein;HORVU2Hr1G110230.24HORVU2Hr1G110230|chr2H:719150904-719161174|HC_G|Protein;HORVU2Hr1G029900.2HORVU2Hr1G029900|chr2H:108668003-108672779|HC_G|Protein	158;159;158;279	HORVU2Hr1G075470.2;HORVU2Hr1G075470|chr2H:543955717-543960490|HC_G|Protein kinase superfamily protein|GO:0004672, GO:0005524, GO:0006468|PF00069|IPR000719, IPR002290, IPR008271, IPR011009, IPR017441;HORVU1Hr1G055340.2;HORVU1Hr1G055340|chr1H:405714931-40571	0.991987	20.9291	2.90192e-28	224.18	204.01	224.18					0.49998	0	0.00388846	103.16	0.991987	20.9291	2.90192e-28	224.18		1;2	S	DFGYSKSSLLHSKPKSTVGTPAYIAPEVLSR	SSLLHS(1)KPKS(0.992)T(0.008)VGTPAYIAPEVLSR	10		By MS/MS	By MS/MS	738250000	106950000	631310000	0	NaN	0	3869900	577060000	629
	HORVU2Hr1G075470.2HORVU2Hr1G075470|chr2H:543955717-543960490|HC_G|Protein;HORVU1Hr1G055340.2HORVU1Hr1G055340|chr1H:405714931-405718538|HC_G|Protein;HORVU2Hr1G110230.24HORVU2Hr1G110230|chr2H:719150904-719161174|HC_G|Protein;HORVU2Hr1G029900.2HORVU2Hr1G029900|chr2H:108668003-108672779|HC_G|Protein	159;160;159;280	HORVU2Hr1G075470.2;HORVU2Hr1G075470|chr2H:543955717-543960490|HC_G|Protein kinase superfamily protein|GO:0004672, GO:0005524, GO:0006468|PF00069|IPR000719, IPR002290, IPR008271, IPR011009, IPR017441;HORVU1Hr1G055340.2;HORVU1Hr1G055340|chr1H:405714931-40571	0.62331	2.45211	1.23264e-15	195.6	175.02	116.13	0.62331	2.45211	2.12451e-05	116.13	0.49998	0	0.00388846	103.16	0.5	0	1.23264e-15	195.6		1;2	T	FGYSKSSLLHSKPKSTVGTPAYIAPEVLSRR	S(0.107)S(0.127)LLHS(0.71)KPKS(0.392)T(0.623)VGT(0.041)PAYIAPEVLSR	11	By MS/MS	By MS/MS	By MS/MS	174200000	106950000	67259000	0	NaN	67259000	3869900	103080000	2612
	HORVU2Hr1G076550.3HORVU2Hr1G076550|chr2H:551208091-551217328|HC_G|Muscleblind-like	364	HORVU2Hr1G076550.3;HORVU2Hr1G076550|chr2H:551208091-551217328|HC_G|Muscleblind-like protein 2a|GO:0046872|PF00642|IPR000571	0.748926	4.74637	0.00043008	98.766	86.284	98.766									0.748926	4.74637	0.00043008	98.766		1	S	KNMCNRESCRFAHPDSQSEVAHDKVEVCRDF	FAHPDS(0.749)QS(0.251)EVAHDKVEVCR	6			By MS/MS	17528000	17528000	0	0	NaN	0	0	17528000	631
	HORVU2Hr1G076550.3HORVU2Hr1G076550|chr2H:551208091-551217328|HC_G|Muscleblind-like	97	HORVU2Hr1G076550.3;HORVU2Hr1G076550|chr2H:551208091-551217328|HC_G|Muscleblind-like protein 2a|GO:0046872|PF00642|IPR000571	0.559132	1.10944	0.0355077	45.347	28.854	45.347									0.559132	1.10944	0.0355077	45.347		2	S	SPSPPLPPRKRRLSLSPSRPPSPSRSVSRSR	RLS(0.435)LS(0.559)PS(0.026)RPPS(0.927)PS(0.053)R	5			By MS/MS	15066000	0	15066000	0	NaN	0	0	15066000	632
	HORVU2Hr1G076550.3HORVU2Hr1G076550|chr2H:551208091-551217328|HC_G|Muscleblind-like	103	HORVU2Hr1G076550.3;HORVU2Hr1G076550|chr2H:551208091-551217328|HC_G|Muscleblind-like protein 2a|GO:0046872|PF00642|IPR000571	0.927225	12.5505	0.0355077	45.347	28.854	45.347									0.927225	12.5505	0.0355077	45.347		2	S	PPRKRRLSLSPSRPPSPSRSVSRSRSPRDRR	RLS(0.435)LS(0.559)PS(0.026)RPPS(0.927)PS(0.053)R	11			By MS/MS	15066000	0	15066000	0	NaN	0	0	15066000	633
	HORVU2Hr1G077080.3HORVU2Hr1G077080|chr2H:557575542-557583749|HC_G|chloride	93	HORVU2Hr1G077080.3;HORVU2Hr1G077080|chr2H:557575542-557583749|HC_G|chloride channel C|GO:0005216, GO:0005247, GO:0006821, GO:0016020, GO:0055085|PF00571, PF00654|IPR000644, IPR001807, IPR002251, IPR014743	0.988572	19.3705	3.0911e-09	163.71	137.03	163.71									0.988572	19.3705	3.0911e-09	163.71		1	S	SNQHPPPPPMPERESSFNYDIESMDGGGWRG	ES(0.011)S(0.989)FNYDIESMDGGGWR	3			By MS/MS	48857000	48857000	0	0	NaN	0	0	31543000	634
	HORVU2Hr1G077080.3HORVU2Hr1G077080|chr2H:557575542-557583749|HC_G|chloride	707	HORVU2Hr1G077080.3;HORVU2Hr1G077080|chr2H:557575542-557583749|HC_G|chloride channel C|GO:0005216, GO:0005247, GO:0006821, GO:0016020, GO:0055085|PF00571, PF00654|IPR000644, IPR001807, IPR002251, IPR014743	0.991278	20.5852	0.00583631	135.72	93.644	135.72					0	0		NaN	0.991278	20.5852	0.00583631	135.72		1	S	LNGRNFMKEKVKTSGSFVLRRFGAFDFAKPG	TS(0.009)GS(0.991)FVLR	4		By matching	By MS/MS	374010000	374010000	0	0	NaN	0	4155200	328070000	635
	HORVU2Hr1G077080.3HORVU2Hr1G077080|chr2H:557575542-557583749|HC_G|chloride	114	HORVU2Hr1G077080.3;HORVU2Hr1G077080|chr2H:557575542-557583749|HC_G|chloride channel C|GO:0005216, GO:0005247, GO:0006821, GO:0016020, GO:0055085|PF00571, PF00654|IPR000644, IPR001807, IPR002251, IPR014743	0.995366	23.3202	0.00482577	121.36	85.027	121.36					0	0		NaN	0.995366	23.3202	0.00482577	121.36		1	S	ESMDGGGWRGAGRYASSDALLRYDDDGPREP	YAS(0.995)S(0.005)DALLR	3		By matching	By MS/MS	309930000	309930000	0	0	NaN	0	2257600	307670000	636
	HORVU2Hr1G077220.21HORVU2Hr1G077220|chr2H:559103982-559113481|HC_G|12-oxophytodienoate	203	HORVU2Hr1G077220.21;HORVU2Hr1G077220|chr2H:559103982-559113481|HC_G|12-oxophytodienoate reductase 2|GO:0003824, GO:0010181, GO:0016491, GO:0055114|PF00724|IPR001155, IPR013785	0.737662	4.66289	8.25513e-05	112.63	91.334	112.63									0.737662	4.66289	8.25513e-05	112.63			T	KPVVRANGIDVATISTPRRLQTNEIPLVIND	ANGIDVAT(0.01)IS(0.252)T(0.738)PR	11			By matching	17763000	17763000	0	0	NaN	0	0	17763000	2614
	HORVU2Hr1G078350.3HORVU2Hr1G078350|chr2H:567400862-567404412|HC_G|Peptidyl-prolyl	223	HORVU2Hr1G078350.3;HORVU2Hr1G078350|chr2H:567400862-567404412|HC_G|Peptidyl-prolyl cis-trans isomerase|GO:0006457|PF00254|IPR001179, IPR024057	1	72.8208	3.69879e-47	276.08	255.99	276.08									1	72.8208	3.69879e-47	276.08		1	S	RLQLAVRTPPVESVESEDEDGFPVSESKKSS	TPPVESVES(1)EDEDGFPVSESK	9			By MS/MS	135560000	135560000	0	0	NaN	0	0	29602000	637
	HORVU2Hr1G079230.8HORVU2Hr1G079230|chr2H:573594779-573598303|HC_G|Ubiquitin	133	HORVU2Hr1G079230.8;HORVU2Hr1G079230|chr2H:573594779-573598303|HC_G|Ubiquitin carboxyl-terminal hydrolase 4|GO:0006511, GO:0016579, GO:0036459|PF00443|IPR001394, IPR018200, IPR028889	0.539948	1.78402	0.0133506	54.505	48	54.505									0.539948	1.78402	0.0133506	54.505		1	S	NFLLNELVDILEKESSAAKDSPQSSSPEKVP	ES(0.017)S(0.54)AAKDS(0.358)PQS(0.062)S(0.018)S(0.005)PEKVPNGPVQPLANGVK	3			By MS/MS	12358000	12358000	0	0	NaN	0	0	12358000	638
	HORVU2Hr1G079230.8HORVU2Hr1G079230|chr2H:573594779-573598303|HC_G|Ubiquitin	138	HORVU2Hr1G079230.8;HORVU2Hr1G079230|chr2H:573594779-573598303|HC_G|Ubiquitin carboxyl-terminal hydrolase 4|GO:0006511, GO:0016579, GO:0036459|PF00443|IPR001394, IPR018200, IPR028889	0.997282	29.1233	1.83822e-08	130.37	115.55	130.37									0.997282	29.1233	1.83822e-08	130.37		1;2	S	ELVDILEKESSAAKDSPQSSSPEKVPNGPVQ	ES(0.001)S(0.001)AAKDS(0.997)PQS(0.236)S(0.479)S(0.285)PEKVPNGPVQPLANGVK	8			By MS/MS	19050000	5848100	13202000	0	NaN	0	0	19050000	639
	HORVU2Hr1G079920.4HORVU2Hr1G079920|chr2H:578208859-578210152|HC_G|Chlorophyll	206	HORVU2Hr1G079920.4;HORVU2Hr1G079920|chr2H:578208859-578210152|HC_G|Chlorophyll a-b binding protein, chloroplastic|none|PF00504|IPR022796, IPR023329	0.999997	55.9125	3.40854e-09	148.14	123.74	148.14									0.999997	55.9125	3.40854e-09	148.14		1	T	YPGGKFFDPLGLGGETKDGIYIPDTEKLERL	FFDPLGLGGET(1)KDGIYIPDTEKLER	11			By MS/MS	8374700	8374700	0	0	0.052463	0	0	8374700	2615
	HORVU2Hr1G080630.1HORVU2Hr1G080630|chr2H:584809930-584815700|HC_G|14-3-3-like	243	HORVU2Hr1G080630.1;HORVU2Hr1G080630|chr2H:584809930-584815700|HC_G|14-3-3-like protein GF14-B|GO:0019904|PF00244|IPR000308, IPR023409, IPR023410	0.989062	20.8555	2.60416e-12	169.7	137.32	169.7									0.989062	20.8555	2.60416e-12	169.7		1	T	MQLLRDNLTLWTSDITEDTAEEEIREAPKHD	DNLTLWTS(0.008)DIT(0.989)EDT(0.003)AEEEIR	11			By MS/MS	14965000	14965000	0	0	NaN	0	0	14965000	2617
	HORVU2Hr1G080630.1HORVU2Hr1G080630|chr2H:584809930-584815700|HC_G|14-3-3-like	246	HORVU2Hr1G080630.1;HORVU2Hr1G080630|chr2H:584809930-584815700|HC_G|14-3-3-like protein GF14-B|GO:0019904|PF00244|IPR000308, IPR023409, IPR023410	0.999452	32.6342	4.56965e-19	204.31	171.97	204.31									0.999452	32.6342	4.56965e-19	204.31		1	T	LRDNLTLWTSDITEDTAEEEIREAPKHDSSE	DNLTLWTSDIT(0.001)EDT(0.999)AEEEIR	14			By MS/MS	5973000	5973000	0	0	NaN	0	0	5973000	2618
	HORVU2Hr1G080770.4HORVU2Hr1G080770|chr2H:585449003-585451294|HC_G|receptor-like;HORVU3Hr1G035530.1HORVU3Hr1G035530|chr3H:197928146-197929145|HC_G|receptor-like;HORVU1Hr1G069510.3HORVU1Hr1G069510|chr1H:485985777-485990538|HC_G|Leucine-rich;HORVU4Hr1G066900.1HORVU4Hr1G066900|chr4H:556036917-556041079|HC_G|Leucine-rich;HORVU3Hr1G080740.1HORVU3Hr1G080740|chr3H:590360698-590365911|HC_G|receptor-like;H…	310;39;345;379;343;342;343;346;369;370;363	HORVU2Hr1G080770.4;HORVU2Hr1G080770|chr2H:585449003-585451294|HC_G|receptor-like kinase 902|GO:0004672, GO:0005524, GO:0006468|PF00069, PF07714|IPR000719, IPR001245, IPR011009, IPR017441, IPR032675;HORVU3Hr1G035530.1;HORVU3Hr1G035530|chr3H:197928146-197929	1	105.195	0.0209658	105.2	48.764	105.2									1	105.195	0.0209658	105.2		1	S	AAAVQPFDLEDLLRASAEVLGKGAIGTTYKA;GRVPRPYDLEDLLRASAEVLGKGTYGTTYKA;KGAGYSFDLEDLLRASAEVLGKGSAGTSYKA	AS(1)AEVLGK	2			By MS/MS	235010000	235010000	0	0	NaN	0	0	235010000	641
	HORVU2Hr1G081180.4HORVU2Hr1G081180|chr2H:588654471-588659863|HC_G|Sterile	400	HORVU2Hr1G081180.4;HORVU2Hr1G081180|chr2H:588654471-588659863|HC_G|Sterile alpha motif (SAM) domain-containing protein|GO:0005515|PF00536|IPR001660, IPR013761	0.977282	16.3366	0.00509148	119.55	62.634	119.55									0.977282	16.3366	0.00509148	119.55		1	S	GQQTNGITPSGRRPTSPVLKEIPSTVTGLLN	RPT(0.023)S(0.977)PVLK	4			By MS/MS	173390000	173390000	0	0	NaN	0	0	173390000	645
	HORVU2Hr1G081180.4HORVU2Hr1G081180|chr2H:588654471-588659863|HC_G|Sterile	261	HORVU2Hr1G081180.4;HORVU2Hr1G081180|chr2H:588654471-588659863|HC_G|Sterile alpha motif (SAM) domain-containing protein|GO:0005515|PF00536|IPR001660, IPR013761	0.999923	41.1359	4.87461e-05	156	122.24	156									0.999923	41.1359	4.87461e-05	156		1	S	GKPYPSWTADCLRYTSPDKLPSVRRDMTPPR	YTS(1)PDKLPSVR	3			By MS/MS	94208000	94208000	0	0	NaN	0	0	59441000	646
	HORVU2Hr1G081800.3HORVU2Hr1G081800|chr2H:593519662-593522043|HC_G|WPP	379	HORVU2Hr1G081800.3;HORVU2Hr1G081800|chr2H:593519662-593522043|HC_G|WPP domain interacting protein 2|none|none|none	0.737968	4.49683	0.00237564	76.799	56.142	76.799									0.737968	4.49683	0.00237564	76.799		1	S	QARAEDQIALEEHRVSAGDDTRMLLKLQDTE	AEDQIALEEHRVS(0.738)AGDDT(0.262)R	13			By MS/MS	25947000	25947000	0	0	NaN	0	0	25947000	647
	HORVU2Hr1G081800.3HORVU2Hr1G081800|chr2H:593519662-593522043|HC_G|WPP	268	HORVU2Hr1G081800.3;HORVU2Hr1G081800|chr2H:593519662-593522043|HC_G|WPP domain interacting protein 2|none|none|none	1	109.588	2.0381e-06	109.59	95.215	109.59									1	109.588	2.0381e-06	109.59		1	S	MLKLSELGKEFVAEDSHDGNIGFPDIEADVL	EFVAEDS(1)HDGNIGFPDIEADVLGMNQK	7			By MS/MS	12131000	12131000	0	0	NaN	0	0	12131000	648
	HORVU2Hr1G082860.3HORVU2Hr1G082860|chr2H:602248541-602252132|HC_G|Eukaryotic	517	HORVU2Hr1G082860.3;HORVU2Hr1G082860|chr2H:602248541-602252132|HC_G|Eukaryotic translation initiation factor 4B1|GO:0003743|PF06273|IPR010433	0.999999	58.4234	0.0209816	61.285	53.359	61.285									0.999999	58.4234	0.0209816	61.285		1	S	PVEERWGFHGSRERGSFGGGGGSDRLCAKYA	ERGS(1)FGGGGGSDR	4			By MS/MS	14828000	14828000	0	0	NaN	0	0	14828000	651
	HORVU2Hr1G082860.3HORVU2Hr1G082860|chr2H:602248541-602252132|HC_G|Eukaryotic	492	HORVU2Hr1G082860.3;HORVU2Hr1G082860|chr2H:602248541-602252132|HC_G|Eukaryotic translation initiation factor 4B1|GO:0003743|PF06273|IPR010433	0.987636	19.0314	0.00656243	72.585	59.355	72.585									0.987636	19.0314	0.00656243	72.585		1	S	GEEPHVAVAHMDRPRSRGGVETYPKPVEERW	S(0.988)RGGVET(0.012)YPKPVEER	1			By MS/MS	85863000	85863000	0	0	NaN	0	0	85863000	652
	HORVU2Hr1G082860.3HORVU2Hr1G082860|chr2H:602248541-602252132|HC_G|Eukaryotic	198	HORVU2Hr1G082860.3;HORVU2Hr1G082860|chr2H:602248541-602252132|HC_G|Eukaryotic translation initiation factor 4B1|GO:0003743|PF06273|IPR010433	0.999996	54.7322	0.000478041	134.98	99.466	134.98									0.999996	54.7322	0.000478041	134.98		1	S	DNWSRDKKPLPSRYPSLGTGGGFRESPGGGF	YPS(1)LGTGGGFR	3			By MS/MS	86196000	86196000	0	0	NaN	0	0	86196000	653
	HORVU2Hr1G083080.12HORVU2Hr1G083080|chr2H:604030189-604033961|HC_G|stachyose	558	HORVU2Hr1G083080.12;HORVU2Hr1G083080|chr2H:604030189-604033961|HC_G|stachyose synthase|GO:0003824|PF05691|IPR008811, IPR013785, IPR017853	0.98662	18.6771	1.71366e-25	251.02	212.15	251.02									0.98662	18.6771	1.71366e-25	251.02		1	S	FNSGGALDSIRCTVDSSATTVQIKCRGPGRF	CTVDS(0.987)S(0.013)ATTVQIK	5			By MS/MS	25295000	25295000	0	0	NaN	0	0	25295000	654
	HORVU2Hr1G083780.2HORVU2Hr1G083780|chr2H:607328716-607338903|HC_G|Kelch	421	HORVU2Hr1G083780.2;HORVU2Hr1G083780|chr2H:607328716-607338903|HC_G|Kelch domain-containing protein 4|GO:0005515|PF13415, PF13418, PF13422, PF13964|IPR015915, IPR025183	0.504325	3.08933	9.03183e-11	151.23	142.96	151.23									0.504325	3.08933	9.03183e-11	151.23		1	S	LTLTKVGSSQNSDAMSDSTEQEAIPEAIKPI	VGSSQNSDAMS(0.504)DS(0.248)T(0.248)EQEAIPEAIKPIGR	11			By MS/MS	12078000	12078000	0	0	NaN	0	0	12078000	655
	HORVU2Hr1G083940.2HORVU2Hr1G083940|chr2H:608623124-608632420|HC_G|glucose-6-phosphate	14	HORVU2Hr1G083940.2;HORVU2Hr1G083940|chr2H:608623124-608632420|HC_G|glucose-6-phosphate dehydrogenase 6|GO:0004345, GO:0006006, GO:0050661, GO:0055114|PF00479, PF02781|IPR001282, IPR016040, IPR019796, IPR022674, IPR022675	0.99658	27.3746	0.0337537	88.056	50.36	88.056									0.99658	27.3746	0.0337537	88.056		1	S	__MAGTDSSASSRQSSFNSLAKDLELPLEQG	QS(0.002)S(0.997)FNS(0.002)LAK	3			By MS/MS	550500000	550500000	0	0	NaN	0	0	550500000	656
	HORVU2Hr1G084260.1HORVU2Hr1G084260|chr2H:610740082-610741952|HC_G|receptor-like	604	HORVU2Hr1G084260.1;HORVU2Hr1G084260|chr2H:610740082-610741952|HC_G|receptor-like protein kinase 4|GO:0004672, GO:0005524, GO:0006468|PF07714|IPR000719, IPR001245, IPR011009	1	174.878	7.80345e-39	267.84	243.05	193.71									1	174.878	7.80345e-39	267.84		1	S	RVYHSLKSIGTGRDVSEQFDEFPLAYNKDDS	DVS(1)EQFDEFPLAYNKDDSDTM	3			By MS/MS	68488000	68488000	0	0	NaN	0	0	26274000	657
	HORVU2Hr1G084440.18HORVU2Hr1G084440|chr2H:611286579-611293163|HC_G|Cyclin-dependent	121	HORVU2Hr1G084440.18;HORVU2Hr1G084440|chr2H:611286579-611293163|HC_G|Cyclin-dependent kinase G-2|GO:0004672, GO:0005524, GO:0006468|PF00069|IPR000719, IPR002290, IPR008271, IPR011009	0.765659	5.14187	0.00669685	86.411	66.421	67.877					0.5	0	0.0206082	86.411	0.765659	5.14187	0.00669685	67.877		1	S	SSREGEVAVGAPAAPSPSKKRKFSPIIWDRD	EGEVAVGAPAAPS(0.766)PS(0.234)KK	13		By MS/MS	By MS/MS	27168000	27168000	0	0	NaN	0	6523000	0	658
	HORVU2Hr1G084440.18HORVU2Hr1G084440|chr2H:611286579-611293163|HC_G|Cyclin-dependent	123	HORVU2Hr1G084440.18;HORVU2Hr1G084440|chr2H:611286579-611293163|HC_G|Cyclin-dependent kinase G-2|GO:0004672, GO:0005524, GO:0006468|PF00069|IPR000719, IPR002290, IPR008271, IPR011009	0.80229	6.08303	9.68376e-05	133.96	115.01	133.96					0.5	0	0.0206082	86.411	0.80229	6.08303	9.68376e-05	133.96		1	S	REGEVAVGAPAAPSPSKKRKFSPIIWDRDSP	EGEVAVGAPAAPS(0.198)PS(0.802)K	15		By MS/MS	By MS/MS	53419000	53419000	0	0	NaN	0	6523000	46896000	659
	HORVU2Hr1G085030.1HORVU2Hr1G085030|chr2H:614866769-614874063|HC_G|Serine	357	HORVU2Hr1G085030.1;HORVU2Hr1G085030|chr2H:614866769-614874063|HC_G|Serine incorporator 3|GO:0016020|PF03348|IPR005016	0.8829	11.3199	0.000769138	110.75	86.373	110.75									0.8829	11.3199	0.000769138	110.75		1;2	S	VVYSAVRAGSSTTFLSPPSSPRSGARNPLLG	AGSS(0.001)T(0.002)T(0.022)FLS(0.883)PPS(0.065)S(0.027)PR	9			By MS/MS	69319000	30377000	38941000	0	NaN	0	0	69319000	661
	HORVU2Hr1G085030.1HORVU2Hr1G085030|chr2H:614866769-614874063|HC_G|Serine	360	HORVU2Hr1G085030.1;HORVU2Hr1G085030|chr2H:614866769-614874063|HC_G|Serine incorporator 3|GO:0016020|PF03348|IPR005016	0.527385	0.478678	0.000769138	109.42	89.314	109.42									0.527385	0.478678	0.000769138	109.42		2	S	SAVRAGSSTTFLSPPSSPRSGARNPLLGDAN	AGS(0.006)S(0.111)T(0.054)T(0.142)FLS(0.688)PPS(0.527)S(0.473)PR	12			By MS/MS	38941000	0	38941000	0	NaN	0	0	38941000	662
	HORVU2Hr1G085160.2HORVU2Hr1G085160|chr2H:615601784-615606669|HC_G|inositol	11	HORVU2Hr1G085160.2;HORVU2Hr1G085160|chr2H:615601784-615606669|HC_G|inositol transporter 1|GO:0005215, GO:0016020, GO:0016021, GO:0022857, GO:0022891, GO:0055085|PF00083|IPR003663, IPR005828, IPR005829, IPR020846	0.819824	6.97533	0.00035878	112.62	83.325	100.45									0.819824	6.97533	0.00035878	112.62		1	S	_____MTIDLSTMPGSSARLLDAAAGRKDMN	TIDLS(0.001)T(0.015)MPGS(0.82)S(0.165)AR	10			By MS/MS	53606000	53606000	0	0	NaN	0	0	53606000	663
	HORVU2Hr1G085730.7HORVU2Hr1G085730|chr2H:619887843-619894372|HC_G|HIV	117	HORVU2Hr1G085730.7;HORVU2Hr1G085730|chr2H:619887843-619894372|HC_G|HIV Tat-specific factor 1 homolog|GO:0000166, GO:0003676, GO:0005515|PF00076, PF13893, PF14237|IPR000504, IPR003169, IPR003954, IPR012677, IPR025640	0.591587	1.60919	3.65538e-19	173.81	158.97	173.81									0.591587	1.60919	3.65538e-19	173.81		1	S	DLSKEHVIDDPDERPSSPPDGVEEFTDDDGT	EHVIDDPDERPS(0.592)S(0.408)PPDGVEEFTDDDGTIYKWDR	12			By MS/MS	150380000	150380000	0	0	NaN	0	0	46984000	664
	HORVU2Hr1G085730.7HORVU2Hr1G085730|chr2H:619887843-619894372|HC_G|HIV	118	HORVU2Hr1G085730.7;HORVU2Hr1G085730|chr2H:619887843-619894372|HC_G|HIV Tat-specific factor 1 homolog|GO:0000166, GO:0003676, GO:0005515|PF00076, PF13893, PF14237|IPR000504, IPR003169, IPR003954, IPR012677, IPR025640	0.809711	6.28917	4.77858e-51	268.76	239.76	268.76									0.809711	6.28917	4.77858e-51	268.76		1	S	LSKEHVIDDPDERPSSPPDGVEEFTDDDGTI	EHVIDDPDERPS(0.19)S(0.81)PPDGVEEFTDDDGTIYK	13			By MS/MS	118590000	118590000	0	0	NaN	0	0	71603000	665
	HORVU2Hr1G086240.1HORVU2Hr1G086240|chr2H:621791875-621798089|HC_G|eukaryotic	446	HORVU2Hr1G086240.1;HORVU2Hr1G086240|chr2H:621791875-621798089|HC_G|eukaryotic translation initiation factor 4G|GO:0003723, GO:0005488, GO:0005515|PF02847, PF02854|IPR003890, IPR003891, IPR016021, IPR016024	0.999852	38.5879	3.03477e-07	112.73	94.965	112.73									0.999852	38.5879	3.03477e-07	112.73		1	S	TANMRNGRNAPGGPLSPGGFSVNRPGTGGMM	NAPGGPLS(1)PGGFSVNRPGTGGMMPGMPGAR	8			By MS/MS	26517000	26517000	0	0	NaN	0	0	26517000	666
	HORVU2Hr1G086240.1HORVU2Hr1G086240|chr2H:621791875-621798089|HC_G|eukaryotic	507	HORVU2Hr1G086240.1;HORVU2Hr1G086240|chr2H:621791875-621798089|HC_G|eukaryotic translation initiation factor 4G|GO:0003723, GO:0005488, GO:0005515|PF02847, PF02854|IPR003890, IPR003891, IPR016021, IPR016024	0.785375	5.6386	2.03627e-05	119.28	111.4	119.28									0.785375	5.6386	2.03627e-05	119.28		1	S	GDPLRNQGPLINKIPSSINKPSPINPRLLPQ	NQGPLINKIPS(0.785)S(0.214)INKPSPINPR	11			By MS/MS	33284000	33284000	0	0	NaN	0	0	33284000	667
	HORVU2Hr1G086240.1HORVU2Hr1G086240|chr2H:621791875-621798089|HC_G|eukaryotic	560	HORVU2Hr1G086240.1;HORVU2Hr1G086240|chr2H:621791875-621798089|HC_G|eukaryotic translation initiation factor 4G|GO:0003723, GO:0005488, GO:0005515|PF02847, PF02854|IPR003890, IPR003891, IPR016021, IPR016024	0.755817	8.42283	1.20217e-109	338.7	316.2	338.7									0.755817	8.42283	1.20217e-109	338.7		1	S	TLTASPTPLAAQTTLSPKPSSATPASVPVPD	SALLGTGGPPSRPSTLTASPTPLAAQT(0.024)T(0.109)LS(0.756)PKPS(0.037)S(0.037)AT(0.037)PAS(0.002)VPVPDK	30			By MS/MS	402840000	402840000	0	0	NaN	0	0	402840000	668
	HORVU2Hr1G086710.1HORVU2Hr1G086710|chr2H:624265708-624272799|HC_G|Sister	480	HORVU2Hr1G086710.1;HORVU2Hr1G086710|chr2H:624265708-624272799|HC_G|Sister chromatid cohesion protein PDS5 homolog B-B|GO:0005488|none|IPR011989, IPR016024	0.924802	11.2196	0.00047559	123.1	89.352	123.1									0.924802	11.2196	0.00047559	123.1		1	S	RKSSEEESSKKPPTASSDLWKADTPSDEDTD	KPPT(0.005)AS(0.925)S(0.07)DLWK	6			By MS/MS	34312000	34312000	0	0	NaN	0	0	34312000	669
	HORVU2Hr1G086710.1HORVU2Hr1G086710|chr2H:624265708-624272799|HC_G|Sister	312	HORVU2Hr1G086710.1;HORVU2Hr1G086710|chr2H:624265708-624272799|HC_G|Sister chromatid cohesion protein PDS5 homolog B-B|GO:0005488|none|IPR011989, IPR016024	0.998393	27.937	5.60917e-11	153.41	119.86	153.41									0.998393	27.937	5.60917e-11	153.41		1	S	EQKSELPTDDKQTAVSDDKGAPETVTTEPEK	SELPTDDKQT(0.002)AVS(0.998)DDKGAPETVTTEPEK	13			By MS/MS	28037000	28037000	0	0	NaN	0	0	28037000	670
	HORVU2Hr1G086710.1HORVU2Hr1G086710|chr2H:624265708-624272799|HC_G|Sister	366	HORVU2Hr1G086710.1;HORVU2Hr1G086710|chr2H:624265708-624272799|HC_G|Sister chromatid cohesion protein PDS5 homolog B-B|GO:0005488|none|IPR011989, IPR016024	1	89.6138	1.70475e-253	506.04	469.52	506.04									1	89.6138	1.70475e-253	506.04		1	S	SKVASDNQDVASGELSPETNGGNNKLTVEAC	VASDNQDVASGELS(1)PETNGGNNK	14			By MS/MS	212630000	212630000	0	0	NaN	0	0	205800000	671
	HORVU2Hr1G086710.1HORVU2Hr1G086710|chr2H:624265708-624272799|HC_G|Sister	646	HORVU2Hr1G086710.1;HORVU2Hr1G086710|chr2H:624265708-624272799|HC_G|Sister chromatid cohesion protein PDS5 homolog B-B|GO:0005488|none|IPR011989, IPR016024	0.998975	30.8115	2.47235e-05	149.57	102.27	149.57									0.998975	30.8115	2.47235e-05	149.57		1	S	NPPKKRGRPKVVGEDSPVTSAKSEAKTAEKG	VVGEDS(0.999)PVT(0.001)SAK	6			By MS/MS	187130000	187130000	0	0	NaN	0	0	187130000	672
	HORVU2Hr1G086710.1HORVU2Hr1G086710|chr2H:624265708-624272799|HC_G|Sister	488	HORVU2Hr1G086710.1;HORVU2Hr1G086710|chr2H:624265708-624272799|HC_G|Sister chromatid cohesion protein PDS5 homolog B-B|GO:0005488|none|IPR011989, IPR016024	0.996069	24.0381	2.49561e-07	157.91	115.7	157.91									0.996069	24.0381	2.49561e-07	157.91		1	T	SKKPPTASSDLWKADTPSDEDTDEDLSLKEM	ADT(0.996)PS(0.004)DEDTDEDLSLK	3			By MS/MS	15067000	15067000	0	0	NaN	0	0	15067000	2624
	HORVU2Hr1G086710.1HORVU2Hr1G086710|chr2H:624265708-624272799|HC_G|Sister	494	HORVU2Hr1G086710.1;HORVU2Hr1G086710|chr2H:624265708-624272799|HC_G|Sister chromatid cohesion protein PDS5 homolog B-B|GO:0005488|none|IPR011989, IPR016024	0.999548	33.7209	4.95761e-11	179.66	137.19	179.66									0.999548	33.7209	4.95761e-11	179.66		1	T	ASSDLWKADTPSDEDTDEDLSLKEMASPKSL	ADTPSDEDT(1)DEDLSLK	9			By MS/MS	19029000	19029000	0	0	NaN	0	0	19029000	2625
	HORVU2Hr1G089940.1HORVU2Hr1G089940|chr2H:640763978-640768942|HC_G|Aquaporin-like	283	HORVU2Hr1G089940.1;HORVU2Hr1G089940|chr2H:640763978-640768942|HC_G|Aquaporin-like superfamily protein|GO:0005215, GO:0006810, GO:0016020|PF00230|IPR000425, IPR022357, IPR023271	0.999628	34.2831	5.52243e-06	166.65	151.31	112.02	0	0		NaN	0	0		NaN	0.999628	34.2831	5.52243e-06	166.65		1;2	S	LYHQYVLRASATKFGSSASFGSR________	FGS(1)S(0.003)AS(0.996)FGS(0.001)R	3			By MS/MS	1449300000	965670000	483670000	0	NaN	0	0	1338400000	673
	HORVU2Hr1G089940.1HORVU2Hr1G089940|chr2H:640763978-640768942|HC_G|Aquaporin-like	284	HORVU2Hr1G089940.1;HORVU2Hr1G089940|chr2H:640763978-640768942|HC_G|Aquaporin-like superfamily protein|GO:0005215, GO:0006810, GO:0016020|PF00230|IPR000425, IPR022357, IPR023271	0.957796	14.184	3.21833e-06	175.97	149.19	133.05	0	0		NaN	0	0		NaN	0.957796	14.184	3.21833e-06	175.97		1	S	YHQYVLRASATKFGSSASFGSR_________	FGS(0.001)S(0.958)AS(0.037)FGS(0.005)R	4		By matching	By MS/MS	7220100000	7220100000	0	0	NaN	0	1969200	7169600000	674
	HORVU2Hr1G089940.1HORVU2Hr1G089940|chr2H:640763978-640768942|HC_G|Aquaporin-like	286	HORVU2Hr1G089940.1;HORVU2Hr1G089940|chr2H:640763978-640768942|HC_G|Aquaporin-like superfamily protein|GO:0005215, GO:0006810, GO:0016020|PF00230|IPR000425, IPR022357, IPR023271	0.999071	30.478	1.25062e-06	183.94	174.83	153.75	0.853504	9.11576	0.00896035	104.59	0.785138	5.94889	0.00429091	116.03	0.999071	30.478	1.25062e-06	183.94		1;2	S	QYVLRASATKFGSSASFGSR___________	FGS(1)S(0.001)AS(0.999)FGS(0.001)R	6	By MS/MS	By MS/MS	By MS/MS	10443000000	9732700000	710520000	0	NaN	123160000	6742500	9929800000	675
	HORVU2Hr1G089940.1HORVU2Hr1G089940|chr2H:640763978-640768942|HC_G|Aquaporin-like	289	HORVU2Hr1G089940.1;HORVU2Hr1G089940|chr2H:640763978-640768942|HC_G|Aquaporin-like superfamily protein|GO:0005215, GO:0006810, GO:0016020|PF00230|IPR000425, IPR022357, IPR023271	0.978736	16.83	9.84572e-08	198.33	172.89	64.945	0.978736	16.83	0.0317777	64.945	0	0		NaN	0.962134	14.06	9.84572e-08	198.33		1;2	S	LRASATKFGSSASFGSR______________	FGSS(0.001)AS(0.02)FGS(0.979)R	9	By matching		By MS/MS	934760000	707910000	226840000	0	NaN	9777600	0	910750000	676
	HORVU2Hr1G089970.3HORVU2Hr1G089970|chr2H:640848843-640849695|HC_G|Aquaporin-like	78	HORVU2Hr1G089970.3;HORVU2Hr1G089970|chr2H:640848843-640849695|HC_G|Aquaporin-like superfamily protein|GO:0005215, GO:0006810, GO:0016020|PF00230|IPR000425, IPR023271	0.998446	28.118	0.000141168	131.32	88.534	131.32	0	0		NaN	0	0		NaN	0.998446	28.118	0.000141168	131.32		1;2	S	AYHQYVLRASATKLGSSASFGRS________	LGS(0.998)S(0.002)AS(0.994)FGRS(0.006)	3			By MS/MS	900770000	480560000	420210000	0	NaN	0	0	710940000	677
	HORVU2Hr1G089970.3HORVU2Hr1G089970|chr2H:640848843-640849695|HC_G|Aquaporin-like	81	HORVU2Hr1G089970.3;HORVU2Hr1G089970|chr2H:640848843-640849695|HC_G|Aquaporin-like superfamily protein|GO:0005215, GO:0006810, GO:0016020|PF00230|IPR000425, IPR023271	0.999267	31.3386	2.49934e-06	166.08	114.32	116.03	0	0		NaN	0	0		NaN	0.999267	31.3386	2.49934e-06	166.08		1;2	S	QYVLRASATKLGSSASFGRS___________	LGS(0.998)S(0.003)AS(0.999)FGR	6	By matching	By matching	By MS/MS	4589700000	4169500000	420210000	0	NaN	4496900	0	1192700000	678
	HORVU2Hr1G090810.8HORVU2Hr1G090810|chr2H:645591919-645595575|HC_G|Endosomal	375	HORVU2Hr1G090810.8;HORVU2Hr1G090810|chr2H:645591919-645595575|HC_G|Endosomal targeting BRO1-like domain-containing protein|none|PF03097|IPR004328	0.999981	47.3076	0.00526535	107.37	60.666	107.37									0.999981	47.3076	0.00526535	107.37		1	T	PKEASSKVRINQDLYTPERIIGAPPPLPDFS	INQDLYT(1)PER	7			By MS/MS	5221400	5221400	0	0	NaN	0	0	5221400	2626
	HORVU2Hr1G092430.1HORVU2Hr1G092430|chr2H:653414730-653422788|HC_G|SH3	225	HORVU2Hr1G092430.1;HORVU2Hr1G092430|chr2H:653414730-653422788|HC_G|SH3 domain-containing protein|GO:0005515|PF14604|IPR001452, IPR027267	0.996435	24.4639	0.000184241	138.17	87.782	138.17									0.996435	24.4639	0.000184241	138.17		1	S	AQVVEVSRRQSRVRESAGNSDVISKLEAAEY	VRES(0.996)AGNS(0.004)DVISK	4			By MS/MS	42453000	42453000	0	0	NaN	0	0	42453000	679
	HORVU2Hr1G092960.1HORVU2Hr1G092960|chr2H:656009941-656014597|HC_G|RNA	56	HORVU2Hr1G092960.1;HORVU2Hr1G092960|chr2H:656009941-656014597|HC_G|RNA binding|GO:0000166, GO:0003676|PF00076|IPR000504, IPR012677	1	301.543	1.12397e-79	301.54	280.01	301.54									1	301.543	1.12397e-79	301.54		1	S	AAEEAPKVEEQKPQPSPPPQQPAAEEKAKAV	VEEQKPQPS(1)PPPQQPAAEEK	9			By MS/MS	296100000	296100000	0	0	NaN	0	0	41085000	680
	HORVU2Hr1G093950.4HORVU2Hr1G093950|chr2H:661233130-661244493|HC_G|2-oxoglutarate;HORVU4Hr1G084810.2HORVU4Hr1G084810|chr4H:629792342-629796611|HC_G|2-oxoglutarate;HORVU0Hr1G005300.1HORVU0Hr1G005300|chrUn:29756485-29763312|HC_G|2-oxoglutarate;HORVU4Hr1G089330.2HORVU4Hr1G089330|chr4H:642199303-642201938|HC_G|2-oxoglutarate	122;110;111;196	HORVU2Hr1G093950.4;HORVU2Hr1G093950|chr2H:661233130-661244493|HC_G|2-oxoglutarate (2OG) and Fe(II)-dependent oxygenase superfamily protein|none|PF14226|IPR026992, IPR027443;HORVU4Hr1G084810.2;HORVU4Hr1G084810|chr4H:629792342-629796611|HC_G|2-oxoglutarate (	0.981705	17.3092	0.00712091	121.73	65.475	121.73					0	0		NaN	0.981705	17.3092	0.00712091	121.73		1	T	LKCYSDDPKKAIRLSTSFNVRTEKVSNWRDF	LST(0.982)S(0.018)FNVR	3		By matching	By MS/MS	234370000	234370000	0	0	NaN	0	2180200	232190000	2510
	HORVU2Hr1G094320.1HORVU2Hr1G094320|chr2H:664183153-664187306|HC_G|Rho	436	HORVU2Hr1G094320.1;HORVU2Hr1G094320|chr2H:664183153-664187306|HC_G|Rho GTPase-activating protein 3|GO:0007165|PF00620, PF00786|IPR000095, IPR000198, IPR008936	0.961506	14.0391	0.0252819	43.512	27.368	43.512	0.961506	14.0391	0.0252819	43.512											S	NDPNSRMSGSGKEFGSRNAEGLFDRFSFRKG	MS(0.001)GS(0.038)GKEFGS(0.962)R	10	By matching			7214500	7214500	0	0	NaN	7214500	0	0	681
	HORVU2Hr1G094690.15HORVU2Hr1G094690|chr2H:666008129-666015438|HC_G|SPX	506	HORVU2Hr1G094690.15;HORVU2Hr1G094690|chr2H:666008129-666015438|HC_G|SPX domain-containing membrane protein|GO:0016021, GO:0055085|PF03105, PF07690|IPR004331, IPR011701, IPR020846	0.999998	57.7605	1.10146e-25	244.05	225.32	244.05									0.999998	57.7605	1.10146e-25	244.05		1	S	NEDAKSSHEPATSFASAYKLLTPSVKVQLLI	SSHEPATSFAS(1)AYK	11			By MS/MS	91981000	91981000	0	0	NaN	0	0	67160000	682
	HORVU2Hr1G096360.13HORVU2Hr1G096360|chr2H:674156225-674158128|HC_G|Aquaporin-like	45	HORVU2Hr1G096360.13;HORVU2Hr1G096360|chr2H:674156225-674158128|HC_G|Aquaporin-like superfamily protein|GO:0005215, GO:0006810, GO:0016020|PF00230|IPR000425, IPR022357, IPR023271	1	77.4006	3.64574e-09	156.8	131	109.16									1	77.4006	3.64574e-09	156.8		1	S	MEGKEEDVRLGANKYSERQPIGTAAQGSEDK	LGANKYS(1)ER	7			By MS/MS	1080600000	1080600000	0	0	NaN	0	0	448440000	685
	HORVU2Hr1G096360.13HORVU2Hr1G096360|chr2H:674156225-674158128|HC_G|Aquaporin-like	57	HORVU2Hr1G096360.13;HORVU2Hr1G096360|chr2H:674156225-674158128|HC_G|Aquaporin-like superfamily protein|GO:0005215, GO:0006810, GO:0016020|PF00230|IPR000425, IPR022357, IPR023271	1	106.019	5.69761e-47	279.79	249.32	279.79									1	106.019	5.69761e-47	279.79		1	S	NKYSERQPIGTAAQGSEDKDYKEPPPAPLFE	QPIGTAAQGS(1)EDKDYK	10			By MS/MS	170170000	170170000	0	0	NaN	0	0	36634000	686
	HORVU2Hr1G097080.22HORVU2Hr1G097080|chr2H:677468165-677477700|HC_G|Beige/BEACH	582	HORVU2Hr1G097080.22;HORVU2Hr1G097080|chr2H:677468165-677477700|HC_G|Beige/BEACH domain ;WD domain, G-beta repeat protein|none|PF02138, PF14844|IPR000409, IPR011993, IPR023362	0.958684	13.6616	8.12588e-06	130.05	106.32	130.05					0	0		NaN	0.958684	13.6616	8.12588e-06	130.05		1	S	SLPERKAAARLQTFSSFQKPVETNHNKPGST	LQTFS(0.041)S(0.959)FQKPVETNHNK	6		By matching	By MS/MS	74875000	74875000	0	0	NaN	0	2027900	72847000	687
	HORVU2Hr1G097150.1HORVU2Hr1G097150|chr2H:677588051-677591238|HC_G|Sugar	284	HORVU2Hr1G097150.1;HORVU2Hr1G097150|chr2H:677588051-677591238|HC_G|Sugar phosphate exchanger 2|GO:0016021, GO:0055085|PF07690|IPR011701, IPR020846	0.5	0	0.00518829	105.39	65.765	105.39									0.5	0	0.00518829	105.39		1	S	DYEKNGTDVPLLEGHSSGRDEAVGFIQAWKI	NGTDVPLLEGHS(0.5)S(0.5)GR	12			By MS/MS	11425000	11425000	0	0	NaN	0	0	6544500	688
	HORVU2Hr1G097150.1HORVU2Hr1G097150|chr2H:677588051-677591238|HC_G|Sugar	285	HORVU2Hr1G097150.1;HORVU2Hr1G097150|chr2H:677588051-677591238|HC_G|Sugar phosphate exchanger 2|GO:0016021, GO:0055085|PF07690|IPR011701, IPR020846	0.5	0	0.00518829	105.39	65.765	105.39									0.5	0	0.00518829	105.39		1	S	YEKNGTDVPLLEGHSSGRDEAVGFIQAWKIP	NGTDVPLLEGHS(0.5)S(0.5)GR	13			By MS/MS	11425000	11425000	0	0	NaN	0	0	6544500	689
	HORVU2Hr1G098580.1HORVU2Hr1G098580|chr2H:683770660-683773591|HC_U|unknown	266	HORVU2Hr1G098580.1;HORVU2Hr1G098580|chr2H:683770660-683773591|HC_U|unknown function|none|none|none	0.845419	9.70232	0.00235135	122.55	93.074	122.55									0.845419	9.70232	0.00235135	122.55		1	S	YSTGPSTPKFYSGPTSPTRSRSEDQSAFSSW	FYS(0.006)GPT(0.058)S(0.845)PT(0.091)R	7			By MS/MS	72720000	72720000	0	0	NaN	0	0	72720000	690
	HORVU2Hr1G098580.1HORVU2Hr1G098580|chr2H:683770660-683773591|HC_U|unknown	166	HORVU2Hr1G098580.1;HORVU2Hr1G098580|chr2H:683770660-683773591|HC_U|unknown function|none|none|none	0.99984	37.9605	2.68717e-24	223.29	195.2	223.29									0.99984	37.9605	2.68717e-24	223.29		1	S	LAKLEAFKKQLMKSLSEDNLLQLSETGEDRD	SLS(1)EDNLLQLSETGEDR	3			By MS/MS	11828000	11828000	0	0	NaN	0	0	11828000	691
	HORVU2Hr1G098820.2HORVU2Hr1G098820|chr2H:684727625-684732569|HC_G|Trypsin	568	HORVU2Hr1G098820.2;HORVU2Hr1G098820|chr2H:684727625-684732569|HC_G|Trypsin family protein|none|none|IPR009003	0.999999	58.6987	1.04831e-05	142.17	91.966	142.17									0.999999	58.6987	1.04831e-05	142.17		1	S	SDMEERQFISNFVGMSPVRRDHDARRTIANL	QFISNFVGMS(1)PVRR	10			By MS/MS	8634100	8634100	0	0	NaN	0	0	8634100	692
	HORVU2Hr1G098860.2HORVU2Hr1G098860|chr2H:685376741-685385984|HC_U|unknown	1548	HORVU2Hr1G098860.2;HORVU2Hr1G098860|chr2H:685376741-685385984|HC_U|unknown function|none|none|none	0.999999	62.5061	0.0069297	122.57	33.491	122.57					0	0		NaN	0.999999	62.5061	0.0069297	122.57		1	T	KSEKELHISKLERQITVSELKYMEEIQTMQV	QIT(1)VSELK	3		By matching	By MS/MS	152080000	152080000	0	0	NaN	0	4178800	147900000	2630
	HORVU2Hr1G100290.1HORVU2Hr1G100290|chr2H:690491704-690495135|HC_G|unknown	198	HORVU2Hr1G100290.1;HORVU2Hr1G100290|chr2H:690491704-690495135|HC_G|unknown function|none|PF08312|IPR013170	1	133.98	4.30354e-17	190.37	164.25	133.98									1	133.98	4.30354e-17	190.37		1;2	S	LGLEAEIEQKKAEVDSDPESGELVPGKDSEG	KAEVDS(1)DPES(1)GELVPGK	6			By MS/MS	6983600	6983600	0	0	NaN	0	0	6983600	697
	HORVU2Hr1G100310.1HORVU2Hr1G100310|chr2H:690569053-690575210|HC_G|26S	913	HORVU2Hr1G100310.1;HORVU2Hr1G100310|chr2H:690569053-690575210|HC_G|26S proteasome non-ATPase regulatory subunit 1 homolog A|GO:0000502, GO:0005488, GO:0030234, GO:0042176|PF01851, PF13646|IPR002015, IPR011989, IPR016024, IPR016642	0.754495	4.89313	1.02279e-21	218.45	186.6	218.45									0.754495	4.89313	1.02279e-21	218.45		1	S	TEAESKAKTTEDASGSTAGEASKTQEKDGDA	TTEDAS(0.001)GS(0.754)T(0.245)AGEASK	8			By MS/MS	27139000	27139000	0	0	NaN	0	0	27139000	699
	HORVU2Hr1G100660.2HORVU2Hr1G100660|chr2H:691866099-691871440|HC_G|Ubiquitin-specific	186	HORVU2Hr1G100660.2;HORVU2Hr1G100660|chr2H:691866099-691871440|HC_G|Ubiquitin-specific protease family C19-related protein|none|none|none	0.999809	37.2168	0.0081527	66.331	45.181	66.331									0.999809	37.2168	0.0081527	66.331			S	GAPRRKVSGSLDPAASMKVRATSLAHNQAVT	VSGSLDPAAS(1)MK	10			By matching	8249800	8249800	0	0	NaN	0	0	8249800	700
	HORVU2Hr1G100740.27HORVU2Hr1G100740|chr2H:692063952-692071843|HC_G|DNA	990	HORVU2Hr1G100740.27;HORVU2Hr1G100740|chr2H:692063952-692071843|HC_G|DNA ligase IV|GO:0003677, GO:0003909, GO:0003910, GO:0005524, GO:0006281, GO:0006310, GO:0051103, GO:0071897|PF00533, PF01068, PF04675, PF04679, PF11411|IPR000977, IPR001357, IPR012308, IP	0.917261	10.8889	2.34595e-22	228.09	176.99	167.89									0.917261	10.8889	2.34595e-22	228.09		1	S	EPKVVKLSAAGETTSSPKYESKETSQRTDAG	LSAAGETT(0.006)S(0.075)S(0.917)PKYES(0.002)K	10			By MS/MS	98886000	98886000	0	0	NaN	0	0	63759000	701
	HORVU2Hr1G101090.6HORVU2Hr1G101090|chr2H:692672752-692676112|HC_G|Leucine-rich	407	HORVU2Hr1G101090.6;HORVU2Hr1G101090|chr2H:692672752-692676112|HC_G|Leucine-rich repeat (LRR) family protein|GO:0005515|PF00560, PF13855|IPR001611, IPR003591, IPR032675	0.937052	11.7306	7.76473e-09	160.85	132.27	160.85					0.824694	8.48503	0.000819768	94.42	0.937052	11.7306	7.76473e-09	160.85		1	S	RSLNGAASPGFLSMLSPRRLFSPRRDSPKHH	SLNGAASPGFLS(0.063)MLS(0.937)PR	15		By MS/MS	By MS/MS	67796000	67796000	0	0	NaN	0	5907400	61889000	702
	HORVU2Hr1G101190.8HORVU2Hr1G101190|chr2H:693337578-693345640|HC_G|villin	788	HORVU2Hr1G101190.8;HORVU2Hr1G101190|chr2H:693337578-693345640|HC_G|villin 4|GO:0003779, GO:0007010|PF00626, PF02209|IPR003128, IPR007122, IPR007123, IPR029006	1	77.9976	2.89143e-06	138.57	126.8	130.01									1	77.9976	2.89143e-06	138.57		1	S	RSMSTSPECHRIRGRSPAFAALTSAFEKPSI	GRS(1)PAFAALTSAFEKPSIR	3			By MS/MS	118340000	118340000	0	0	NaN	0	0	92387000	703
	HORVU2Hr1G101360.7HORVU2Hr1G101360|chr2H:693678838-693682277|HC_G|Galactose	313	HORVU2Hr1G101360.7;HORVU2Hr1G101360|chr2H:693678838-693682277|HC_G|Galactose mutarotase-like superfamily protein|GO:0003824, GO:0005975, GO:0016853, GO:0030246|PF01263|IPR008183, IPR011013, IPR014718, IPR025532	0.983706	19.1707	0.000268371	98.112	80.585	98.112									0.983706	19.1707	0.000268371	98.112		1	S	WKGRLELSAVPSSYYSGQLDPDKVLHG____	LELSAVPS(0.004)S(0.012)YYS(0.984)GQLDPDKVLHG	12			By MS/MS	85279000	85279000	0	0	NaN	0	0	54728000	704
	HORVU2Hr1G101730.3HORVU2Hr1G101730|chr2H:694514723-694517578|HC_G|ascorbate	257	HORVU2Hr1G101730.3;HORVU2Hr1G101730|chr2H:694514723-694517578|HC_G|ascorbate peroxidase 4|GO:0004601, GO:0006979, GO:0020037, GO:0055114|PF00141|IPR002016, IPR002207, IPR010255	0.962524	14.0966	8.11267e-33	235.95	201.86	235.95									0.962524	14.0966	8.11267e-33	235.95		1	S	GNQEKGRTLYSAYGSSGQWGFFDKIFGRDDV	TLYSAYGS(0.037)S(0.963)GQWGFFDK	9			By MS/MS	19966000	19966000	0	0	0.26428	0	0	19966000	705
	HORVU2Hr1G103620.5HORVU2Hr1G103620|chr2H:700556712-700568696|HC_G|ABC	1507	HORVU2Hr1G103620.5;HORVU2Hr1G103620|chr2H:700556712-700568696|HC_G|ABC transporter C family member 2|GO:0005524, GO:0006810, GO:0016021, GO:0016887, GO:0042626, GO:0055085|PF00005, PF00664|IPR003439, IPR003593, IPR011527, IPR017871, IPR027417	1	57.3275	0.0186994	57.328	38.269	57.328									1	57.3275	0.0186994	57.328		1	S	SLVLGNGEERLRKEESKLQDIQRKWAASNRW	KEES(1)KLQDIQR	4			By MS/MS	119770000	119770000	0	0	NaN	0	0	119770000	707
	HORVU2Hr1G103890.12HORVU2Hr1G103890|chr2H:701035746-701037292|HC_G|receptor	200	HORVU2Hr1G103890.12;HORVU2Hr1G103890|chr2H:701035746-701037292|HC_G|receptor kinase 2|GO:0004672, GO:0005524, GO:0006468|PF07714|IPR000719, IPR001245, IPR002290, IPR008271, IPR011009, IPR013320, IPR017441	0.803236	6.49668	0.00504166	106.42	64.029	106.42									0.803236	6.49668	0.00504166	106.42		1	S	DFGLARLLPANATHVSTRVAGTLGYLAPEYA	LLPANAT(0.017)HVS(0.803)T(0.18)R	10			By MS/MS	27745000	27745000	0	0	NaN	0	0	27745000	708
	HORVU2Hr1G104130.1HORVU2Hr1G104130|chr2H:702100585-702101083|HC_G|Hblt14.2	33	HORVU2Hr1G104130.1;HORVU2Hr1G104130|chr2H:702100585-702101083|HC_G|Hblt14.2 protein|none|none|none	1	51.7258	0.0236534	51.726	8.9234	51.726									1	51.7258	0.0236534	51.726		2	S	LLLLVVLASCDGRELSQKDSALGAARGAGAG	ELS(1)QKDS(1)ALGAAR	3			By MS/MS	23152000	0	23152000	0	NaN	0	0	23152000	710
	HORVU2Hr1G104130.1HORVU2Hr1G104130|chr2H:702100585-702101083|HC_G|Hblt14.2	37	HORVU2Hr1G104130.1;HORVU2Hr1G104130|chr2H:702100585-702101083|HC_G|Hblt14.2 protein|none|none|none	1	51.7258	0.0236534	51.726	8.9234	51.726									1	51.7258	0.0236534	51.726		2	S	VVLASCDGRELSQKDSALGAARGAGAGGGVA	ELS(1)QKDS(1)ALGAAR	7			By MS/MS	23152000	0	23152000	0	NaN	0	0	23152000	711
	HORVU2Hr1G104440.1HORVU2Hr1G104440|chr2H:703698054-703700230|HC_G|ubiquitin	134	HORVU2Hr1G104440.1;HORVU2Hr1G104440|chr2H:703698054-703700230|HC_G|ubiquitin 4|GO:0003735, GO:0005515, GO:0005840, GO:0006412|PF00240, PF01020|IPR000626, IPR001975, IPR011332, IPR019954, IPR019956, IPR029071	1	53.9948	0.0166125	53.995	28.676	53.995					1	53.9948	0.0166125	53.995						2	S	RRNTNHNPARGEREPSTCGKMQIFVKTLTGK	GEREPS(1)T(1)CGKMQIFVK	6		By MS/MS		2325300	0	2325300	0	NaN	0	2325300	0	712
	HORVU2Hr1G104440.1HORVU2Hr1G104440|chr2H:703698054-703700230|HC_G|ubiquitin	135	HORVU2Hr1G104440.1;HORVU2Hr1G104440|chr2H:703698054-703700230|HC_G|ubiquitin 4|GO:0003735, GO:0005515, GO:0005840, GO:0006412|PF00240, PF01020|IPR000626, IPR001975, IPR011332, IPR019954, IPR019956, IPR029071	1	53.9948	0.0166125	53.995	28.676	53.995					1	53.9948	0.0166125	53.995						2	T	RNTNHNPARGEREPSTCGKMQIFVKTLTGKT	GEREPS(1)T(1)CGKMQIFVK	7		By MS/MS		2325300	0	2325300	0	NaN	0	2325300	0	2632
	HORVU2Hr1G105870.1HORVU2Hr1G105870|chr2H:707642116-707643585|HC_G|Heavy	135	HORVU2Hr1G105870.1;HORVU2Hr1G105870|chr2H:707642116-707643585|HC_G|Heavy metal transport/detoxification superfamily protein|GO:0030001, GO:0046872|PF00403|IPR006121	0.999997	55.3171	0.00275218	92.866	43.418	92.866					0.999997	55.3171	0.00275218	92.866						1	T	VKEILLEHKSIYAAKTDFGKGTCVIEGVIEE	SIYAAKT(1)DFGK	7		By MS/MS		7735900	7735900	0	0	NaN	0	7735900	0	2633
	HORVU2Hr1G105930.2HORVU2Hr1G105930|chr2H:708177080-708179766|HC_G|RNA-binding	169	HORVU2Hr1G105930.2;HORVU2Hr1G105930|chr2H:708177080-708179766|HC_G|RNA-binding protein 28|GO:0000166, GO:0003676|PF00076|IPR000504, IPR012677	0.999964	44.9237	0.0015889	86.18	74.157	86.18									0.999964	44.9237	0.0015889	86.18		1	S	GHDINGRVIKVEFSKSFRKPAPPSSPDTIVA	S(1)FRKPAPPSSPDTIVAK	1			By MS/MS	34776000	34776000	0	0	NaN	0	0	34776000	713
	HORVU2Hr1G106850.27HORVU2Hr1G106850|chr2H:710747547-710750809|HC_U|unknown	409	HORVU2Hr1G106850.27;HORVU2Hr1G106850|chr2H:710747547-710750809|HC_U|unknown function|none|none|none	1	78.9018	0.00555411	78.902	52.12	78.902									1	78.9018	0.00555411	78.902		1	S	DDVQSTVKEDELKVDSQEIRLTTTT______	EDELKVDS(1)QEIR	8			By MS/MS	11995000	11995000	0	0	NaN	0	0	11995000	714
	HORVU2Hr1G106850.27HORVU2Hr1G106850|chr2H:710747547-710750809|HC_U|unknown	334	HORVU2Hr1G106850.27;HORVU2Hr1G106850|chr2H:710747547-710750809|HC_U|unknown function|none|none|none	1	70.9753	0.000251148	111.7	69.052	111.7									1	70.9753	0.000251148	111.7		1	S	SSGSKDSSAGQSPRGSPAAMGETDITSGYKE	GS(1)PAAMGETDITSGYK	2			By MS/MS	24491000	24491000	0	0	NaN	0	0	24491000	715
	HORVU2Hr1G108070.9HORVU2Hr1G108070|chr2H:713268793-713270834|HC_G|Glycosyltransferase	255	HORVU2Hr1G108070.9;HORVU2Hr1G108070|chr2H:713268793-713270834|HC_G|Glycosyltransferase family 61 protein|GO:0016757|PF04577|IPR007657	0.5	0	0.020213	83.869	61.182	83.869	0.5	0	0.020213	83.869										1	S	KDDFLLPAVVEVTVKSVPSPAAAPQCTKKHR	S(0.5)VPS(0.5)PAAAPQCTKKHR	1	By MS/MS			9498100	9498100	0	0	NaN	9498100	0	0	718
	HORVU2Hr1G108070.9HORVU2Hr1G108070|chr2H:713268793-713270834|HC_G|Glycosyltransferase	258	HORVU2Hr1G108070.9;HORVU2Hr1G108070|chr2H:713268793-713270834|HC_G|Glycosyltransferase family 61 protein|GO:0016757|PF04577|IPR007657	0.5	0	0.020213	83.869	61.182	83.869	0.5	0	0.020213	83.869										1	S	FLLPAVVEVTVKSVPSPAAAPQCTKKHRVPA	S(0.5)VPS(0.5)PAAAPQCTKKHR	4	By MS/MS			9498100	9498100	0	0	NaN	9498100	0	0	719
	HORVU2Hr1G109850.1HORVU2Hr1G109850|chr2H:718208699-718213901|HC_G|IQ-domain	386	HORVU2Hr1G109850.1;HORVU2Hr1G109850|chr2H:718208699-718213901|HC_G|IQ-domain 32|GO:0005515|PF00612|IPR000048	0.996149	26.1133	1.97489e-05	125.86	101.57	125.86									0.996149	26.1133	1.97489e-05	125.86			S	QMKFEELTSAVSRSNSSSFLDAPSKPKVHTP	S(0.001)NS(0.996)S(0.002)SFLDAPSKPK	3			By matching	8585900	8585900	0	0	NaN	0	0	8585900	720
	HORVU2Hr1G111520.2HORVU2Hr1G111520|chr2H:722894821-722899431|HC_G|Galactose	334	HORVU2Hr1G111520.2;HORVU2Hr1G111520|chr2H:722894821-722899431|HC_G|Galactose mutarotase-like superfamily protein|GO:0003824, GO:0005975, GO:0016853, GO:0030246|PF01263|IPR008183, IPR011013, IPR014718	0.99931	31.8163	3.65011e-12	181.34	153.13	181.34									0.99931	31.8163	3.65011e-12	181.34		1	S	WTGKLELSAVPSSYYSGQLDPDRVIQDSVVP	LELSAVPSS(0.001)YYS(0.999)GQLDPDR	12			By MS/MS	122270000	122270000	0	0	NaN	0	0	122270000	722
	HORVU2Hr1G111640.2HORVU2Hr1G111640|chr2H:723652544-723658856|HC_G|Plasma	951	HORVU2Hr1G111640.2;HORVU2Hr1G111640|chr2H:723652544-723658856|HC_G|Plasma membrane ATPase|GO:0000166, GO:0006754, GO:0016021, GO:0016887, GO:0046872|PF00122, PF00690, PF00702|IPR001757, IPR004014, IPR006534, IPR008250, IPR018303, IPR023214, IPR023298, IPR0	0.998672	28.7609	9.65138e-57	297.91	270.99	297.91									0.998672	28.7609	9.65138e-57	297.91		1	S	TAQRTLHGLQAPEPASHTLFNDKSSYRELSE	TLHGLQAPEPAS(0.999)HT(0.001)LFNDK	12			By MS/MS	55476000	55476000	0	0	NaN	0	0	55476000	723
	HORVU2Hr1G111640.2HORVU2Hr1G111640|chr2H:723652544-723658856|HC_G|Plasma	594	HORVU2Hr1G111640.2;HORVU2Hr1G111640|chr2H:723652544-723658856|HC_G|Plasma membrane ATPase|GO:0000166, GO:0006754, GO:0016021, GO:0016887, GO:0046872|PF00122, PF00690, PF00702|IPR001757, IPR004014, IPR006534, IPR008250, IPR018303, IPR023214, IPR023298, IPR0	0.751922	4.816	3.56014e-13	183.84	157.71	183.84									0.751922	4.816	3.56014e-13	183.84		1	S	ETGRRLGMGTNMYPSSALLGQSKDGSLESLP	LGMGTNMYPS(0.248)S(0.752)ALLGQSK	11			By MS/MS	15154000	15154000	0	0	NaN	0	0	15154000	725
	HORVU2Hr1G111640.2HORVU2Hr1G111640|chr2H:723652544-723658856|HC_G|Plasma	959	HORVU2Hr1G111640.2;HORVU2Hr1G111640|chr2H:723652544-723658856|HC_G|Plasma membrane ATPase|GO:0000166, GO:0006754, GO:0016021, GO:0016887, GO:0046872|PF00122, PF00690, PF00702|IPR001757, IPR004014, IPR006534, IPR008250, IPR018303, IPR023214, IPR023298, IPR0	0.499997	0	5.92601e-06	150.37	103.67	150.37									0.499997	0	5.92601e-06	150.37		1	S	LQAPEPASHTLFNDKSSYRELSEIAEQAKRR	S(0.5)S(0.5)YRELSEIAEQAK	1			By MS/MS	36111000	36111000	0	0	NaN	0	0	36111000	726
	HORVU2Hr1G111640.2HORVU2Hr1G111640|chr2H:723652544-723658856|HC_G|Plasma	960	HORVU2Hr1G111640.2;HORVU2Hr1G111640|chr2H:723652544-723658856|HC_G|Plasma membrane ATPase|GO:0000166, GO:0006754, GO:0016021, GO:0016887, GO:0046872|PF00122, PF00690, PF00702|IPR001757, IPR004014, IPR006534, IPR008250, IPR018303, IPR023214, IPR023298, IPR0	0.499997	0	5.92601e-06	150.37	103.67	150.37									0.499997	0	5.92601e-06	150.37		1	S	QAPEPASHTLFNDKSSYRELSEIAEQAKRRA	S(0.5)S(0.5)YRELSEIAEQAK	2			By MS/MS	36111000	36111000	0	0	NaN	0	0	36111000	727
	HORVU2Hr1G111640.2HORVU2Hr1G111640|chr2H:723652544-723658856|HC_G|Plasma	940	HORVU2Hr1G111640.2;HORVU2Hr1G111640|chr2H:723652544-723658856|HC_G|Plasma membrane ATPase|GO:0000166, GO:0006754, GO:0016021, GO:0016887, GO:0046872|PF00122, PF00690, PF00702|IPR001757, IPR004014, IPR006534, IPR008250, IPR018303, IPR023214, IPR023298, IPR0	1	174.088	4.13756e-155	396.44	369.61	269.04									1	174.088	4.13756e-155	396.44		1	T	YGKGEREAQWATAQRTLHGLQAPEPASHTLF	T(1)LHGLQAPEPASHTLFNDK	1			By MS/MS	1857000000	1857000000	0	0	NaN	0	0	528800000	2637
	HORVU2Hr1G111640.2HORVU2Hr1G111640|chr2H:723652544-723658856|HC_G|Plasma	1009	HORVU2Hr1G111640.2;HORVU2Hr1G111640|chr2H:723652544-723658856|HC_G|Plasma membrane ATPase|GO:0000166, GO:0006754, GO:0016021, GO:0016887, GO:0046872|PF00122, PF00690, PF00702|IPR001757, IPR004014, IPR006534, IPR008250, IPR018303, IPR023214, IPR023298, IPR0	1	143.813	6.08046e-30	250.6	223.46	250.6									1	143.813	6.08046e-30	250.6		1	T	VKLKGLDIDTINQNYTV______________	LKGLDIDTINQNYT(1)V	14			By MS/MS	110700000	110700000	0	0	NaN	0	0	44546000	2638
	HORVU2Hr1G111640.2HORVU2Hr1G111640|chr2H:723652544-723658856|HC_G|Plasma;HORVU0Hr1G017350.1HORVU0Hr1G017350|chrUn:92449332-92453101|HC_G|H(+)-ATPase;HORVU5Hr1G000780.2HORVU5Hr1G000780|chr5H:2896212-2902464|HC_G|H(+)-ATPase;HORVU4Hr1G004820.8HORVU4Hr1G004820|chr4H:10558662-10564781|HC_G|H(+)-ATPase;HORVU7Hr1G029780.21HORVU7Hr1G029780|chr7H:56675168-56678380|HC_G|H(+)-ATPase	992;1021;940;944;966	HORVU2Hr1G111640.2;HORVU2Hr1G111640|chr2H:723652544-723658856|HC_G|Plasma membrane ATPase|GO:0000166, GO:0006754, GO:0016021, GO:0016887, GO:0046872|PF00122, PF00690, PF00702|IPR001757, IPR004014, IPR006534, IPR008250, IPR018303, IPR023214, IPR023298, IPR0	1	99.5681	0.0246631	99.568	75.778	99.568									1	99.5681	0.0246631	99.568		1	S	IARLRELNTLKGHVESVVKLKGLDIDTINQN	GHVES(1)VVK	5			By MS/MS	59509000	59509000	0	0	NaN	0	0	59509000	724
	HORVU2Hr1G112260.9HORVU2Hr1G112260|chr2H:725464093-725470901|HC_G|NADPH--cytochrome	185	HORVU2Hr1G112260.9;HORVU2Hr1G112260|chr2H:725464093-725470901|HC_G|NADPH--cytochrome P450 reductase|GO:0005506, GO:0010181, GO:0016491, GO:0055114|PF00175, PF00258, PF00667|IPR001094, IPR001433, IPR001709, IPR003097, IPR008254, IPR017927, IPR017938, IPR023	0.990936	23.9135	1.46548e-43	264.23	241.11	175.33					0.990936	23.9135	1.81622e-12	175.33	0.92484	10.9727	1.46548e-43	264.23		1	T	LDQLLRDEDDTTGATTPYTAAIPEYRVVFID	DEDDTTGAT(0.004)T(0.991)PY(0.001)T(0.004)AAIPEYR	10		By MS/MS	By MS/MS	3505200	3505200	0	0	NaN	0	3505200	0	2639
	HORVU2Hr1G114580.6HORVU2Hr1G114580|chr2H:732613474-732626308|HC_G|Clustered	1377	HORVU2Hr1G114580.6;HORVU2Hr1G114580|chr2H:732613474-732626308|HC_G|Clustered mitochondria protein|GO:0005515|PF12807, PF13424, PF15044|IPR011990, IPR013026, IPR019734, IPR023231, IPR028275	0.999991	50.3067	2.55389e-36	235.76	218.39	235.76									0.999991	50.3067	2.55389e-36	235.76		1	S	GVQPQAKEHKEEAVNSPSQLSFGNFIRSDKL	EHKEEAVNS(1)PSQLSFGNFIR	9			By MS/MS	38929000	38929000	0	0	NaN	0	0	38929000	730
	HORVU2Hr1G115060.3HORVU2Hr1G115060|chr2H:733573943-733574482|HC_G|V-type	159	HORVU2Hr1G115060.3;HORVU2Hr1G115060|chr2H:733573943-733574482|HC_G|V-type proton ATPase subunit D|GO:0042626|PF01813|IPR002699	0.999585	34.4787	6.93884e-20	201.26	179.66	201.26	0	0		NaN					0.999585	34.4787	6.93884e-20	201.26		1	S	AEEQLAEDLALKRGVSMGATTNILVGGGDKD	RGVS(1)MGATTNILVGGGDKDEDIIF	4	By matching		By MS/MS	93451000	93451000	0	0	NaN	19226000	0	60461000	731
	HORVU2Hr1G116910.1HORVU2Hr1G116910|chr2H:739142706-739147921|HC_G|diacylglycerol	489	HORVU2Hr1G116910.1;HORVU2Hr1G116910|chr2H:739142706-739147921|HC_G|diacylglycerol kinase 5|GO:0004143, GO:0007205, GO:0016301|PF00609, PF00781|IPR000756, IPR001206, IPR016064, IPR016961	1	121.525	2.4188e-43	261.58	170.51	126.5									1	121.525	2.4188e-43	261.58		1	T	EDEWKEGRKKFGAAETFKLPDEVDIAHLS__	KFGAAET(1)FKLPDEVDIAHLS	7			By MS/MS	101300000	101300000	0	0	NaN	0	0	63225000	2640
	HORVU2Hr1G118570.2HORVU2Hr1G118570|chr2H:742810590-742811755|HC_G|Aluminium	233	HORVU2Hr1G118570.2;HORVU2Hr1G118570|chr2H:742810590-742811755|HC_G|Aluminium induced protein with YGL and LRDR motifs|none|PF12481|IPR024286	1	210.861	1.8349e-15	210.86	164.02	210.86									1	210.861	1.8349e-15	210.86		1	S	FEHPMNRLKAFPRVDSEGVMCGANFKVDAFT	VDS(1)EGVMCGANFK	3			By MS/MS	128700000	128700000	0	0	NaN	0	0	72378000	733
	HORVU2Hr1G118930.1HORVU2Hr1G118930|chr2H:743648473-743651518|HC_G|Clathrin	117	HORVU2Hr1G118930.1;HORVU2Hr1G118930|chr2H:743648473-743651518|HC_G|Clathrin light chain protein|GO:0005198, GO:0006886, GO:0016192, GO:0030130, GO:0030132|PF01086|IPR000996	0.957377	16.056	1.66467e-05	87.66	77.049	87.66									0.957377	16.056	1.66467e-05	87.66		1	S	IAADSDGGAVPVRHVSGGYAPSPFFPDSDFG	HVS(0.957)GGY(0.024)APS(0.019)PFFPDSDFGGGDDDGPVLPPPAEMGR	3			By MS/MS	31995000	31995000	0	0	NaN	0	0	13869000	734
	HORVU2Hr1G119540.2HORVU2Hr1G119540|chr2H:745330763-745336381|HC_G|RanBP1	262	HORVU2Hr1G119540.2;HORVU2Hr1G119540|chr2H:745330763-745336381|HC_G|RanBP1 domain containing protein|GO:0046907|PF00638|IPR000156, IPR011993	0.998227	28.4742	1.14362e-205	478.11	403.53	478.11	0.704529	5.63709	0.000330951	84.221					0.998227	28.4742	1.14362e-205	478.11		1	S	ASADADEDAEAEQPSSPSVKKAEERGIVVVY	KAPEASADADEDAEAEQPS(0.001)S(0.998)PSVK	20	By MS/MS		By MS/MS	106140000	106140000	0	0	NaN	9622800	0	74362000	735
	HORVU2Hr1G120590.2HORVU2Hr1G120590|chr2H:749602826-749606182|HC_G|Protein	160	HORVU2Hr1G120590.2;HORVU2Hr1G120590|chr2H:749602826-749606182|HC_G|Protein lunapark|none|PF10058|IPR019273	0.735935	4.45129	5.23058e-11	129.25	119.01	129.25									0.735935	4.45129	5.23058e-11	129.25		1	S	ASDPSDGSSIYDGNESPTANRTVEHFRGHAG	KPAHSGHGSGPAHASDPSDGSSIYDGNES(0.736)PT(0.264)ANR	29			By MS/MS	78683000	78683000	0	0	NaN	0	0	78683000	736
	HORVU2Hr1G121020.2HORVU2Hr1G121020|chr2H:750522549-750525052|HC_TE?|Zinc	424	HORVU2Hr1G121020.2;HORVU2Hr1G121020|chr2H:750522549-750525052|HC_TE?|Zinc finger CCCH domain-containing protein 32|GO:0046872|PF00642|IPR000571	1	95.5913	0.000808477	95.591	86.03	95.591									1	95.5913	0.000808477	95.591		1	S	RSERERDRRQLRDRLSPVMHMDIQGGRHREA	DRLS(1)PVMHMDIQGGR	4			By MS/MS	54871000	54871000	0	0	NaN	0	0	54871000	737
	HORVU2Hr1G121020.2HORVU2Hr1G121020|chr2H:750522549-750525052|HC_TE?|Zinc	544	HORVU2Hr1G121020.2;HORVU2Hr1G121020|chr2H:750522549-750525052|HC_TE?|Zinc finger CCCH domain-containing protein 32|GO:0046872|PF00642|IPR000571	1	165.352	9.3821e-06	165.35	110.81	165.35									1	165.352	9.3821e-06	165.35		1	S	VKEDNSAAVSHRQAESPVEAEKQGYDNTVSS	QAES(1)PVEAEK	4			By MS/MS	23127000	23127000	0	0	NaN	0	0	23127000	740
	HORVU2Hr1G123730.3HORVU2Hr1G123730|chr2H:756684235-756694866|HC_G|AT	44	HORVU2Hr1G123730.3;HORVU2Hr1G123730|chr2H:756684235-756694866|HC_G|AT hook motif DNA-binding family protein|none|PF03479|IPR005175	0.882247	8.74619	0.0239475	71.085	36.277	71.085									0.882247	8.74619	0.0239475	71.085			S	PSEDVAGKIAAFASQSPRAVCVLSAMGSVSR	IAAFAS(0.118)QS(0.882)PR	8			By matching	24210000	24210000	0	0	NaN	0	0	24210000	741
	HORVU2Hr1G124210.9HORVU2Hr1G124210|chr2H:757856565-758101607|HC_G|Glutathione-regulated	1179	HORVU2Hr1G124210.9;HORVU2Hr1G124210|chr2H:757856565-758101607|HC_G|Glutathione-regulated potassium-efflux system protein|GO:0006812, GO:0006813, GO:0008324, GO:0015299, GO:0016021, GO:0055085|PF00999, PF02254|IPR003148, IPR004771, IPR006153, IPR016040	0.982725	19.2847	8.3508e-08	159.5	137.87	159.5									0.982725	19.2847	8.3508e-08	159.5		1	S	GYGFSRVMSKTKPLVSDDESDPIDGALAI__	T(0.006)KPLVS(0.983)DDES(0.012)DPIDGALAI	6			By MS/MS	120420000	120420000	0	0	NaN	0	0	120420000	742
	HORVU2Hr1G124700.1HORVU2Hr1G124700|chr2H:758944464-758946128|HC_G|Triacylglycerol;HORVU1Hr1G017370.1HORVU1Hr1G017370|chr1H:58848040-58849704|HC_G|Triacylglycerol;HORVU6Hr1G028140.7HORVU6Hr1G028140|chr6H:111625189-111627844|HC_G|Triacylglycerol;HORVU3Hr1G073710.2HORVU3Hr1G073710|chr3H:554893821-554898256|HC_G|Patatin-like	231;231;241;628	HORVU2Hr1G124700.1;HORVU2Hr1G124700|chr2H:758944464-758946128|HC_G|Triacylglycerol lipase SDP1|none|none|none;HORVU1Hr1G017370.1;HORVU1Hr1G017370|chr1H:58848040-58849704|HC_G|Triacylglycerol lipase SDP1|none|none|none;HORVU6Hr1G028140.7;HORVU6Hr1G028140|ch	1	86.7997	0.00224623	86.8	50.771	86.8									1	86.7997	0.00224623	86.8		1	T	HPIGREPVDNHPRPVTPGRTSGNTGSGPHDT	EPVDNHPRPVT(1)PGR	11			By MS/MS	50230000	50230000	0	0	NaN	0	0	50230000	2533
	HORVU2Hr1G124700.1HORVU2Hr1G124700|chr2H:758944464-758946128|HC_G|Triacylglycerol;HORVU1Hr1G017370.1HORVU1Hr1G017370|chr1H:58848040-58849704|HC_G|Triacylglycerol;HORVU6Hr1G028140.7HORVU6Hr1G028140|chr6H:111625189-111627844|HC_G|Triacylglycerol;HORVU3Hr1G073710.2HORVU3Hr1G073710|chr3H:554893821-554898256|HC_G|Patatin-like;HORVU6Hr1G081130.1HORVU6Hr1G081130|chr6H:544487443-544489113|HC_G|Triacylgly…	207;207;217;604;36	HORVU2Hr1G124700.1;HORVU2Hr1G124700|chr2H:758944464-758946128|HC_G|Triacylglycerol lipase SDP1|none|none|none;HORVU1Hr1G017370.1;HORVU1Hr1G017370|chr1H:58848040-58849704|HC_G|Triacylglycerol lipase SDP1|none|none|none;HORVU6Hr1G028140.7;HORVU6Hr1G028140|ch	0.999997	54.6291	1.46975e-13	180.9	170.84	180.9									0.999997	54.6291	1.46975e-13	180.9		1	T	EFRIISPKGSEGDILTPNSNLFAGHPIGREP	GSEGDILT(1)PNSNLFAGHPIGR	8			By MS/MS	22119000	22119000	0	0	NaN	0	0	22119000	2534
	HORVU2Hr1G125950.3HORVU2Hr1G125950|chr2H:762152464-762153836|HC_G|Protein	180	HORVU2Hr1G125950.3;HORVU2Hr1G125950|chr2H:762152464-762153836|HC_G|Protein kinase superfamily protein|GO:0004672, GO:0005524, GO:0006468|PF00069|IPR000719, IPR002290, IPR008271, IPR011009, IPR017441	0.717213	4.63319	1.23264e-15	195.6	175.02	92.211					0.49998	0	0.00388846	103.16	0.717213	4.63319	1.23264e-15	195.6		1;2	S	DFGYSKSSVLHSRPKSTVGTPAYIAPEVLSR	S(0.021)S(0.023)VLHS(0.854)RPKS(0.717)T(0.317)VGT(0.068)PAYIAPEVLSR	10		By MS/MS	By MS/MS	203140000	106950000	96197000	0	NaN	0	3869900	174500000	743
	HORVU2Hr1G125950.3HORVU2Hr1G125950|chr2H:762152464-762153836|HC_G|Protein	176	HORVU2Hr1G125950.3;HORVU2Hr1G125950|chr2H:762152464-762153836|HC_G|Protein kinase superfamily protein|GO:0004672, GO:0005524, GO:0006468|PF00069|IPR000719, IPR002290, IPR008271, IPR011009, IPR017441	0.853893	9.01392	3.70345e-09	142.9	130.41	92.211									0.853893	9.01392	3.70345e-09	142.9		2	S	LKICDFGYSKSSVLHSRPKSTVGTPAYIAPE	S(0.021)S(0.023)VLHS(0.854)RPKS(0.717)T(0.317)VGT(0.068)PAYIAPEVLSR	6			By MS/MS	96197000	0	96197000	0	NaN	0	0	71428000	744
	HORVU2Hr1G125950.3HORVU2Hr1G125950|chr2H:762152464-762153836|HC_G|Protein	181	HORVU2Hr1G125950.3;HORVU2Hr1G125950|chr2H:762152464-762153836|HC_G|Protein kinase superfamily protein|GO:0004672, GO:0005524, GO:0006468|PF00069|IPR000719, IPR002290, IPR008271, IPR011009, IPR017441	0.5	0	1.23264e-15	195.6	175.02	195.6					0.49998	0	0.00388846	103.16	0.5	0	1.23264e-15	195.6		1	T	FGYSKSSVLHSRPKSTVGTPAYIAPEVLSRR	S(0.5)T(0.5)VGTPAYIAPEVLSR	2		By MS/MS	By MS/MS	106950000	106950000	0	0	NaN	0	3869900	103080000	2642
	HORVU2Hr1G126010.3HORVU2Hr1G126010|chr2H:762356231-762365714|HC_G|DDB1-	1193	HORVU2Hr1G126010.3;HORVU2Hr1G126010|chr2H:762356231-762365714|HC_G|DDB1- and CUL4-associated factor homolog 1|GO:0005488, GO:0005515|none|IPR001680, IPR006594, IPR015943, IPR016024, IPR017986	0.618557	2.51449	3.44433e-05	142.97	81.01	142.97	0	0		NaN					0.618557	2.51449	3.44433e-05	142.97		1	S	DSIVPSSKKKALVFSSSFSKRNQPFVSFSGN	ALVFS(0.005)S(0.619)S(0.347)FS(0.029)KR	6	By matching		By MS/MS	46380000	46380000	0	0	NaN	6650700	0	39729000	745
	HORVU2Hr1G126010.3HORVU2Hr1G126010|chr2H:762356231-762365714|HC_G|DDB1-	1194	HORVU2Hr1G126010.3;HORVU2Hr1G126010|chr2H:762356231-762365714|HC_G|DDB1- and CUL4-associated factor homolog 1|GO:0005488, GO:0005515|none|IPR001680, IPR006594, IPR015943, IPR016024, IPR017986	0.684366	4.88061	0.00411343	76.759	62.093	76.759	0	0		NaN					0.684366	4.88061	0.00411343	76.759		1	S	SIVPSSKKKALVFSSSFSKRNQPFVSFSGNR	ALVFS(0.003)S(0.09)S(0.684)FS(0.222)KR	7			By MS/MS	27044000	27044000	0	0	NaN	0	0	27044000	746
	HORVU2Hr1G126150.4HORVU2Hr1G126150|chr2H:762827285-762830345|HC_G|1-deoxy-D-xylulose	318	HORVU2Hr1G126150.4;HORVU2Hr1G126150|chr2H:762827285-762830345|HC_G|1-deoxy-D-xylulose 5-phosphate synthase 1|GO:0003824, GO:0008152, GO:0008661, GO:0016114|PF02779, PF02780, PF13292|IPR005474, IPR005475, IPR005477, IPR009014, IPR020826, IPR029061	0.99985	38.2516	0.0160996	65.038	23.385	65.038	0.99985	38.2516	0.0160996	65.038					0.998655	28.7013	0.0293867	53.166		2	S	KPVGALSKALTKLQSSTKFRRLREAAKTITK	LQSS(1)T(1)KFRR	4	By MS/MS		By MS/MS	115470000	0	115470000	0	NaN	0	0	115470000	747
	HORVU2Hr1G126150.4HORVU2Hr1G126150|chr2H:762827285-762830345|HC_G|1-deoxy-D-xylulose	319	HORVU2Hr1G126150.4;HORVU2Hr1G126150|chr2H:762827285-762830345|HC_G|1-deoxy-D-xylulose 5-phosphate synthase 1|GO:0003824, GO:0008152, GO:0008661, GO:0016114|PF02779, PF02780, PF13292|IPR005474, IPR005475, IPR005477, IPR009014, IPR020826, IPR029061	0.999854	38.3649	0.0160996	65.038	23.385	65.038	0.999854	38.3649	0.0160996	65.038					0.998832	29.3156	0.0293867	53.166		2	T	PVGALSKALTKLQSSTKFRRLREAAKTITKQ	LQSS(1)T(1)KFRR	5	By MS/MS		By MS/MS	115470000	0	115470000	0	NaN	0	0	115470000	2644
	HORVU3Hr1G000260.8HORVU3Hr1G000260|chr3H:594135-602597|HC_U|unknown	364	HORVU3Hr1G000260.8;HORVU3Hr1G000260|chr3H:594135-602597|HC_U|unknown protein; BEST Arabidopsis thaliana protein match is: unknown protein .|none|none|none	1	108.799	1.15549e-05	142.67	112.53	142.67									1	108.799	1.15549e-05	142.67		1	S	PWQNELPTKTSLPAQSPNNPLGKAPNKSSLD	TSLPAQS(1)PNNPLGK	7			By MS/MS	15331000	15331000	0	0	NaN	0	0	15331000	749
	HORVU3Hr1G000540.2HORVU3Hr1G000540|chr3H:1465533-1473959|HC_G|Paired	1198	HORVU3Hr1G000540.2;HORVU3Hr1G000540|chr3H:1465533-1473959|HC_G|Paired amphipathic helix protein Sin3-like 3|GO:0006355|PF02671, PF08295, PF16879|IPR003822, IPR013194, IPR031693	1	90.9648	4.38511e-19	175.63	163.43	175.63									1	90.9648	4.38511e-19	175.63		1	S	DEEEDMDHDQDAKAESEGEAEGTTENHDVEG	AES(1)EGEAEGTTENHDVEGGISLPGISLPSSER	3			By MS/MS	29006000	29006000	0	0	NaN	0	0	29006000	750
	HORVU3Hr1G000540.2HORVU3Hr1G000540|chr3H:1465533-1473959|HC_G|Paired	385	HORVU3Hr1G000540.2;HORVU3Hr1G000540|chr3H:1465533-1473959|HC_G|Paired amphipathic helix protein Sin3-like 3|GO:0006355|PF02671, PF08295, PF16879|IPR003822, IPR013194, IPR031693	1	76.5265	0.00595988	76.526	56.172	76.526					0	0		NaN	1	76.5265	0.00595988	76.526		1	S	IEKPRAFPSHTDRDASVDRPDVDHDRQRQRE	DAS(1)VDRPDVDHDR	3		By matching	By MS/MS	113690000	113690000	0	0	NaN	0	4490500	109200000	751
	HORVU3Hr1G000540.2HORVU3Hr1G000540|chr3H:1465533-1473959|HC_G|Paired	721	HORVU3Hr1G000540.2;HORVU3Hr1G000540|chr3H:1465533-1473959|HC_G|Paired amphipathic helix protein Sin3-like 3|GO:0006355|PF02671, PF08295, PF16879|IPR003822, IPR013194, IPR031693	0.999018	30.0732	4.85825e-20	196.06	186.38	196.06									0.999018	30.0732	4.85825e-20	196.06		1	S	EELIEKMQDNSVKPESPIRIDEHLTPLNLRC	MQDNS(0.001)VKPES(0.999)PIRIDEHLTPLNLR	10			By MS/MS	40137000	40137000	0	0	NaN	0	0	40137000	752
	HORVU3Hr1G000540.2HORVU3Hr1G000540|chr3H:1465533-1473959|HC_G|Paired	930	HORVU3Hr1G000540.2;HORVU3Hr1G000540|chr3H:1465533-1473959|HC_G|Paired amphipathic helix protein Sin3-like 3|GO:0006355|PF02671, PF08295, PF16879|IPR003822, IPR013194, IPR031693	0.802818	6.15028	1.81389e-30	197.67	180.93	197.67									0.802818	6.15028	1.81389e-30	197.67		1	S	GITKSGIANVGESNTSPDVVAAQQGHGDESM	SGIANVGES(0.002)NT(0.195)S(0.803)PDVVAAQQGHGDESMQHEQAPSAVAR	12			By MS/MS	14365000	14365000	0	0	NaN	0	0	14365000	753
	HORVU3Hr1G001060.1HORVU3Hr1G001060|chr3H:2374373-2375742|HC_U|Chromosome	119	HORVU3Hr1G001060.1;HORVU3Hr1G001060|chr3H:2374373-2375742|HC_U|Chromosome 3B, genomic scaffold, cultivar Chinese Spring|none|none|none	0.787664	5.69339	0.03597	81.703	69.644	81.703									0.787664	5.69339	0.03597	81.703		1	S	SAPLAKADDSGVVGGSSRKRLLSATLSGIGG	ADDSGVVGGS(0.788)S(0.212)R	10			By MS/MS	8410300	8410300	0	0	NaN	0	0	8410300	754
	HORVU3Hr1G002280.1HORVU3Hr1G002280|chr3H:4992532-5000834|HC_G|sucrose	777	HORVU3Hr1G002280.1;HORVU3Hr1G002280|chr3H:4992532-5000834|HC_G|sucrose phosphate synthase 1F|GO:0005985, GO:0016157, GO:0046524|PF00534, PF00862, PF05116|IPR000368, IPR001296, IPR006380, IPR012819	1	162.306	5.48618e-05	162.31	117.99	162.31									1	162.306	5.48618e-05	162.31		1	S	ETDSPGDSLRDIHDISLNLKISLDSEKSGNM	DIHDIS(1)LNLK	6			By MS/MS	17007000	17007000	0	0	NaN	0	0	17007000	756
	HORVU3Hr1G002280.1HORVU3Hr1G002280|chr3H:4992532-5000834|HC_G|sucrose	228	HORVU3Hr1G002280.1;HORVU3Hr1G002280|chr3H:4992532-5000834|HC_G|sucrose phosphate synthase 1F|GO:0005985, GO:0016157, GO:0046524|PF00534, PF00862, PF05116|IPR000368, IPR001296, IPR006380, IPR012819	0.997094	25.3547	1.04897e-38	263.98	227.06	216.71									0.997094	25.3547	1.04897e-38	263.98		1	S	SIHAESTRGRMPRIGSTDAIDVWANQHKDKK	IGS(0.997)T(0.003)DAIDVWANQHK	3			By MS/MS	191490000	191490000	0	0	NaN	0	0	105900000	757
	HORVU3Hr1G002280.1HORVU3Hr1G002280|chr3H:4992532-5000834|HC_G|sucrose	789	HORVU3Hr1G002280.1;HORVU3Hr1G002280|chr3H:4992532-5000834|HC_G|sucrose phosphate synthase 1F|GO:0005985, GO:0016157, GO:0046524|PF00534, PF00862, PF05116|IPR000368, IPR001296, IPR006380, IPR012819	0.999727	36.2779	7.95348e-06	142.17	79.374	142.17									0.999727	36.2779	7.95348e-06	142.17		1	S	HDISLNLKISLDSEKSGNMSKYGRSSTNERR	ISLDSEKS(1)GNMSK	8			By MS/MS	11999000	11999000	0	0	NaN	0	0	11999000	758
	HORVU3Hr1G002280.1HORVU3Hr1G002280|chr3H:4992532-5000834|HC_G|sucrose	765	HORVU3Hr1G002280.1;HORVU3Hr1G002280|chr3H:4992532-5000834|HC_G|sucrose phosphate synthase 1F|GO:0005985, GO:0016157, GO:0046524|PF00534, PF00862, PF05116|IPR000368, IPR001296, IPR006380, IPR012819	0.993445	22.9598	3.58694e-33	241.08	217.33	241.08									0.993445	22.9598	3.58694e-33	241.08		1	S	RWQRSDDATEVSETDSPGDSLRDIHDISLNL	SDDATEVSET(0.005)DS(0.993)PGDS(0.002)LR	12			By MS/MS	49991000	49991000	0	0	NaN	0	0	49991000	760
	HORVU3Hr1G003050.1HORVU3Hr1G003050|chr3H:7765335-7768948|HC_G|glutamate	8	HORVU3Hr1G003050.1;HORVU3Hr1G003050|chr3H:7765335-7768948|HC_G|glutamate decarboxylase|GO:0003824, GO:0004351, GO:0006536, GO:0016831, GO:0019752, GO:0030170|PF00282|IPR002129, IPR010107, IPR015421, IPR015424	0.969185	15.1202	5.62346e-151	415.44	379.73	415.44									0.969185	15.1202	5.62346e-151	415.44		1	S	________MVISHASSSAGESVYSTFSSRYV	VISHAS(0.03)S(0.969)S(0.001)AGESVYSTFSSR	7			By MS/MS	163140000	163140000	0	0	NaN	0	0	163140000	761
	HORVU3Hr1G003150.1HORVU3Hr1G003150|chr3H:8165119-8185196|HC_G|Sodium/hydrogen	963	HORVU3Hr1G003150.1;HORVU3Hr1G003150|chr3H:8165119-8185196|HC_G|Sodium/hydrogen exchanger 7|GO:0006812, GO:0015299, GO:0016021, GO:0055085|PF00027, PF00999|IPR000595, IPR006153, IPR014710, IPR018490	0.593488	1.64346	0.000675954	103.97	64.057	103.97	0	0		NaN					0.593488	1.64346	0.000675954	103.97			S	LFEIGRPDIEADVQRSASVLSPALGPPRTQS	S(0.593)AS(0.407)VLSPALGPPR	1	By matching		By matching	194130000	194130000	0	0	NaN	26677000	0	167450000	763
	HORVU3Hr1G003150.1HORVU3Hr1G003150|chr3H:8165119-8185196|HC_G|Sodium/hydrogen	968	HORVU3Hr1G003150.1;HORVU3Hr1G003150|chr3H:8165119-8185196|HC_G|Sodium/hydrogen exchanger 7|GO:0006812, GO:0015299, GO:0016021, GO:0055085|PF00027, PF00999|IPR000595, IPR006153, IPR014710, IPR018490	0.999976	46.1676	2.655e-13	194.3	124.7	194.3	0	0		NaN					0.999976	46.1676	2.655e-13	194.3		1	S	RPDIEADVQRSASVLSPALGPPRTQSKEHVG	SASVLS(1)PALGPPR	6			By MS/MS	135120000	135120000	0	0	NaN	0	0	135120000	764
	HORVU3Hr1G003150.1HORVU3Hr1G003150|chr3H:8165119-8185196|HC_G|Sodium/hydrogen	994	HORVU3Hr1G003150.1;HORVU3Hr1G003150|chr3H:8165119-8185196|HC_G|Sodium/hydrogen exchanger 7|GO:0006812, GO:0015299, GO:0016021, GO:0055085|PF00027, PF00999|IPR000595, IPR006153, IPR014710, IPR018490	0.999992	53.3388	4.74445e-05	142.13	97.564	142.13									0.999992	53.3388	4.74445e-05	142.13		1	S	KEHVGLLRWPESFRRSRGPGSTSLAEIRSQP	S(1)RGPGSTSLAEIR	1			By MS/MS	128420000	128420000	0	0	NaN	0	0	128420000	765
	HORVU3Hr1G003150.1HORVU3Hr1G003150|chr3H:8165119-8185196|HC_G|Sodium/hydrogen	978	HORVU3Hr1G003150.1;HORVU3Hr1G003150|chr3H:8165119-8185196|HC_G|Sodium/hydrogen exchanger 7|GO:0006812, GO:0015299, GO:0016021, GO:0055085|PF00027, PF00999|IPR000595, IPR006153, IPR014710, IPR018490	0.991705	20.7757	0.00553837	83.633	67.478	75.378									0.991705	20.7757	0.00553837	83.633		1	S	SASVLSPALGPPRTQSKEHVGLLRWPESFRR	T(0.008)QS(0.992)KEHVGLLR	3			By MS/MS	1119200000	1119200000	0	0	NaN	0	0	650420000	766
	HORVU3Hr1G004520.12HORVU3Hr1G004520|chr3H:11720501-11726975|HC_G|ubiquitin-conjugating	396	HORVU3Hr1G004520.12;HORVU3Hr1G004520|chr3H:11720501-11726975|HC_G|ubiquitin-conjugating enzyme 23|none|PF00179|IPR000608, IPR016135	1	105.379	3.41464e-15	209.21	189.44	209.21									1	105.379	3.41464e-15	209.21		1	S	PLEKHGDSLADRSNMSDGDNTCVAKDSESGT	SNMS(1)DGDNTCVAK	4			By MS/MS	21410000	21410000	0	0	NaN	0	0	21410000	769
	HORVU3Hr1G004520.12HORVU3Hr1G004520|chr3H:11720501-11726975|HC_G|ubiquitin-conjugating	107	HORVU3Hr1G004520.12;HORVU3Hr1G004520|chr3H:11720501-11726975|HC_G|ubiquitin-conjugating enzyme 23|none|PF00179|IPR000608, IPR016135	0.668621	4.74062	1.972e-08	122.9	110.23	122.9									0.668621	4.74062	1.972e-08	122.9		1	S	DNANNASHGDDIDSQSSLPDNKVRVLWIDGT	TENVGPDGDNANNASHGDDIDS(0.107)QS(0.669)S(0.224)LPDNK	24			By MS/MS	40055000	40055000	0	0	NaN	0	0	40055000	770
	HORVU3Hr1G005830.6HORVU3Hr1G005830|chr3H:14202803-14205232|HC_G|ABC	64	HORVU3Hr1G005830.6;HORVU3Hr1G005830|chr3H:14202803-14205232|HC_G|ABC transporter G family member 7|GO:0016020|PF01061|IPR013525	0.994817	22.8341	0.0199484	63.436	46.44	63.436									0.994817	22.8341	0.0199484	63.436		1	S	TEFNSPVRQSEGSEFSNKLAQKSTRKQRRGW	QSEGS(0.005)EFS(0.995)NKLAQK	8			By MS/MS	29206000	29206000	0	0	NaN	0	0	29206000	771
	HORVU3Hr1G005830.6HORVU3Hr1G005830|chr3H:14202803-14205232|HC_G|ABC	53	HORVU3Hr1G005830.6;HORVU3Hr1G005830|chr3H:14202803-14205232|HC_G|ABC transporter G family member 7|GO:0016020|PF01061|IPR013525	1	70.8708	1.66638e-36	236.59	198.14	184.1					0	0		NaN	1	70.8708	1.66638e-36	236.59		1	S	LIDEFANKVLITEFNSPVRQSEGSEFSNKLA	VLITEFNS(1)PVR	8		By matching	By MS/MS	978690000	978690000	0	0	NaN	0	5570000	942670000	772
	HORVU3Hr1G006250.2HORVU3Hr1G006250|chr3H:15255308-15258498|HC_G|Sarcoplasmic	172	HORVU3Hr1G006250.2;HORVU3Hr1G006250|chr3H:15255308-15258498|HC_G|Sarcoplasmic reticulum histidine-rich calcium-binding protein, putative, expressed|none|none|none	0.499998	0	0.00132199	94.281	82.366	94.281									0.499998	0	0.00132199	94.281		1	S	STRKDHSRSRRRRHRSSDDESEDKIRSRHRK	HRS(0.5)S(0.5)DDESEDKIR	3			By MS/MS	18028000	18028000	0	0	NaN	0	0	18028000	773
	HORVU3Hr1G006250.2HORVU3Hr1G006250|chr3H:15255308-15258498|HC_G|Sarcoplasmic	173	HORVU3Hr1G006250.2;HORVU3Hr1G006250|chr3H:15255308-15258498|HC_G|Sarcoplasmic reticulum histidine-rich calcium-binding protein, putative, expressed|none|none|none	0.948366	12.6451	9.41103e-10	169.6	154.18	169.6									0.948366	12.6451	9.41103e-10	169.6		1	S	TRKDHSRSRRRRHRSSDDESEDKIRSRHRKR	HRS(0.052)S(0.948)DDESEDKIR	4			By MS/MS	82849000	82849000	0	0	NaN	0	0	64821000	774
	HORVU3Hr1G006640.3HORVU3Hr1G006640|chr3H:16021400-16024381|HC_G|receptor	567	HORVU3Hr1G006640.3;HORVU3Hr1G006640|chr3H:16021400-16024381|HC_G|receptor kinase 2|GO:0004672, GO:0005524, GO:0006468|PF01657, PF07714|IPR000719, IPR001245, IPR002290, IPR002902, IPR008271, IPR011009, IPR013320, IPR017441	0.571084	3.23844	0.00924248	64.349	45.057	64.349									0.571084	3.23844	0.00924248	64.349		1	S	KWIDLVDASLVSDSHSAKIRRCINIALLCVQ	WIDLVDASLVS(0.158)DS(0.271)HS(0.571)AK	15			By MS/MS	6815800	6815800	0	0	NaN	0	0	6815800	775
	HORVU3Hr1G008420.5HORVU3Hr1G008420|chr3H:19023280-19025626|HC_G|Octicosapeptide/Phox/Bem1p	369	HORVU3Hr1G008420.5;HORVU3Hr1G008420|chr3H:19023280-19025626|HC_G|Octicosapeptide/Phox/Bem1p family protein|GO:0005515|PF00564|IPR000270	0.995446	23.3961	0.0277564	55.011	46.906	55.011									0.995446	23.3961	0.0277564	55.011		1	S	AASSISPSEPPSRAFSDDDRSDHGGRMQQPP	AFS(0.995)DDDRS(0.005)DHGGR	3			By MS/MS	32243000	32243000	0	0	NaN	0	0	32243000	778
	HORVU3Hr1G008420.5HORVU3Hr1G008420|chr3H:19023280-19025626|HC_G|Octicosapeptide/Phox/Bem1p	374	HORVU3Hr1G008420.5;HORVU3Hr1G008420|chr3H:19023280-19025626|HC_G|Octicosapeptide/Phox/Bem1p family protein|GO:0005515|PF00564|IPR000270	0.999936	41.9188	0.00104535	97.579	91.196	97.579									0.999936	41.9188	0.00104535	97.579		1	S	SPSEPPSRAFSDDDRSDHGGRMQQPPKQEVP	AFSDDDRS(1)DHGGR	8			By MS/MS	102510000	102510000	0	0	NaN	0	0	102510000	779
	HORVU3Hr1G008420.5HORVU3Hr1G008420|chr3H:19023280-19025626|HC_G|Octicosapeptide/Phox/Bem1p	405	HORVU3Hr1G008420.5;HORVU3Hr1G008420|chr3H:19023280-19025626|HC_G|Octicosapeptide/Phox/Bem1p family protein|GO:0005515|PF00564|IPR000270	1	83.4169	4.19886e-08	160.52	134.51	147.62									1	83.4169	4.19886e-08	160.52		1	S	PTVDPNNRAMFYNDMSPRNEMKRDMPVGTDA	AMFYNDMS(1)PR	8			By MS/MS	392850000	392850000	0	0	NaN	0	0	161360000	780
	HORVU3Hr1G008420.5HORVU3Hr1G008420|chr3H:19023280-19025626|HC_G|Octicosapeptide/Phox/Bem1p	41	HORVU3Hr1G008420.5;HORVU3Hr1G008420|chr3H:19023280-19025626|HC_G|Octicosapeptide/Phox/Bem1p family protein|GO:0005515|PF00564|IPR000270	1	107.03	1.1459e-61	293.09	266.67	293.09									1	107.03	1.1459e-61	293.09		1	S	YPESTDSSPRSRGGDSWDEPFPSSAAAAAAA	GGDS(1)WDEPFPSSAAAAAAAAGGGGR	4			By MS/MS	107810000	107810000	0	0	NaN	0	0	107810000	781
	HORVU3Hr1G008420.5HORVU3Hr1G008420|chr3H:19023280-19025626|HC_G|Octicosapeptide/Phox/Bem1p	276	HORVU3Hr1G008420.5;HORVU3Hr1G008420|chr3H:19023280-19025626|HC_G|Octicosapeptide/Phox/Bem1p family protein|GO:0005515|PF00564|IPR000270	0.998527	28.3116	0.0142146	57.142	49.053	57.142									0.998527	28.3116	0.0142146	57.142		1	S	AAAARHQHDVQSVPDSPMLDKNSSFGSTSSA	HQHDVQS(0.001)VPDS(0.999)PMLDK	11			By MS/MS	83041000	83041000	0	0	NaN	0	0	83041000	784
	HORVU3Hr1G008420.5HORVU3Hr1G008420|chr3H:19023280-19025626|HC_G|Octicosapeptide/Phox/Bem1p	284	HORVU3Hr1G008420.5;HORVU3Hr1G008420|chr3H:19023280-19025626|HC_G|Octicosapeptide/Phox/Bem1p family protein|GO:0005515|PF00564|IPR000270	0.987809	19.0869	1.54902e-18	195.77	152.81	195.77									0.987809	19.0869	1.54902e-18	195.77		1	S	DVQSVPDSPMLDKNSSFGSTSSAPSLSNLPP	NS(0.012)S(0.988)FGSTSSAPSLSNLPPIR	3			By MS/MS	149530000	149530000	0	0	NaN	0	0	65122000	785
	HORVU3Hr1G008420.5HORVU3Hr1G008420|chr3H:19023280-19025626|HC_G|Octicosapeptide/Phox/Bem1p	238	HORVU3Hr1G008420.5;HORVU3Hr1G008420|chr3H:19023280-19025626|HC_G|Octicosapeptide/Phox/Bem1p family protein|GO:0005515|PF00564|IPR000270	0.999995	53.088	0.00155214	117.03	91.967	117.03									0.999995	53.088	0.00155214	117.03		1	S	CLLGLEDDNASQHSRSGVQNSGPAEDQRASQ	S(1)GVQNSGPAEDQR	1			By MS/MS	46563000	46563000	0	0	NaN	0	0	46563000	787
	HORVU3Hr1G008420.5HORVU3Hr1G008420|chr3H:19023280-19025626|HC_G|Octicosapeptide/Phox/Bem1p	252	HORVU3Hr1G008420.5;HORVU3Hr1G008420|chr3H:19023280-19025626|HC_G|Octicosapeptide/Phox/Bem1p family protein|GO:0005515|PF00564|IPR000270	0.999337	31.8362	0.0337643	50.945	27.617	50.945									0.999337	31.8362	0.0337643	50.945		1	S	RSGVQNSGPAEDQRASQQKLAAAAAAAARHQ	SGVQNS(0.001)GPAEDQRAS(0.999)QQK	15			By MS/MS	27271000	27271000	0	0	NaN	0	0	27271000	788
	HORVU3Hr1G008420.5HORVU3Hr1G008420|chr3H:19023280-19025626|HC_G|Octicosapeptide/Phox/Bem1p;HORVU3Hr1G008310.1HORVU3Hr1G008310|chr3H:18927556-18927987|HC_G|Octicosapeptide/Phox/Bem1p	215;120	HORVU3Hr1G008420.5;HORVU3Hr1G008420|chr3H:19023280-19025626|HC_G|Octicosapeptide/Phox/Bem1p family protein|GO:0005515|PF00564|IPR000270;HORVU3Hr1G008310.1;HORVU3Hr1G008310|chr3H:18927556-18927987|HC_G|Octicosapeptide/Phox/Bem1p family protein|GO:0005515|PF	0.995249	23.2113	7.68201e-38	238.12	203.28	238.12									0.995249	23.2113	7.68201e-38	238.12		1	S	NSAISGSFDGIPRGISTDSASVNCLLGLEDD	GIS(0.995)T(0.005)DSASVNCLLGLEDDNASQHSR	3			By MS/MS	32951000	32951000	0	0	NaN	0	0	32951000	782
	HORVU3Hr1G008420.5HORVU3Hr1G008420|chr3H:19023280-19025626|HC_G|Octicosapeptide/Phox/Bem1p;HORVU3Hr1G008310.1HORVU3Hr1G008310|chr3H:18927556-18927987|HC_G|Octicosapeptide/Phox/Bem1p	220;125	HORVU3Hr1G008420.5;HORVU3Hr1G008420|chr3H:19023280-19025626|HC_G|Octicosapeptide/Phox/Bem1p family protein|GO:0005515|PF00564|IPR000270;HORVU3Hr1G008310.1;HORVU3Hr1G008310|chr3H:18927556-18927987|HC_G|Octicosapeptide/Phox/Bem1p family protein|GO:0005515|PF	0.997892	26.7528	1.9938e-49	266.94	235.52	266.94									0.997892	26.7528	1.9938e-49	266.94		1	S	GSFDGIPRGISTDSASVNCLLGLEDDNASQH	GISTDS(0.002)AS(0.998)VNCLLGLEDDNASQHSR	8			By MS/MS	177590000	177590000	0	0	NaN	0	0	93847000	783
	HORVU3Hr1G010100.2HORVU3Hr1G010100|chr3H:21231415-21243091|HC_G|AP2/B3;HORVU3Hr1G010060.1HORVU3Hr1G010060|chr3H:21150146-21151599|HC_G|AP2/B3	46;78	HORVU3Hr1G010100.2;HORVU3Hr1G010100|chr3H:21231415-21243091|HC_G|AP2/B3 transcription factor family protein|GO:0003677, GO:0003700, GO:0006355|PF00847, PF02362|IPR001471, IPR003340, IPR015300, IPR016177;HORVU3Hr1G010060.1;HORVU3Hr1G010060|chr3H:21150146-21	0.990988	20.4124	0.0325136	41.876	15.09	41.876					0.990988	20.4124	0.0325136	41.876							S	ESSSSPVLAPPRAAPSSRFKGVVPQPNGRWG	AAPS(0.991)S(0.009)RFK	4		By matching		9205500	9205500	0	0	NaN	0	9205500	0	789
	HORVU3Hr1G010530.2HORVU3Hr1G010530|chr3H:23184058-23187544|HC_G|14-3-3-like	243	HORVU3Hr1G010530.2;HORVU3Hr1G010530|chr3H:23184058-23187544|HC_G|14-3-3-like protein GF14-E|GO:0019904|PF00244|IPR000308, IPR023409, IPR023410	0.998451	28.1309	3.59921e-13	168.17	147.41	168.17									0.998451	28.1309	3.59921e-13	168.17		1	S	MQLLRDNLTLWTSDISEDAAEEMKDAPKGES	DNLTLWTS(0.002)DIS(0.998)EDAAEEMKDAPK	11			By MS/MS	19841000	19841000	0	0	NaN	0	0	19841000	790
	HORVU3Hr1G011260.1HORVU3Hr1G011260|chr3H:24492785-24495534|HC_U|unknown	15	HORVU3Hr1G011260.1;HORVU3Hr1G011260|chr3H:24492785-24495534|HC_U|unknown function|none|none|none	0.847839	7.4601	0.000699631	105.79	82.563	105.79									0.847839	7.4601	0.000699631	105.79		1	S	_QRRARDPLPPPRRSSPERPPPPRRLDEKPL	RS(0.152)S(0.848)PERPPPPR	3			By MS/MS	97386000	97386000	0	0	NaN	0	0	97386000	791
	HORVU3Hr1G012950.2HORVU3Hr1G012950|chr3H:28019135-28025481|HC_G|Transcription	223	HORVU3Hr1G012950.2;HORVU3Hr1G012950|chr3H:28019135-28025481|HC_G|Transcription factor IWS1|GO:0003677, GO:0005634, GO:0006351|PF08711|IPR017923	1	101.527	1.27994e-30	227.49	201.02	227.49									1	101.527	1.27994e-30	227.49		1	S	GVDPADRYDNDNDGHSPRRFAQAEEAEEDDE	TLDDDNFIDDTGVDPADRYDNDNDGHS(1)PRR	27			By MS/MS	19505000	19505000	0	0	NaN	0	0	19505000	792
	HORVU3Hr1G013350.1HORVU3Hr1G013350|chr3H:28804800-28808275|HC_G|triosephosphate	264	HORVU3Hr1G013350.1;HORVU3Hr1G013350|chr3H:28804800-28808275|HC_G|triosephosphate isomerase|GO:0003824, GO:0004807, GO:0006096, GO:0008152|PF00121|IPR000652, IPR013785, IPR020861, IPR022896	0.969967	15.7981	0.00190799	115.91	71.063	115.91									0.969967	15.7981	0.00190799	115.91		1	S	VSPEVAESTRIIYGGSVTGASCKELAAQADV	IIY(0.003)GGS(0.97)VT(0.026)GAS(0.002)CK	6			By MS/MS	15295000	15295000	0	0	NaN	0	0	15295000	793
	HORVU3Hr1G013400.3HORVU3Hr1G013400|chr3H:28953481-28954836|HC_G|Proofreading	166	HORVU3Hr1G013400.3;HORVU3Hr1G013400|chr3H:28953481-28954836|HC_G|Proofreading thioesterase EntH|none|PF03061|IPR003736, IPR006683, IPR029069	0.722429	6.80016	1.5119e-14	191.46	154.94	191.46									0.722429	6.80016	1.5119e-14	191.46		1	T	GDALKKYAAAAASTTTPTSKL__________	YAAAAAST(0.012)T(0.151)T(0.722)PT(0.082)S(0.032)KL	10			By MS/MS	26772000	26772000	0	0	NaN	0	0	26772000	2647
	HORVU3Hr1G014950.2HORVU3Hr1G014950|chr3H:34748868-34760053|HC_G|RNA	377	HORVU3Hr1G014950.2;HORVU3Hr1G014950|chr3H:34748868-34760053|HC_G|RNA recognition motif (RRM)-containing protein|GO:0000166, GO:0003676, GO:0046872|PF00076|IPR000504, IPR000571, IPR012677	0.95607	12.9131	0.0364154	41.295	29.448	41.295									0.95607	12.9131	0.0364154	41.295		2	S	RSRSPIKYRRSRRDRSYSPPVRRPRDHRSRS	DRS(0.956)Y(0.141)S(0.903)PPVR	3			By MS/MS	17424000	0	17424000	0	NaN	0	0	17424000	796
	HORVU3Hr1G014950.2HORVU3Hr1G014950|chr3H:34748868-34760053|HC_G|RNA	379	HORVU3Hr1G014950.2;HORVU3Hr1G014950|chr3H:34748868-34760053|HC_G|RNA recognition motif (RRM)-containing protein|GO:0000166, GO:0003676, GO:0046872|PF00076|IPR000504, IPR000571, IPR012677	0.903076	9.47634	0.0364154	41.295	29.448	41.295									0.903076	9.47634	0.0364154	41.295		2	S	RSPIKYRRSRRDRSYSPPVRRPRDHRSRSPS	DRS(0.956)Y(0.141)S(0.903)PPVR	5			By MS/MS	17424000	0	17424000	0	NaN	0	0	17424000	797
	HORVU3Hr1G014950.2HORVU3Hr1G014950|chr3H:34748868-34760053|HC_G|RNA	609	HORVU3Hr1G014950.2;HORVU3Hr1G014950|chr3H:34748868-34760053|HC_G|RNA recognition motif (RRM)-containing protein|GO:0000166, GO:0003676, GO:0046872|PF00076|IPR000504, IPR000571, IPR012677	1	161.508	4.68775e-40	281.86	264.39	161.51					1	242.099	1.88908e-28	242.1	1	161.508	4.68775e-40	281.86		1	S	EHEKRKNEDGIEDVDSPRSKYEKRSLGEDDY	RKNEDGIEDVDS(1)PR	12		By MS/MS	By MS/MS	253200000	253200000	0	0	NaN	0	18321000	121620000	798
	HORVU3Hr1G014950.2HORVU3Hr1G014950|chr3H:34748868-34760053|HC_G|RNA	567	HORVU3Hr1G014950.2;HORVU3Hr1G014950|chr3H:34748868-34760053|HC_G|RNA recognition motif (RRM)-containing protein|GO:0000166, GO:0003676, GO:0046872|PF00076|IPR000504, IPR000571, IPR012677	0.910574	11.5553	0.00767047	66.137	49.544	66.137									0.910574	11.5553	0.00767047	66.137		1	S	DKNADTSVVAHKRSSSVSEDELLDIDNGNHK	S(0.021)S(0.064)S(0.911)VS(0.005)EDELLDIDNGNHKK	3			By MS/MS	33081000	33081000	0	0	NaN	0	0	33081000	799
	HORVU3Hr1G015150.11HORVU3Hr1G015150|chr3H:35266008-35275680|HC_G|Sphingosine-1-phosphate	90	HORVU3Hr1G015150.11;HORVU3Hr1G015150|chr3H:35266008-35275680|HC_G|Sphingosine-1-phosphate lyase|GO:0003824, GO:0016831, GO:0019752, GO:0030170|PF00282|IPR002129, IPR015421, IPR015424	0.975624	16.0686	2.69386e-26	249.54	227.46	249.54									0.975624	16.0686	2.69386e-26	249.54		1	S	IAAQKSKVVEQLQSGSASSKKNLRTELPAIG	VVEQLQSGS(0.976)AS(0.024)SKK	9			By MS/MS	59930000	59930000	0	0	NaN	0	0	27708000	800
	HORVU3Hr1G015180.14HORVU3Hr1G015180|chr3H:35313117-35319448|HC_U|Protein	376	HORVU3Hr1G015180.14;HORVU3Hr1G015180|chr3H:35313117-35319448|HC_U|Protein of unknown function (DUF1664)|none|PF07889|IPR012458	0.874677	8.43818	0.011228	76.145	61.709	76.145									0.874677	8.43818	0.011228	76.145		1	S	GTTSIPKRAVINRATSMKEGVPAPEAPKDTS	AT(0.125)S(0.875)MKEGVPAPEAPK	3			By MS/MS	27511000	27511000	0	0	NaN	0	0	9160700	801
	HORVU3Hr1G015180.14HORVU3Hr1G015180|chr3H:35313117-35319448|HC_U|Protein	322	HORVU3Hr1G015180.14;HORVU3Hr1G015180|chr3H:35313117-35319448|HC_U|Protein of unknown function (DUF1664)|none|PF07889|IPR012458	0.999427	32.4167	9.29527e-25	216.26	182.5	216.26									0.999427	32.4167	9.29527e-25	216.26		1	S	PLPAIESSEGITRTASVPSGSEPVSPVAQSP	T(0.001)AS(0.999)VPSGSEPVSPVAQSPR	3			By MS/MS	15170000	15170000	0	0	NaN	0	0	15170000	802
	HORVU3Hr1G016420.3HORVU3Hr1G016420|chr3H:39930882-39934672|HC_U|Protein	91	HORVU3Hr1G016420.3;HORVU3Hr1G016420|chr3H:39930882-39934672|HC_U|Protein of unknown function (DUF1421)|none|PF07223|IPR010820	0.998952	29.7931	0.00024909	130.1	86.34	130.1									0.998952	29.7931	0.00024909	130.1		1	S	APHSWGSLDSNSKAASVSAPASSPYNLKSAG	AAS(0.999)VS(0.001)APASSPYNLK	3			By MS/MS	25153000	25153000	0	0	NaN	0	0	25153000	804
	HORVU3Hr1G016420.3HORVU3Hr1G016420|chr3H:39930882-39934672|HC_U|Protein	82	HORVU3Hr1G016420.3;HORVU3Hr1G016420|chr3H:39930882-39934672|HC_U|Protein of unknown function (DUF1421)|none|PF07223|IPR010820	0.988278	20.2437	1.19447e-35	237.14	207.8	237.14									0.988278	20.2437	1.19447e-35	237.14		1	S	RTAGAAPAAAPHSWGSLDSNSKAASVSAPAS	TAGAAPAAAPHS(0.009)WGS(0.988)LDS(0.002)NS(0.001)K	15			By MS/MS	84876000	84876000	0	0	NaN	0	0	27334000	805
	HORVU3Hr1G017020.13HORVU3Hr1G017020|chr3H:42858806-42861544|HC_G|receptor	640	HORVU3Hr1G017020.13;HORVU3Hr1G017020|chr3H:42858806-42861544|HC_G|receptor kinase 3|GO:0004672, GO:0005524, GO:0006468|PF07714|IPR000719, IPR001245, IPR002290, IPR008271, IPR011009, IPR013320, IPR017441	0.999998	56.2987	9.01e-59	289.68	228.58	289.68									0.999998	56.2987	9.01e-59	289.68		1;2	S	MSYASRTPRHPYGGDSPSEYSGGGLPSSRVE	HPYGGDS(1)PSEYSGGGLPSSR	7			By MS/MS	171300000	159620000	11677000	0	NaN	0	0	71832000	806
	HORVU3Hr1G017020.13HORVU3Hr1G017020|chr3H:42858806-42861544|HC_G|receptor	645	HORVU3Hr1G017020.13;HORVU3Hr1G017020|chr3H:42858806-42861544|HC_G|receptor kinase 3|GO:0004672, GO:0005524, GO:0006468|PF07714|IPR000719, IPR001245, IPR002290, IPR008271, IPR011009, IPR013320, IPR017441	0.999314	32.6665	1.07593e-28	233.31	164.36	75.106									0.999314	32.6665	1.07593e-28	233.31		1;2	S	RTPRHPYGGDSPSEYSGGGLPSSRVEPK___	HPYGGDSPS(0.001)EYS(0.999)GGGLPSSR	12			By MS/MS	56629000	44952000	11677000	0	NaN	0	0	56629000	807
	HORVU3Hr1G017020.13HORVU3Hr1G017020|chr3H:42858806-42861544|HC_G|receptor	301	HORVU3Hr1G017020.13;HORVU3Hr1G017020|chr3H:42858806-42861544|HC_G|receptor kinase 3|GO:0004672, GO:0005524, GO:0006468|PF07714|IPR000719, IPR001245, IPR002290, IPR008271, IPR011009, IPR013320, IPR017441	0.983695	17.8075	8.49841e-05	119.43	103.83	68.121									0.983695	17.8075	8.49841e-05	119.43		1	S	VITRRKREPKKTEERSQSFASLDMKSTSSSV	S(0.984)QS(0.016)FASLDMK	1			By MS/MS	88930000	88930000	0	0	NaN	0	0	45049000	808
	HORVU3Hr1G017020.13HORVU3Hr1G017020|chr3H:42858806-42861544|HC_G|receptor	303	HORVU3Hr1G017020.13;HORVU3Hr1G017020|chr3H:42858806-42861544|HC_G|receptor kinase 3|GO:0004672, GO:0005524, GO:0006468|PF07714|IPR000719, IPR001245, IPR002290, IPR008271, IPR011009, IPR013320, IPR017441	0.999275	31.4975	0.00133543	99.669	69.862	99.669									0.999275	31.4975	0.00133543	99.669		1	S	TRRKREPKKTEERSQSFASLDMKSTSSSVPQ	S(0.001)QS(0.999)FASLDMK	3			By MS/MS	54930000	54930000	0	0	NaN	0	0	54930000	809
	HORVU3Hr1G017020.13HORVU3Hr1G017020|chr3H:42858806-42861544|HC_G|receptor	313	HORVU3Hr1G017020.13;HORVU3Hr1G017020|chr3H:42858806-42861544|HC_G|receptor kinase 3|GO:0004672, GO:0005524, GO:0006468|PF07714|IPR000719, IPR001245, IPR002290, IPR008271, IPR011009, IPR013320, IPR017441	0.78456	5.85743	0.0372657	60.641	32.464	60.641									0.78456	5.85743	0.0372657	60.641			S	EERSQSFASLDMKSTSSSVPQLRGARTFTFA	STS(0.785)S(0.204)S(0.011)VPQLR	3			By matching	23036000	23036000	0	0	NaN	0	0	23036000	812
	HORVU3Hr1G017020.13HORVU3Hr1G017020|chr3H:42858806-42861544|HC_G|receptor	315	HORVU3Hr1G017020.13;HORVU3Hr1G017020|chr3H:42858806-42861544|HC_G|receptor kinase 3|GO:0004672, GO:0005524, GO:0006468|PF07714|IPR000719, IPR001245, IPR002290, IPR008271, IPR011009, IPR013320, IPR017441	0.717082	4.26949	0.00161599	130.01	71.307	130.01									0.717082	4.26949	0.00161599	130.01		1	S	RSQSFASLDMKSTSSSVPQLRGARTFTFAEL	STS(0.015)S(0.268)S(0.717)VPQLR	5			By MS/MS	114480000	114480000	0	0	NaN	0	0	114480000	813
	HORVU3Hr1G017970.1HORVU3Hr1G017970|chr3H:46499904-46507175|HC_G|Golgi	6	HORVU3Hr1G017970.1;HORVU3Hr1G017970|chr3H:46499904-46507175|HC_G|Golgi to ER traffic protein 4 homolog|none|PF04190|IPR007317	0.999674	34.8659	0.0139816	68.224	19.429	68.224					0	0		NaN	0.999674	34.8659	0.0139816	68.224		1	S	__________MSRSLSLNMRSASRRDLPPPQ	SLS(1)LNMR	3		By matching	By MS/MS	103650000	103650000	0	0	NaN	0	1868100	74620000	814
	HORVU3Hr1G018170.3HORVU3Hr1G018170|chr3H:47268982-47277424|HC_TE?|ATP-dependent	480	HORVU3Hr1G018170.3;HORVU3Hr1G018170|chr3H:47268982-47277424|HC_TE?|ATP-dependent RNA helicase DBP2|GO:0003676, GO:0005515, GO:0005524|PF00270, PF00271|IPR000629, IPR001202, IPR001650, IPR011545, IPR014001, IPR014014, IPR027417	1	167.768	2.31552e-06	167.77	82.039	167.77									1	167.768	2.31552e-06	167.77		1	S	APSPGRPPMGFKRGNSEDQFEKNEPLSSGRF	RGNS(1)EDQFEK	4			By MS/MS	29350000	29350000	0	0	NaN	0	0	0	815
	HORVU3Hr1G018170.3HORVU3Hr1G018170|chr3H:47268982-47277424|HC_TE?|ATP-dependent	323	HORVU3Hr1G018170.3;HORVU3Hr1G018170|chr3H:47268982-47277424|HC_TE?|ATP-dependent RNA helicase DBP2|GO:0003676, GO:0005515, GO:0005524|PF00270, PF00271|IPR000629, IPR001202, IPR001650, IPR011545, IPR014001, IPR014014, IPR027417	1	65.3099	1.9471e-30	197.72	184.08	197.72									1	65.3099	1.9471e-30	197.72		1	S	ASQGVQVSQPQVPQMSPRQGQLQHGFQFTPQ	MPQTQVQHTQQSPGFHQPAQASQGVQVSQPQVPQMS(1)PR	36			By MS/MS	63760000	63760000	0	0	NaN	0	0	32353000	816
	HORVU3Hr1G020210.2HORVU3Hr1G020210|chr3H:62169508-62172594|HC_G|WRKY	239	HORVU3Hr1G020210.2;HORVU3Hr1G020210|chr3H:62169508-62172594|HC_G|WRKY DNA-binding protein 72|GO:0003700, GO:0006355, GO:0043565|PF03106|IPR003657	1	467.187	1.25825e-183	467.19	403.15	467.19					1	299.226	8.39699e-56	299.23	1	467.187	1.25825e-183	467.19		1	S	DLPAAACPTATKARKSPGAGVDGADDEVLQQ	S(1)PGAGVDGADDEVLQQQAK	1		By MS/MS	By MS/MS	678210000	678210000	0	0	NaN	0	9083300	110450000	819
	HORVU3Hr1G020210.2HORVU3Hr1G020210|chr3H:62169508-62172594|HC_G|WRKY	476	HORVU3Hr1G020210.2;HORVU3Hr1G020210|chr3H:62169508-62172594|HC_G|WRKY DNA-binding protein 72|GO:0003700, GO:0006355, GO:0043565|PF03106|IPR003657	0.903585	12.7285	8.53575e-76	306.06	276.96	306.06					0.805712	9.18766	8.10076e-19	197.85	0.903585	12.7285	8.53575e-76	306.06		1	S	LYGAAHSSSYLQRTSSGGVVHGAPAAAPAVT	T(0.048)S(0.048)S(0.904)GGVVHGAPAAAPAVTDTIAK	3		By MS/MS	By MS/MS	469630000	469630000	0	0	NaN	0	16821000	333100000	820
	HORVU3Hr1G020560.7HORVU3Hr1G020560|chr3H:64371363-64376534|HC_G|Polynucleotide	421	HORVU3Hr1G020560.7;HORVU3Hr1G020560|chr3H:64371363-64376534|HC_G|Polynucleotide 5'-hydroxyl-kinase NOL9|none|PF16575|IPR027417, IPR032319	0.905129	9.83428	0.00394718	89.936	60.849	89.936									0.905129	9.83428	0.00394718	89.936			S	RDKITGKDLYASNLNSPLSRQDDGDSDSGAD	DLYAS(0.001)NLNS(0.905)PLS(0.094)R	9			By matching	27168000	27168000	0	0	NaN	0	0	27168000	821
	HORVU3Hr1G021950.3HORVU3Hr1G021950|chr3H:75516789-75523828|HC_G|Enhancer	962	HORVU3Hr1G021950.3;HORVU3Hr1G021950|chr3H:75516789-75523828|HC_G|Enhancer of polycomb-like transcription factor protein|none|PF10513|IPR002999, IPR019542	0.967392	14.7229	4.01702e-06	172.74	152.95	172.74									0.967392	14.7229	4.01702e-06	172.74		1	S	AGGSKKTRTHVSYSVSPRSDELGSKHKGHFR	THVSYS(0.033)VS(0.967)PR	8			By MS/MS	13375000	13375000	0	0	NaN	0	0	13375000	822
	HORVU3Hr1G022500.4HORVU3Hr1G022500|chr3H:80216684-80226626|HC_G|Zinc	310	HORVU3Hr1G022500.4;HORVU3Hr1G022500|chr3H:80216684-80226626|HC_G|Zinc transporter ZIP13 homolog|GO:0016020, GO:0030001, GO:0046873, GO:0055085|PF02535|IPR003689	1	77.0782	0.00423922	80.96	43.404	77.078									1	77.0782	0.00423922	80.96		1	S	SNAAICKEAVLGSQRSALDVMPGEQKRSSSS	S(1)ALDVMPGEQKR	1			By MS/MS	107740000	107740000	0	0	NaN	0	0	107740000	823
	HORVU3Hr1G022500.4HORVU3Hr1G022500|chr3H:80216684-80226626|HC_G|Zinc	327	HORVU3Hr1G022500.4;HORVU3Hr1G022500|chr3H:80216684-80226626|HC_G|Zinc transporter ZIP13 homolog|GO:0016020, GO:0030001, GO:0046873, GO:0055085|PF02535|IPR003689	0.900107	10.7267	0.000208214	103.27	83.98	103.27									0.900107	10.7267	0.000208214	103.27		1	S	LDVMPGEQKRSSSSSSATDREPINSETDPAP	SSS(0.001)S(0.004)S(0.018)S(0.9)AT(0.076)DREPINSETDPAPGK	6			By MS/MS	20050000	20050000	0	0	NaN	0	0	20050000	825
	HORVU3Hr1G022660.1HORVU3Hr1G022660|chr3H:81407859-81416853|HC_G|Bromodomain-containing	55	HORVU3Hr1G022660.1;HORVU3Hr1G022660|chr3H:81407859-81416853|HC_G|Bromodomain-containing factor 1|GO:0005515|PF00439|IPR001487, IPR027353	0.539203	0.682511	1.00968e-15	198.38	175.74	198.38									0.539203	0.682511	1.00968e-15	198.38		1	S	EIAYRGAGYAETVGESGSPVRVGSEDFSVPK	GAGYAETVGES(0.539)GS(0.461)PVR	11			By MS/MS	38014000	38014000	0	0	NaN	0	0	38014000	826
	HORVU3Hr1G022660.1HORVU3Hr1G022660|chr3H:81407859-81416853|HC_G|Bromodomain-containing	57	HORVU3Hr1G022660.1;HORVU3Hr1G022660|chr3H:81407859-81416853|HC_G|Bromodomain-containing factor 1|GO:0005515|PF00439|IPR001487, IPR027353	0.828355	9.705	1.71268e-09	146.5	124.93	146.5									0.828355	9.705	1.71268e-09	146.5		1	S	AYRGAGYAETVGESGSPVRVGSEDFSVPKRK	GAGYAETVGES(0.072)GS(0.828)PVRVGS(0.011)EDFS(0.089)VPK	13			By MS/MS	30032000	30032000	0	0	NaN	0	0	30032000	827
	HORVU3Hr1G022660.1HORVU3Hr1G022660|chr3H:81407859-81416853|HC_G|Bromodomain-containing	442	HORVU3Hr1G022660.1;HORVU3Hr1G022660|chr3H:81407859-81416853|HC_G|Bromodomain-containing factor 1|GO:0005515|PF00439|IPR001487, IPR027353	1	227.585	1.4908e-39	252.89	223.56	252.89									1	227.585	1.4908e-39	252.89		1	S	GSEPVEEDVDICGNASPILIEKDPQIRTDKC	GSEPVEEDVDICGNAS(1)PILIEKDPQIR	16			By MS/MS	23625000	23625000	0	0	NaN	0	0	23625000	828
	HORVU3Hr1G022780.2HORVU3Hr1G022780|chr3H:82280288-82287713|HC_G|Protein	346	HORVU3Hr1G022780.2;HORVU3Hr1G022780|chr3H:82280288-82287713|HC_G|Protein kinase family protein|GO:0004672, GO:0005524, GO:0006468, GO:0030247|PF00069, PF13947|IPR000719, IPR002290, IPR008271, IPR011009, IPR013320, IPR017441, IPR025287	0.786702	5.66822	0.00052595	126.56	58.633	126.56									0.786702	5.66822	0.00052595	126.56		1	S	ERLIKEREDILNANNSSGRTAKNFTGRELKR	EDILNANNS(0.787)S(0.213)GR	9			By MS/MS	10329000	10329000	0	0	NaN	0	0	10329000	829
	HORVU3Hr1G023220.7HORVU3Hr1G023220|chr3H:86144029-86150460|HC_G|chloride	785	HORVU3Hr1G023220.7;HORVU3Hr1G023220|chr3H:86144029-86150460|HC_G|chloride channel C|GO:0005216, GO:0005247, GO:0006821, GO:0016020, GO:0055085|PF00571, PF00654|IPR000644, IPR001807, IPR002251, IPR014743	0.989002	19.7463	0.0165753	65.179	50.404	65.179									0.989002	19.7463	0.0165753	65.179		1	S	LKGKMFMKERVKTSGSFVMERFGAFDFAKPG	T(0.001)S(0.01)GS(0.989)FVMER	4			By MS/MS	19599000	19599000	0	0	NaN	0	0	19599000	830
	HORVU3Hr1G023810.25HORVU3Hr1G023810|chr3H:88886025-88892704|HC_G|Peptidyl-prolyl	438	HORVU3Hr1G023810.25;HORVU3Hr1G023810|chr3H:88886025-88892704|HC_G|Peptidyl-prolyl cis-trans isomerase G isoform 1|none|PF08642|IPR004043, IPR013951	0.992309	21.1098	0.000257963	107.25	97.177	107.25									0.992309	21.1098	0.000257963	107.25		1	S	QREPRFRSKMRDGEGSQGKSEISAIVYKAGE	DGEGS(0.992)QGKS(0.008)EISAIVYK	5			By MS/MS	16291000	16291000	0	0	NaN	0	0	16291000	831
	HORVU3Hr1G024220.2HORVU3Hr1G024220|chr3H:92318139-92319390|HC_G|Transcription	43	HORVU3Hr1G024220.2;HORVU3Hr1G024220|chr3H:92318139-92319390|HC_G|Transcription factor HY5|GO:0003700, GO:0006355, GO:0043565|PF00170|IPR004827	1	138.894	0.000280418	138.89	116.66	138.89					0	0		NaN	1	138.894	0.000280418	138.89		1	S	SSSSGPNNLKEGGAESDEEIRRAPAGKKRGR	EGGAES(1)DEEIR	6		By matching	By MS/MS	13990000	13990000	0	0	NaN	0	1880500	12110000	833
	HORVU3Hr1G024990.3HORVU3Hr1G024990|chr3H:98779832-98788847|HC_U|unknown	622	HORVU3Hr1G024990.3;HORVU3Hr1G024990|chr3H:98779832-98788847|HC_U|unknown protein; BEST Arabidopsis thaliana protein match is: unknown protein .|none|none|none	0.672743	6.29498	0.012679	57.563	46.252	57.563									0.672743	6.29498	0.012679	57.563		1	S	QAPSTPKAAPVGSPKSPVKSEQTPDPGSELA	AAPVGS(0.121)PKS(0.673)PVKS(0.158)EQT(0.049)PDPGSELAELELEFGK	9			By MS/MS	6251000	6251000	0	0	NaN	0	0	6251000	835
	HORVU3Hr1G025590.1HORVU3Hr1G025590|chr3H:101445139-101447632|HC_G|Cell	243	HORVU3Hr1G025590.1;HORVU3Hr1G025590|chr3H:101445139-101447632|HC_G|Cell number regulator 8|none|PF04749|IPR006461	0.999999	60.3177	0.0217325	62.162	39.964	62.162					0.999999	60.3177	0.0217325	62.162						2	S	HPTRTAIRRRYNLEGSFEAFTRQCGCCRGLA	YNLEGS(1)FEAFT(1)R	6		By MS/MS		1929500	0	1929500	0	NaN	0	1929500	0	837
	HORVU3Hr1G025590.1HORVU3Hr1G025590|chr3H:101445139-101447632|HC_G|Cell	248	HORVU3Hr1G025590.1;HORVU3Hr1G025590|chr3H:101445139-101447632|HC_G|Cell number regulator 8|none|PF04749|IPR006461	0.999999	62.1618	0.0217325	62.162	39.964	62.162					0.999999	62.1618	0.0217325	62.162						2	T	AIRRRYNLEGSFEAFTRQCGCCRGLAEDEER	YNLEGS(1)FEAFT(1)R	11		By MS/MS		1929500	0	1929500	0	NaN	0	1929500	0	2650
	HORVU3Hr1G026020.5HORVU3Hr1G026020|chr3H:103829144-103832908|HC_G|Protein	224	HORVU3Hr1G026020.5;HORVU3Hr1G026020|chr3H:103829144-103832908|HC_G|Protein kinase superfamily protein|GO:0004672, GO:0005524, GO:0006468|PF00069|IPR000719, IPR002290, IPR008271, IPR011009, IPR017441	0.848295	7.47546	1.27965e-10	172.13	142.65	172.13									0.848295	7.47546	1.27965e-10	172.13		1	Y	FGSAKVLVPGEPNIAYICSRYYRAPELIFGA	VLVPGEPNIAY(0.848)ICS(0.152)R	11			By MS/MS	120620000	120620000	0	0	NaN	0	0	120620000	2923
	HORVU3Hr1G026980.2HORVU3Hr1G026980|chr3H:113014140-113018899|HC_G|Nuclear	75	HORVU3Hr1G026980.2;HORVU3Hr1G026980|chr3H:113014140-113018899|HC_G|Nuclear pore complex protein NUP35|GO:0000166, GO:0031965, GO:0055085|PF05172|IPR007846, IPR012677, IPR017389	0.970179	15.1555	0.0213751	43.841	32.318	43.841									0.970179	15.1555	0.0213751	43.841		1	S	PSPPPHAPPQEAMSPSPPPARGGFFSTPQRS	HSPSPPPHAPPQEAMS(0.03)PS(0.97)PPPAR	18			By MS/MS	13311000	13311000	0	0	NaN	0	0	13311000	838
	HORVU3Hr1G028540.1HORVU3Hr1G028540|chr3H:127643546-127649520|HC_G|Calcium-binding	403	HORVU3Hr1G028540.1;HORVU3Hr1G028540|chr3H:127643546-127649520|HC_G|Calcium-binding EF-hand family protein|GO:0005509, GO:0016021, GO:0055085|PF01699|IPR002048, IPR004837, IPR011992, IPR018247	0.999674	35.7833	0.00114836	91.238	67.908	90.912									0.999674	35.7833	0.00114836	91.238		1	S	WLHEAKSKVAASGAYSNKFVNDYHARTREEH	VAASGAYS(1)NKFVNDYHAR	8			By MS/MS	113370000	113370000	0	0	NaN	0	0	45419000	839
	HORVU3Hr1G030150.1HORVU3Hr1G030150|chr3H:142551261-142552617|HC_G|Cold	7	HORVU3Hr1G030150.1;HORVU3Hr1G030150|chr3H:142551261-142552617|HC_G|Cold induced 16|none|none|none	0.683701	3.35111	0.00896943	77.969	70.308	77.969									0.683701	3.35111	0.00896943	77.969		1	S	_________MEGEKNSSGDLMSSSKLVAEAA	MEGEKNS(0.684)S(0.316)GDLMSSSK	7			By MS/MS	9930900	9930900	0	0	NaN	0	0	9930900	840
	HORVU3Hr1G030150.1HORVU3Hr1G030150|chr3H:142551261-142552617|HC_G|Cold	76	HORVU3Hr1G030150.1;HORVU3Hr1G030150|chr3H:142551261-142552617|HC_G|Cold induced 16|none|none|none	0.532645	2.83917	0.0258878	47.77	33.156	47.77									0.532645	2.83917	0.0258878	47.77		1	S	VGQYLEKAEEYLKQYSSGGAEKTDAPAAADA	QY(0.277)S(0.533)S(0.106)GGAEKT(0.085)DAPAAADAPKPDAPK	3			By MS/MS	10357000	10357000	0	0	NaN	0	0	10357000	841
	HORVU3Hr1G031690.5HORVU3Hr1G031690|chr3H:158716652-158723648|HC_G|Ribonuclease	775	HORVU3Hr1G031690.5;HORVU3Hr1G031690|chr3H:158716652-158723648|HC_G|Ribonuclease Z 1|GO:0008033, GO:0016891, GO:0042779|PF12706, PF13691|IPR001279, IPR013471, IPR027794	0.844351	7.77319	0.0018533	91.131	61.776	91.131									0.844351	7.77319	0.0018533	91.131		1	S	FAPGSRMENYNKKPSSPKDTTALANLKEILH	KPS(0.141)S(0.844)PKDT(0.013)T(0.002)ALANLK	4			By MS/MS	67064000	67064000	0	0	NaN	0	0	67064000	843
	HORVU3Hr1G033370.3HORVU3Hr1G033370|chr3H:174831090-174840234|HC_G|C2	584	HORVU3Hr1G033370.3;HORVU3Hr1G033370|chr3H:174831090-174840234|HC_G|C2 domain-containing protein|GO:0005515, GO:0008289|PF00168, PF17047|IPR000008, IPR031468	0.99219	21.2827	6.31272e-08	156.08	130.49	138.8									0.99219	21.2827	6.31272e-08	156.08		1	S	SKKGSFRDPDPSIPTSPGPQSATELDPKLPR	KGSFRDPDPSIPT(0.007)S(0.992)PGPQSATELDPK	14			By MS/MS	130870000	130870000	0	0	NaN	0	0	29328000	844
	HORVU3Hr1G033370.3HORVU3Hr1G033370|chr3H:174831090-174840234|HC_G|C2	573	HORVU3Hr1G033370.3;HORVU3Hr1G033370|chr3H:174831090-174840234|HC_G|C2 domain-containing protein|GO:0005515, GO:0008289|PF00168, PF17047|IPR000008, IPR031468	0.999736	35.7764	2.30424e-05	104.52	93.097	104.52									0.999736	35.7764	2.30424e-05	104.52		1	S	MFNMGSFFRRNSKKGSFRDPDPSIPTSPGPQ	KGS(1)FRDPDPSIPTSPGPQSATELDPK	3			By MS/MS	22007000	22007000	0	0	NaN	0	0	22007000	845
	HORVU3Hr1G033720.1HORVU3Hr1G033720|chr3H:178070319-178074398|HC_G|XH/XS	562	HORVU3Hr1G033720.1;HORVU3Hr1G033720|chr3H:178070319-178074398|HC_G|XH/XS domain-containing protein|GO:0031047|PF03468, PF03469, PF03470|IPR005379, IPR005380, IPR005381	1	41.3476	0.028105	41.348	8.9602	41.348									1	41.3476	0.028105	41.348		2	S	QEARKELIAGLEDMLSGRTAIGIKRMGELDE	ELIAGLEDMLS(1)GRT(1)AIGIK	11			By MS/MS	9238400	0	9238400	0	NaN	0	0	9238400	846
	HORVU3Hr1G033740.2HORVU3Hr1G033740|chr3H:178816679-178819800|HC_G|WRKY	133	HORVU3Hr1G033740.2;HORVU3Hr1G033740|chr3H:178816679-178819800|HC_G|WRKY family transcription factor|GO:0003700, GO:0006355, GO:0043565|PF03106|IPR003657	0.999998	57.7334	4.338e-49	266.87	233.91	62.781									0.999998	57.7334	4.338e-49	266.87		1	S	DFFSDEKKNMKKSRASAGADADDQKDQASAA	AS(1)AGADADDQKDQASAAGLAIKK	2			By MS/MS	58114000	58114000	0	0	NaN	0	0	0	847
	HORVU3Hr1G033740.2HORVU3Hr1G033740|chr3H:178816679-178819800|HC_G|WRKY	114	HORVU3Hr1G033740.2;HORVU3Hr1G033740|chr3H:178816679-178819800|HC_G|WRKY family transcription factor|GO:0003700, GO:0006355, GO:0043565|PF03106|IPR003657	1	110.235	2.26764e-06	162.31	128.13	162.31									1	110.235	2.26764e-06	162.31		1	S	NMEADDGGGGGRGRRSIEVDFFSDEKKNMKK	S(1)IEVDFFSDEKK	1			By MS/MS	17974000	17974000	0	0	NaN	0	0	17974000	851
	HORVU3Hr1G034630.6HORVU3Hr1G034630|chr3H:188600575-188605574|HC_TE?|Zinc	6	HORVU3Hr1G034630.6;HORVU3Hr1G034630|chr3H:188600575-188605574|HC_TE?|Zinc knuckle (CCHC-type) family protein|GO:0003676, GO:0008270|none|IPR001878	0.955065	13.2745	8.28083e-17	193.47	171.43	193.47									0.955065	13.2745	8.28083e-17	193.47		1	S	__________MARESSPEIDDELFNEVYGKA	ES(0.045)S(0.955)PEIDDELFNEVYGK	3			By MS/MS	19218000	19218000	0	0	NaN	0	0	19218000	852
	HORVU3Hr1G034630.6HORVU3Hr1G034630|chr3H:188600575-188605574|HC_TE?|Zinc	251	HORVU3Hr1G034630.6;HORVU3Hr1G034630|chr3H:188600575-188605574|HC_TE?|Zinc knuckle (CCHC-type) family protein|GO:0003676, GO:0008270|none|IPR001878	1	113.198	2.28047e-08	182.03	159.71	182.03									1	113.198	2.28047e-08	182.03		1	S	IDGRLHDDIPKYPKGSPQAYTNYGAKDHPVQ	GS(1)PQAYTNYGAK	2			By MS/MS	29620000	29620000	0	0	NaN	0	0	29620000	853
	HORVU3Hr1G034750.2HORVU3Hr1G034750|chr3H:190498968-190503530|HC_G|Importin	2	HORVU3Hr1G034750.2;HORVU3Hr1G034750|chr3H:190498968-190503530|HC_G|Importin subunit alpha-1a|GO:0005488, GO:0005515, GO:0005634, GO:0005737, GO:0006606, GO:0008565|PF00514, PF01749, PF16186|IPR000225, IPR002652, IPR011989, IPR016024, IPR024931, IPR032413	0.99776	26.4868	0.0199825	47.187	22.411	47.187									0.99776	26.4868	0.0199825	47.187		1	S	______________MSVRPSERADARRNRYK	S(0.998)VRPS(0.002)ER	1			By MS/MS	15520000	15520000	0	0	NaN	0	0	15520000	854
	HORVU3Hr1G034780.2HORVU3Hr1G034780|chr3H:190915117-190920935|HC_G|Nuclear	681	HORVU3Hr1G034780.2;HORVU3Hr1G034780|chr3H:190915117-190920935|HC_G|Nuclear pore complex protein Nup98-Nup96|GO:0005643, GO:0006810|PF04096|IPR007230	1	96.1528	0.00266024	96.153	80.581	96.153					0	0		NaN	1	96.1528	0.00266024	96.153			T	DGKVPFFADDEECPATPKADAFFIPRENPRS	VPFFADDEECPAT(1)PK	13		By matching	By matching	11305000	11305000	0	0	NaN	0	1335700	9969400	2651
	HORVU3Hr1G035170.2HORVU3Hr1G035170|chr3H:195194141-195204867|HC_G|TOPLESS-related	707	HORVU3Hr1G035170.2;HORVU3Hr1G035170|chr3H:195194141-195204867|HC_G|TOPLESS-related 2|GO:0005515|PF00400|IPR001680, IPR006594, IPR006595, IPR011047, IPR015943, IPR017986, IPR019775	0.999979	46.8867	1.10014e-20	207.6	189.3	136.03									0.999979	46.8867	1.10014e-20	207.6		1	S	GISPNIGRMDNLDRNSPAKPSPILNGADPAS	MDNLDRNS(1)PAKPSPILNGADPASR	8			By MS/MS	584330000	584330000	0	0	NaN	0	0	128780000	855
	HORVU3Hr1G035170.2HORVU3Hr1G035170|chr3H:195194141-195204867|HC_G|TOPLESS-related	213	HORVU3Hr1G035170.2;HORVU3Hr1G035170|chr3H:195194141-195204867|HC_G|TOPLESS-related 2|GO:0005515|PF00400|IPR001680, IPR006594, IPR006595, IPR011047, IPR015943, IPR017986, IPR019775	0.762854	5.07573	0.0156852	92.906	74.595	92.906									0.762854	5.07573	0.0156852	92.906		1	S	LFTDHTCSPPNGARTSPVSVPLAAVPKAGAA	T(0.237)S(0.763)PVSVPLAAVPK	2			By MS/MS	395490000	395490000	0	0	NaN	0	0	395490000	856
	HORVU3Hr1G035170.2HORVU3Hr1G035170|chr3H:195194141-195204867|HC_G|TOPLESS-related	1121	HORVU3Hr1G035170.2;HORVU3Hr1G035170|chr3H:195194141-195204867|HC_G|TOPLESS-related 2|GO:0005515|PF00400|IPR001680, IPR006594, IPR006595, IPR011047, IPR015943, IPR017986, IPR019775	0.992215	21.0537	1.46791e-65	312.05	290.27	312.05									0.992215	21.0537	1.46791e-65	312.05		1	S	ENGVANGRVPASSATSNPATDQNQR______	VPASSAT(0.008)S(0.992)NPATDQNQR	8			By MS/MS	37010000	37010000	0	0	NaN	0	0	37010000	857
	HORVU3Hr1G035230.2HORVU3Hr1G035230|chr3H:195719209-195730447|HC_G|FHA	390	HORVU3Hr1G035230.2;HORVU3Hr1G035230|chr3H:195719209-195730447|HC_G|FHA domain-containing protein|GO:0005515|PF00498|IPR000253, IPR008984	1	130.782	1.5647e-22	228.2	202.67	228.2									1	130.782	1.5647e-22	228.2		1	S	EEEVPKGRASAQCAASDNEGDVERGVGEEED	ASAQCAAS(1)DNEGDVER	8			By MS/MS	14164000	14164000	0	0	NaN	0	0	14164000	858
	HORVU3Hr1G035230.2HORVU3Hr1G035230|chr3H:195719209-195730447|HC_G|FHA	315	HORVU3Hr1G035230.2;HORVU3Hr1G035230|chr3H:195719209-195730447|HC_G|FHA domain-containing protein|GO:0005515|PF00498|IPR000253, IPR008984	0.999943	42.4279	0.020117	63.216	48.399	63.216	0.499986	0	0.0206718	55.717	0.999943	42.4279	0.020117	63.216						2	S	KTGSRGGQGRFTRAASTKKAVLEDEEGEEEE	FTRAAS(1)T(1)KK	6	By matching	By MS/MS		63587000000	63566000000	20601000	0	NaN	61427000000	993220000	0	859
	HORVU3Hr1G035230.2HORVU3Hr1G035230|chr3H:195719209-195730447|HC_G|FHA	316	HORVU3Hr1G035230.2;HORVU3Hr1G035230|chr3H:195719209-195730447|HC_G|FHA domain-containing protein|GO:0005515|PF00498|IPR000253, IPR008984	0.999934	41.8205	0.020117	63.216	48.399	63.216	0.499986	0	0.0206718	55.717	0.999934	41.8205	0.020117	63.216						2	T	TGSRGGQGRFTRAASTKKAVLEDEEGEEEEE	FTRAAS(1)T(1)KK	7	By matching	By MS/MS		63587000000	63566000000	20601000	0	NaN	61427000000	993220000	0	2652
	HORVU3Hr1G035720.1HORVU3Hr1G035720|chr3H:199267083-199272971|HC_TE?|Zinc	428	HORVU3Hr1G035720.1;HORVU3Hr1G035720|chr3H:199267083-199272971|HC_TE?|Zinc finger CCCH domain-containing protein 5|GO:0046872|PF00642|IPR000571	0.999033	30.8537	1.3909e-19	195.86	171.01	195.86									0.999033	30.8537	1.3909e-19	195.86		1	S	PEYILAKDSSANQPASPGTTFGPAGQMSKIY	DSSANQPAS(0.999)PGT(0.001)TFGPAGQMSK	9			By MS/MS	89133000	89133000	0	0	NaN	0	0	59677000	860
	HORVU3Hr1G035750.1HORVU3Hr1G035750|chr3H:200151806-200162309|HC_TE?|Zinc	429	HORVU3Hr1G035750.1;HORVU3Hr1G035750|chr3H:200151806-200162309|HC_TE?|Zinc finger CCCH domain-containing protein 6|GO:0046872|PF00642|IPR000571	1	138.812	1.32076e-128	391.13	342.62	391.13					0.999973	46.0451	2.01925e-05	137.12	1	138.812	1.32076e-128	391.13		1	S	PEYISAKDPSVNQVGSPVAASEPSGSILPKG	DPSVNQVGS(1)PVAASEPSGSILPK	9		By MS/MS	By MS/MS	204540000	204540000	0	0	NaN	0	4294600	200240000	861
	HORVU3Hr1G035850.1HORVU3Hr1G035850|chr3H:201160740-201163700|HC_U|Chromosome	118	HORVU3Hr1G035850.1;HORVU3Hr1G035850|chr3H:201160740-201163700|HC_U|Chromosome 3B, genomic scaffold, cultivar Chinese Spring|none|PF04504|IPR007592	0.996832	27.2325	9.47647e-11	145.85	126.54	145.85									0.996832	27.2325	9.47647e-11	145.85		1	S	IASSNPPAAAASELESDDHEPSPQGKGKKRA	QIASSNPPAAAAS(0.002)ELES(0.997)DDHEPS(0.001)PQGK	17			By MS/MS	21739000	21739000	0	0	NaN	0	0	21739000	862
	HORVU3Hr1G037470.19HORVU3Hr1G037470|chr3H:212826546-212834869|HC_G|Lupus	96	HORVU3Hr1G037470.19;HORVU3Hr1G037470|chr3H:212826546-212834869|HC_G|Lupus La protein homolog|GO:0003723, GO:0005634, GO:0006396, GO:0030529|PF05383|IPR002344, IPR006607, IPR006630, IPR011991	0.836711	7.56848	2.22404e-17	206.27	186.07	206.27									0.836711	7.56848	2.22404e-17	206.27		1	S	GGDLAKGPEVQQAPPSPSQVSNRMHKFDGHA	GPEVQQAPPS(0.837)PS(0.146)QVS(0.017)NR	10			By MS/MS	27828000	27828000	0	0	NaN	0	0	27828000	864
	HORVU3Hr1G037780.2HORVU3Hr1G037780|chr3H:215058393-215065252|HC_G|PQ-loop	190	HORVU3Hr1G037780.2;HORVU3Hr1G037780|chr3H:215058393-215065252|HC_G|PQ-loop repeat family protein / transmembrane family protein|none|PF04193|IPR006603	0.999418	32.4504	1.91908e-30	248.98	223.67	248.98									0.999418	32.4504	1.91908e-30	248.98		1	S	ILVNTEVFRQRHGSVSPNSDYYYASARSLSR	HGS(0.001)VS(0.999)PNSDYYYASAR	5			By MS/MS	14500000	14500000	0	0	NaN	0	0	14500000	866
	HORVU3Hr1G037960.1HORVU3Hr1G037960|chr3H:216876476-216881153|HC_G|SAD1/UNC-84	91	HORVU3Hr1G037960.1;HORVU3Hr1G037960|chr3H:216876476-216881153|HC_G|SAD1/UNC-84 domain protein 1|none|PF07738|IPR012919	0.94889	15.1116	0.00141144	92.792	55.709	92.792									0.94889	15.1116	0.00141144	92.792		1	T	RKRPVLLLDQRPHPPTPTSRTAAAAAAAAAP	PVLLLDQRPHPPT(0.949)PT(0.022)S(0.029)R	13			By MS/MS	16100000	16100000	0	0	NaN	0	0	16100000	2654
	HORVU3Hr1G038190.1HORVU3Hr1G038190|chr3H:219953557-219956556|HC_G|Cysteine	304	HORVU3Hr1G038190.1;HORVU3Hr1G038190|chr3H:219953557-219956556|HC_G|Cysteine proteinase inhibitor 12|GO:0004869|PF16845|IPR000010, IPR018073, IPR020381	0.977875	16.4784	1.02491e-47	272.3	249.81	272.3									0.977875	16.4784	1.02491e-47	272.3		1	S	AFVLNQMQPEHDESSSQ______________	NLEGAFVLNQMQPEHDESS(0.022)S(0.978)Q	20			By MS/MS	60232000	60232000	0	0	NaN	0	0	41864000	867
	HORVU3Hr1G038420.1HORVU3Hr1G038420|chr3H:221848913-221851389|HC_G|BSD	499	HORVU3Hr1G038420.1;HORVU3Hr1G038420|chr3H:221848913-221851389|HC_G|BSD domain-containing protein|none|PF03909|IPR005607	0.999867	38.8773	0.00023056	126.69	98.306	126.69									0.999867	38.8773	0.00023056	126.69		1	S	EEIEDVDDQGEKKGGSPWSSPSSKVEDIRKR	KGGS(1)PWSSPSSK	4			By MS/MS	44771000	44771000	0	0	NaN	0	0	44771000	868
	HORVU3Hr1G039130.2HORVU3Hr1G039130|chr3H:230476287-230479789|HC_G|histidine	285	HORVU3Hr1G039130.2;HORVU3Hr1G039130|chr3H:230476287-230479789|HC_G|histidine biosynthesis bifunctional protein (HISIE)|GO:0000105, GO:0004635, GO:0004636|PF01502, PF01503|IPR002496, IPR008179, IPR021130	1	55.2612	0.0321363	55.261	25.717	55.261					1	55.2612	0.0321363	55.261						2	S	DVKMEEVLEVLRKRFSQSGVEEKASRKKS__	KRFS(1)QS(1)GVEEK	4		By MS/MS		2559600	0	2559600	0	NaN	0	2559600	0	869
	HORVU3Hr1G039130.2HORVU3Hr1G039130|chr3H:230476287-230479789|HC_G|histidine	287	HORVU3Hr1G039130.2;HORVU3Hr1G039130|chr3H:230476287-230479789|HC_G|histidine biosynthesis bifunctional protein (HISIE)|GO:0000105, GO:0004635, GO:0004636|PF01502, PF01503|IPR002496, IPR008179, IPR021130	1	55.2612	0.0321363	55.261	25.717	55.261					1	55.2612	0.0321363	55.261						2	S	KMEEVLEVLRKRFSQSGVEEKASRKKS____	KRFS(1)QS(1)GVEEK	6		By MS/MS		2559600	0	2559600	0	NaN	0	2559600	0	870
	HORVU3Hr1G039540.1HORVU3Hr1G039540|chr3H:233988385-234000599|HC_G|Phospholipid-transporting	276	HORVU3Hr1G039540.1;HORVU3Hr1G039540|chr3H:233988385-234000599|HC_G|Phospholipid-transporting ATPase 1|GO:0000166, GO:0000287, GO:0004012, GO:0005524, GO:0015914, GO:0016021, GO:0046872|PF00122, PF12710, PF16209, PF16212|IPR001757, IPR006539, IPR008250, IPR	1	72.7971	0.00556883	72.797	36.373	72.797	0	0		NaN	1	72.7971	0.00556883	72.797						2	S	IYGFQANLEIDGKRVSLGPSNIVLRGCELKN	VS(1)LGPS(1)NIVLRGCELK	2	By matching	By MS/MS		88012000	0	88012000	0	NaN	69588000	18424000	0	871
	HORVU3Hr1G039540.1HORVU3Hr1G039540|chr3H:233988385-234000599|HC_G|Phospholipid-transporting	280	HORVU3Hr1G039540.1;HORVU3Hr1G039540|chr3H:233988385-234000599|HC_G|Phospholipid-transporting ATPase 1|GO:0000166, GO:0000287, GO:0004012, GO:0005524, GO:0015914, GO:0016021, GO:0046872|PF00122, PF12710, PF16209, PF16212|IPR001757, IPR006539, IPR008250, IPR	1	72.7971	0.00556883	72.797	36.373	72.797	0	0		NaN	1	72.7971	0.00556883	72.797						2	S	QANLEIDGKRVSLGPSNIVLRGCELKNTTWA	VS(1)LGPS(1)NIVLRGCELK	6	By matching	By MS/MS		88012000	0	88012000	0	NaN	69588000	18424000	0	872
	HORVU3Hr1G040420.15HORVU3Hr1G040420|chr3H:245083263-245086810|HC_G|CCR4-NOT;HORVU4Hr1G002170.5HORVU4Hr1G002170|chr4H:3837596-3842836|HC_G|CCR4-NOT	77;468	HORVU3Hr1G040420.15;HORVU3Hr1G040420|chr3H:245083263-245086810|HC_G|CCR4-NOT transcription complex subunit 3|none|none|none;HORVU4Hr1G002170.5;HORVU4Hr1G002170|chr4H:3837596-3842836|HC_G|CCR4-NOT transcription complex subunit 3|GO:0005634, GO:0006355|PF040	0.999909	40.431	4.57014e-33	244.86	211.41	244.86									0.999909	40.431	4.57014e-33	244.86		1	S	TYERVNSGGLSQQLVSPLGSKIQQQPVLKTN	VNSGGLSQQLVS(1)PLGSK	12			By MS/MS	20482000	20482000	0	0	NaN	0	0	20482000	873
	HORVU3Hr1G042290.2HORVU3Hr1G042290|chr3H:268461072-268473269|HC_G|lipase	124	HORVU3Hr1G042290.2;HORVU3Hr1G042290|chr3H:268461072-268473269|HC_G|lipase 1|GO:0006629|PF04083|IPR006693, IPR029058	0.755714	4.91543	0.000662118	152.54	103.74	152.54									0.755714	4.91543	0.000662118	152.54		1	S	CPPSPLSQSSRLSHTSSFGRRDRRLRRPIKY	LSHT(0.001)S(0.756)S(0.244)FGR	5			By MS/MS	28920000	28920000	0	0	NaN	0	0	28920000	874
	HORVU3Hr1G042500.2HORVU3Hr1G042500|chr3H:269929074-269963305|HC_G|Chaperone	426	HORVU3Hr1G042500.2;HORVU3Hr1G042500|chr3H:269929074-269963305|HC_G|Chaperone protein dnaJ 15|none|PF00226|IPR001623, IPR018253	0.617146	5.6435	3.09939e-19	176.01	156.25	176.01									0.617146	5.6435	3.09939e-19	176.01		1	S	TTERTITSSLGAGSSSSRYPVEQNKTESPEN	TITSSLGAGS(0.046)S(0.168)S(0.617)S(0.168)RYPVEQNKTESPENGNIDGR	12			By MS/MS	17807000	17807000	0	0	NaN	0	0	17807000	877
	HORVU3Hr1G042500.2HORVU3Hr1G042500|chr3H:269929074-269963305|HC_G|Chaperone	463	HORVU3Hr1G042500.2;HORVU3Hr1G042500|chr3H:269929074-269963305|HC_G|Chaperone protein dnaJ 15|none|PF00226|IPR001623, IPR018253	1	49.2161	0.0348805	49.216	23.851	49.216									1	49.2161	0.0348805	49.216		1	S	EKSTKKKWFNLNLNRSDRRA___________	WFNLNLNRS(1)DR	9			By MS/MS	9585200	9585200	0	0	NaN	0	0	9585200	878
	HORVU3Hr1G043640.24HORVU3Hr1G043640|chr3H:281858746-281880828|HC_G|LisH	496	HORVU3Hr1G043640.24;HORVU3Hr1G043640|chr3H:281858746-281880828|HC_G|LisH domain and HEAT repeat-containing protein KIAA1468 homolog|GO:0005488, GO:0005515|none|IPR006594, IPR011989, IPR016024, IPR021133	0.775359	5.38186	0.016029	54.004	37.989	54.004									0.775359	5.38186	0.016029	54.004		1	S	SVYVSEDKVNTEIVESPSIHKSSYKMALETI	VNTEIVES(0.775)PS(0.225)IHK	8			By MS/MS	6548900	6548900	0	0	NaN	0	0	6548900	879
[truncated: 1,520 more rows]

## Sheet: Raw_data_Phospho (STY)Sites
Proteins	Positions within proteins	Leading proteins	Protein	Fasta headers	Localization prob	Score diff	PEP	Score	Delta score	Score for localization	Localization prob IP	Score diff IP	PEP IP	Score IP	Localization prob IP_P	Score diff IP_P	PEP IP_P	Score IP_P	Localization prob P	Score diff P	PEP P	Score P	Diagnostic peak	Number of Phospho (STY)	Amino acid	Sequence window	Modification window	Peptide window coverage	Phospho (STY) Probabilities	Phospho (STY) Score diffs	Position in peptide	Charge	Mass error [ppm]	Identification type IP	Identification type IP_P	Identification type P	Intensity	Intensity___1	Intensity___2	Intensity___3	Ratio mod/base	Intensity IP	Intensity IP_P	Intensity P	Ratio mod/base IP	Ratio mod/base IP_P	Ratio mod/base P	Intensity IP___1	Intensity IP___2
[truncated: 2,932 more rows]
[truncated: 38 more columns]
